# Supplementary material for: Feature context-dependency and complexity-reduction in probability landscapes for integrative genomics
Source: Theor Biol Med Model. 2008 Sep 10;5:21. doi: 10.1186/1742-4682-5-21 (PMC2559821; doi:10.1186/1742-4682-5-21)
Supplement: Additional file 1 — File provides the probe IDs, the associated raw signal estimates of the two times three biological replicates (C1, C2, C3) of the two biological conditions (B+, B-), the probability profiles, and the Kullback-Leibler divergence estimates for the transcriptome data described in [8]. This first file contains the entire dataset of 31710 probes analyzed. [file 1742-4682-5-21-S1.txt]

PROBE		SIG_B+C1+	SIG_B+C2+	SIG_B+C3+		P(B+C1+)	P(B+C2+)	P(B+C3+)	P(B+)		SIG_B-C1-	SIG_B-C2-	SIG_B-C3-		P(B-C1-)	P(B-C2-)	P(B-C3-)	P(B-)		Dn(B+^C1+|B+)	Dn(B+^C2+|B+)	Dn(B+^C3+|B+)		Dn(B-^C1-|B-)	Dn(B-^C2-|B-)	Dn(B-^C3-|B-)		Dn(B+^C1-|B+)	Dn(B+^C2-|B+)	Dn(B+^C3-|B+)		Dn(B-^C1+|B-)	Dn(B-^C2+|B-)	Dn(B-^C3+|B-)
100002		171,0797	169,9565	253,1743		0,6757	0,6713	1,0000	0,7823		177,2752	193,7656	314,1111		0,5644	0,6169	1,0000	0,7271		0,0437	0,0472	0,3541		0,0876	0,0412	0,4598		0,1702	0,1011	0,3541		0,0092	0,0109	0,4598
100003		0,2655	0,3739	0,2018		0,7101	1,0000	0,5397	0,7499		0,5229	0,2969	0,4259		1,0000	0,5678	0,8145	0,7941		0,0059	0,4151	0,1490		0,3326	0,1876	0,0019		0,4151	0,1133	0,0171		0,0286	0,3326	0,2335
100027		0,3186	0,1652	0,3486		0,9139	0,4739	1,0000	0,7959		0,1743	0,2422	0,5556		0,3137	0,4359	1,0000	0,5832		0,0751	0,3643	0,3292		0,2131	0,0632	0,7779		0,7795	0,4488	0,3292		0,3964	0,0349	0,7779
100036		2,2920	2,0348	2,4587		0,9322	0,8276	1,0000	0,9199		1,8165	1,3672	2,4722		0,7348	0,5530	1,0000	0,7626		0,0015	0,0645	0,1204		0,0030	0,1517	0,3910		0,2201	0,7028	0,1204		0,1475	0,0181	0,3910
100037		36,8496	40,5044	36,6605		0,9098	1,0000	0,9051	0,9383		39,7798	42,9375	59,3981		0,6697	0,7229	1,0000	0,7975		0,0089	0,0919	0,0119		0,0644	0,0230	0,3264		0,4735	0,3285	0,0919		0,0676	0,3264	0,0615
100039		9,1416	10,4696	8,3486		0,8732	1,0000	0,7974	0,8902		9,2385	9,6328	14,5556		0,6347	0,6618	1,0000	0,7655		0,0021	0,1678	0,0524		0,0620	0,0397	0,3855		0,3237	0,2658	0,1678		0,0533	0,3855	0,0042
100043		0,5133	0,6174	0,2661		0,8314	1,0000	0,4310	0,7541		0,5780	0,3984	0,2037		1,0000	0,6893	0,3524	0,6806		0,0252	0,4071	0,3409		0,5552	0,0003	0,3256		0,4071	0,0155	0,5180		0,0847	0,5552	0,1899
100044		0,3628	0,2174	0,2936		1,0000	0,5992	0,8093	0,8028		0,2936	0,1875	0,2407		1,0000	0,6386	0,8198	0,8195		0,3168	0,1573	0,0002		0,2872	0,1321	0,0000		0,3168	0,1050	0,0013		0,2872	0,1905	0,0005
100045		0,4956	0,3217	0,3578		1,0000	0,6491	0,7220	0,7904		0,4495	0,9063	0,2593		0,4960	1,0000	0,2861	0,5940		0,3394	0,0764	0,0190		0,0282	0,7514	0,2798		0,3045	0,3394	0,8426		0,7514	0,0092	0,0513
100051		0,2566	0,2870	0,2844		0,8941	1,0000	0,9909	0,9617		0,3578	0,2266	0,5648		0,6335	0,4012	1,0000	0,6782		0,0613	0,0564	0,0240		0,0065	0,2327	0,5601		0,8123	1,8686	0,0564		0,1866	0,5601	0,4954
100052		0,3628	0,3565	0,6789		0,5344	0,5251	1,0000	0,6865		0,2110	0,6094	0,2500		0,3462	1,0000	0,4102	0,5855		0,0726	0,0815	0,5426		0,1673	0,7723	0,0895		0,3513	0,5426	0,2329		0,0077	0,0107	0,7723
100057		7,3451	7,4870	7,4771		0,9810	1,0000	0,9987	0,9932		4,6330	4,1484	4,8889		0,9477	0,8485	1,0000	0,9321		0,0107	0,0098	0,0048		0,0030	0,0603	0,1015		0,0903	0,4867	0,0098		0,0376	0,1015	0,0919
100058		96,7168	105,5913	100,9908		0,9160	1,0000	0,9564	0,9575		114,7064	161,4766	131,0000		0,7104	1,0000	0,8113	0,8405		0,0240	0,0627	0,0000		0,0769	0,2506	0,0044		0,4956	0,0627	0,2118		0,0359	0,2506	0,0967
100060		0,3717	0,5565	0,3119		0,6679	1,0000	0,5605	0,7428		0,7890	0,6641	0,3519		1,0000	0,8417	0,4460	0,7626		0,0200	0,4289	0,1120		0,3910	0,0273	0,3321		0,4289	0,0409	0,2850		0,0330	0,3910	0,1415
100062		1,4425	1,6348	1,1927		0,8824	1,0000	0,7296	0,8706		0,8257	1,3359	0,7407		0,6181	1,0000	0,5545	0,7242		0,0009	0,1998	0,1017		0,0381	0,4656	0,0946		0,2910	0,1998	0,4340		0,1069	0,4656	0,0001
100064		162,5310	150,3217	167,4495		0,9706	0,8977	1,0000	0,9561		168,1193	246,0547	241,1944		0,6833	1,0000	0,9802	0,8878		0,0041	0,0432	0,0647		0,2162	0,1716	0,0905		0,5720	0,0647	0,0125		0,0681	0,0007	0,1716
100079		204,2655	244,8000	211,2569		0,8344	1,0000	0,8630	0,8991		261,2293	278,1719	379,9722		0,6875	0,7321	1,0000	0,8065		0,0285	0,1534	0,0095		0,0578	0,0235	0,3102		0,2436	0,1605	0,1534		0,0037	0,3102	0,0160
100089		8,0265	7,9130	9,2844		0,8645	0,8523	1,0000	0,9056		8,9541	9,4297	10,4815		0,8543	0,8997	1,0000	0,9180		0,0127	0,0208	0,1430		0,0322	0,0030	0,1235		0,0194	0,0003	0,1430		0,0233	0,0341	0,1235
100093		0,2212	0,3217	0,2477		0,6876	1,0000	0,7700	0,8192		0,6422	0,4219	0,1944		1,0000	0,6570	0,3027	0,6532		0,0728	0,2877	0,0111		0,6143	0,0000	0,3668		0,2877	0,1078	0,9230		0,0038	0,6143	0,0464
100095		0,8584	0,5739	0,6881		1,0000	0,6686	0,8016	0,8234		0,4128	0,4063	0,8704		0,4743	0,4668	1,0000	0,6470		0,2803	0,1001	0,0023		0,0896	0,0974	0,6281		0,4499	0,4678	0,2803		0,6281	0,0015	0,0829
100100		18,5133	21,7391	26,5505		0,6973	0,8188	1,0000	0,8387		21,3119	24,7656	32,7963		0,6498	0,7551	1,0000	0,8017		0,0892	0,0020	0,2538		0,0903	0,0093	0,3189		0,1524	0,0331	0,2538		0,0443	0,0014	0,3189
100102		0,3717	0,7217	0,3303		0,5150	1,0000	0,4577	0,6576		0,5596	0,4844	0,3148		1,0000	0,8656	0,5625	0,8094		0,0619	0,6048	0,1205		0,3051	0,0161	0,2290		0,6048	0,1620	0,0279		0,3175	0,3051	0,4417
100103		1,3805	1,6174	2,1101		0,6542	0,7665	1,0000	0,8069		2,3761	2,5234	3,3796		0,7031	0,7467	1,0000	0,8166		0,0927	0,0072	0,3095		0,0545	0,0216	0,2923		0,0446	0,0157	0,3095		0,1070	0,0113	0,2923
100105		0,6637	0,3217	0,3486		1,0000	0,4847	0,5252	0,6700		0,2477	0,4141	0,2130		0,5982	1,0000	0,5144	0,7042		0,5778	0,1049	0,0647		0,0368	0,5060	0,1142		0,0163	0,5778	0,0745		0,5060	0,1514	0,1019
100111		4,7876	5,9913	6,0275		0,7943	0,9940	1,0000	0,9294		3,7982	3,9141	4,5278		0,8389	0,8645	1,0000	0,9011		0,1375	0,0750	0,1056		0,0269	0,0099	0,1502		0,0679	0,0372	0,1056		0,0728	0,1164	0,1502
100117		0,4602	0,5217	0,7339		0,6271	0,7109	1,0000	0,7793		1,3761	0,5781	0,3333		1,0000	0,4201	0,2422	0,5541		0,0856	0,0184	0,3597		0,8518	0,0520	0,2906		0,3597	0,4337	0,9403		0,0158	0,0748	0,8518
100120		21,7788	21,0435	19,5688		1,0000	0,9662	0,8985	0,9549		23,7339	24,4531	28,0463		0,8462	0,8719	1,0000	0,9060		0,0665	0,0023	0,0399		0,0259	0,0090	0,1423		0,1247	0,0786	0,0665		0,1423	0,0398	0,0005
100130		145,3717	121,4348	123,4037		1,0000	0,8353	0,8489	0,8947		157,6330	120,2813	179,5092		0,8781	0,6701	1,0000	0,8494		0,1604	0,0235	0,0144		0,0049	0,1441	0,2355		0,0020	0,2643	0,1604		0,2355	0,0011	0,0000
100137		414,3098	447,8870	471,5046		0,8787	0,9499	1,0000	0,9429		367,3211	505,7969	518,9445		0,7078	0,9747	1,0000	0,8942		0,0424	0,0007	0,0849		0,1894	0,0690	0,1614		0,3951	0,0169	0,0849		0,0018	0,0288	0,1614
100145		0,7699	0,6348	0,8807		0,8742	0,7208	1,0000	0,8650		0,5046	0,5234	0,4722		0,9641	1,0000	0,9022	0,9554		0,0005	0,1031	0,2092		0,0014	0,0658	0,0363		0,0822	0,2092	0,0093		0,0762	0,4460	0,0658
100146		7,0619	4,4000	7,0642		0,9997	0,6229	1,0000	0,8742		5,0459	3,4844	4,5556		1,0000	0,6905	0,9028	0,8645		0,1907	0,2927	0,1940		0,2101	0,1448	0,0099		0,1940	0,1669	0,0058		0,2068	0,2623	0,2101
100151		0,5487	0,8609	0,5963		0,6374	1,0000	0,6926	0,7767		0,7339	1,0313	0,5185		0,7116	1,0000	0,5028	0,7381		0,0718	0,3646	0,0272		0,0026	0,4380	0,1815		0,0165	0,3646	0,2587		0,0354	0,4380	0,0075
100159		0,2743	0,1217	0,2294		1,0000	0,4437	0,8363	0,7600		0,6422	0,3438	0,1574		1,0000	0,5353	0,2451	0,5935		0,3959	0,3302	0,0251		0,7527	0,0100	0,3614		0,3959	0,1722	0,8479		0,7527	0,0656	0,1990
100160		0,1770	0,4000	0,3028		0,4425	1,0000	0,7570	0,7332		0,2110	0,2188	0,2407		0,8766	0,9090	1,0000	0,9285		0,2703	0,4478	0,0021		0,0245	0,0038	0,1069		0,0887	0,1407	0,4478		1,1792	0,1069	0,2060
100172		0,7522	0,4261	0,5321		1,0000	0,5665	0,7074	0,7580		0,9358	0,6016	1,3148		0,7117	0,4576	1,0000	0,7231		0,3998	0,1266	0,0096		0,0005	0,2241	0,4677		0,0081	0,2983	0,3998		0,4677	0,0809	0,0009
100181		0,1681	0,5043	0,3119		0,3333	1,0000	0,6185	0,6506		0,3578	0,4688	0,2037		0,7632	1,0000	0,4345	0,7326		0,2998	0,6201	0,0032		0,0035	0,4489	0,2835		0,0429	0,6201	0,1398		0,4999	0,4489	0,0445
100182		0,5575	0,6435	0,3670		0,8664	1,0000	0,5703	0,8122		0,7248	0,3438	0,2685		1,0000	0,4743	0,3704	0,6149		0,0151	0,3000	0,2222		0,7015	0,0584	0,1756		0,3000	0,4126	0,6792		0,2244	0,7015	0,0060
100184		3,1681	3,4696	4,3945		0,7209	0,7895	1,0000	0,8368		4,1193	3,4453	3,8333		1,0000	0,8364	0,9306	0,9223		0,0610	0,0110	0,2570		0,1166	0,0578	0,0007		0,2570	0,0000	0,0570		0,2587	0,1256	0,1166
100189		1,2124	1,0522	0,5688		1,0000	0,8679	0,4692	0,7790		0,5505	0,3359	0,8426		0,6533	0,3986	1,0000	0,6840		0,3603	0,0372	0,3279		0,0031	0,2477	0,5479		0,0593	0,4832	0,3603		0,5479	0,1319	0,1421
100195		32,5310	37,8870	39,2477		0,8289	0,9653	1,0000	0,9314		32,5138	44,6250	44,8333		0,7252	0,9954	1,0000	0,9069		0,0862	0,0157	0,1025		0,1950	0,1136	0,1410		0,2883	0,0773	0,1025		0,0427	0,0376	0,1410
100206		45,1239	47,3130	51,8991		0,8695	0,9116	1,0000	0,9270		37,3395	33,6328	44,5556		0,8380	0,7548	1,0000	0,8643		0,0291	0,0024	0,1093		0,0040	0,0617	0,2104		0,0643	0,2048	0,1093		0,0002	0,0154	0,2104
100214		0,8053	0,8174	0,3945		0,9852	1,0000	0,4826	0,8226		0,2936	0,5234	0,7870		0,3731	0,6651	1,0000	0,6794		0,2033	0,2817	0,4277		0,2839	0,0007	0,5577		0,7163	0,1031	0,2817		0,4626	0,5577	0,1191
100215		1,2832	2,4609	1,2110		0,5214	1,0000	0,4921	0,6712		0,7798	1,3125	2,3519		0,3316	0,5581	1,0000	0,6299		0,0692	0,5752	0,0982		0,2631	0,0156	0,6668		0,3468	0,0399	0,5752		0,0353	0,6668	0,0566
100216		2,6106	1,4783	1,8532		1,0000	0,5663	0,7099	0,7587		2,7339	3,6328	2,9537		0,7526	1,0000	0,8131	0,8552		0,3984	0,1280	0,0090		0,0525	0,2256	0,0096		0,0001	0,3984	0,0123		0,2256	0,3497	0,1002
100220		7,9558	7,8087	9,2018		0,8646	0,8486	1,0000	0,9044		7,9908	5,6875	9,0093		0,8869	0,6313	1,0000	0,8394		0,0119	0,0224	0,1450		0,0132	0,1826	0,2525		0,0024	0,3906	0,1450		0,0035	0,0005	0,2525
100249		279,1593	270,7304	398,6789		0,7002	0,6791	1,0000	0,7931		284,5688	334,1172	487,3426		0,5839	0,6856	1,0000	0,7565		0,0345	0,0512	0,3344		0,1035	0,0186	0,4026		0,1614	0,0457	0,3344		0,0118	0,0221	0,4026
100259		2,2655	2,2000	3,3945		0,6674	0,6481	1,0000	0,7718		2,2018	2,6016	3,1481		0,6994	0,8264	1,0000	0,8419		0,0409	0,0566	0,3736		0,0916	0,0013	0,2482		0,0201	0,0130	0,3736		0,1333	0,1617	0,2482
100260		0,6549	0,4696	0,6789		0,9646	0,6917	1,0000	0,8855		0,4587	0,5938	0,1944		0,7725	1,0000	0,3274	0,7000		0,0593	0,1939	0,1755		0,0191	0,5146	0,4244		0,0731	0,1755	1,2478		0,3373	0,0002	0,5146
100269		0,6726	0,3130	0,2477		1,0000	0,4654	0,3683	0,6112		0,5596	0,3203	0,2593		1,0000	0,5724	0,4634	0,6786		0,7102	0,0627	0,1732		0,5594	0,0356	0,1418		0,7102	0,0045	0,0644		0,5594	0,1392	0,2911
100272		1,1947	0,9913	1,0642		1,0000	0,8297	0,8908	0,9068		0,9174	1,0469	0,6759		0,8763	1,0000	0,6456	0,8406		0,1411	0,0417	0,0021		0,0073	0,2504	0,1627		0,0073	0,1411	0,3666		0,2504	0,0006	0,0149
100277		0,2655	0,5913	0,2477		0,4490	1,0000	0,4189	0,6226		0,9541	0,3984	0,2037		1,0000	0,4176	0,2135	0,5437		0,0891	0,6835	0,1224		0,8791	0,0461	0,3298		0,6835	0,1240	0,5036		0,0259	0,8791	0,0451
100278		6,1504	6,3652	7,1743		0,8573	0,8872	1,0000	0,9148		9,6239	9,8594	9,5278		0,9761	1,0000	0,9664	0,9808		0,0259	0,0065	0,1284		0,0008	0,0279	0,0066		0,0475	0,1284	0,0313		0,2468	0,1599	0,0279
100288		0,3274	0,4783	0,4404		0,6845	1,0000	0,9208	0,8684		0,6147	0,5313	0,2130		1,0000	0,8643	0,3465	0,7369		0,1630	0,2035	0,0198		0,4404	0,0692	0,4807		0,2035	0,0001	1,0517		0,0098	0,4404	0,1586
100295		0,4690	0,4957	0,3028		0,9461	1,0000	0,6109	0,8523		0,2569	0,6328	0,9815		0,2617	0,6447	1,0000	0,6355		0,0642	0,2305	0,2504		0,4167	0,0003	0,6540		1,2682	0,1903	0,2305		0,3947	0,6540	0,0019
100297		1,7345	1,6522	1,7248		1,0000	0,9526	0,9944	0,9823		2,2294	1,8437	2,7037		0,8246	0,6819	1,0000	0,8355		0,0257	0,0253	0,0083		0,0006	0,1028	0,2593		0,3725	0,9670	0,0257		0,2593	0,0951	0,2225
100302		0,4159	0,2000	0,4587		0,9067	0,4360	1,0000	0,7809		0,1284	0,3594	0,1296		0,3573	1,0000	0,3606	0,5726		0,0805	0,4027	0,3568		0,1352	0,8043	0,1310		0,5949	0,3568	0,5860		0,3963	0,0542	0,8043
100309		1,4159	1,5913	1,5505		0,8898	1,0000	0,9744	0,9547		2,6514	1,9297	3,8796		0,6834	0,4974	1,0000	0,7269		0,0510	0,0668	0,0076		0,0067	0,1701	0,4601		0,5585	1,2773	0,0668		0,1152	0,4601	0,3243
100312		1,2035	3,3304	0,4495		0,3614	1,0000	0,1350	0,4988		1,7982	1,4688	0,5370		1,0000	0,8168	0,2986	0,7051		0,0552	1,0035	0,4265		0,5040	0,0474	0,5067		1,0035	0,3152	0,1190		0,3636	0,5040	1,0213
100313		71,8496	77,1478	87,8532		0,8178	0,8781	1,0000	0,8987		59,2202	66,6875	95,3704		0,6209	0,6992	1,0000	0,7734		0,0429	0,0032	0,1541		0,0847	0,0212	0,3707		0,3903	0,2189	0,1541		0,0086	0,0519	0,3707
100328		0,2832	0,7826	0,3486		0,3619	1,0000	0,4454	0,6024		0,3119	1,7266	0,2222		0,1806	1,0000	0,1287	0,4364		0,1695	0,7311	0,0723		0,2125	1,1961	0,3210		0,5409	0,7311	0,6997		0,0166	1,1961	0,0002
100336		0,4159	0,8783	0,2477		0,4735	1,0000	0,2820	0,5852		0,2477	0,7656	0,4259		0,3235	1,0000	0,5563	0,6266		0,0364	0,7730	0,2713		0,2714	0,6743	0,0149		0,2007	0,7730	0,0025		0,0696	0,6743	0,3524
100340		13,3363	18,4870	20,3761		0,6545	0,9073	1,0000	0,8539		12,2936	19,5547	17,5093		0,6287	1,0000	0,8954	0,8414		0,1780	0,0185	0,2278		0,1913	0,2492	0,0176		0,2221	0,2278	0,0109		0,1508	0,0269	0,2492
100344		6,6018	6,8870	8,7248		0,7567	0,7894	1,0000	0,8487		8,5963	14,1250	11,9074		0,6086	1,0000	0,8430	0,8172		0,0415	0,0180	0,2367		0,1711	0,2912	0,0033		0,2447	0,2367	0,0002		0,0164	0,0036	0,2912
100348		373,4159	347,8870	416,4954		0,8966	0,8353	1,0000	0,9106		437,9266	400,0156	613,4166		0,7139	0,6521	1,0000	0,7887		0,0017	0,0412	0,1351		0,0224	0,0713	0,3425		0,2295	0,3679	0,1351		0,0592	0,0100	0,3425
100350		9,2832	10,2435	13,1009		0,7086	0,7819	1,0000	0,8302		10,4587	14,2891	16,0556		0,6514	0,8900	1,0000	0,8471		0,0651	0,0111	0,2685		0,1677	0,0111	0,2393		0,1337	0,0204	0,2685		0,0887	0,0214	0,2393
100352		0,3009	0,3913	0,3119		0,7690	1,0000	0,7971	0,8554		0,2477	1,6172	0,1852		0,1532	1,0000	0,1145	0,4226		0,0380	0,2254	0,0180		0,2436	1,2427	0,3305		1,7790	0,2254	1,9824		0,3589	1,2427	0,4236
100356		74,8407	83,0087	90,7431		0,8248	0,9148	1,0000	0,9132		89,5321	117,4219	119,7407		0,7477	0,9806	1,0000	0,9094		0,0564	0,0000	0,1310		0,1617	0,0635	0,1369		0,1726	0,0589	0,1310		0,0506	0,0003	0,1369
100357		0,6726	1,0870	0,2018		0,6188	1,0000	0,1856	0,6015		0,3119	0,4531	0,5093		0,6124	0,8897	1,0000	0,8340		0,0009	0,7334	0,5247		0,2013	0,0179	0,2618		0,0004	0,2980	0,7334		0,1909	0,2618	1,4663
100365		1,3097	1,4696	1,2018		0,8912	1,0000	0,8178	0,9030		0,9725	1,3203	1,9907		0,4885	0,6632	1,0000	0,7173		0,0011	0,1472	0,0488		0,1667	0,0100	0,4794		0,7938	0,3094	0,1472		0,1293	0,4794	0,0392
100369		0,8142	0,7130	0,4862		1,0000	0,8757	0,5971	0,8243		0,5963	0,8984	0,4815		0,6637	1,0000	0,5360	0,7332		0,2788	0,0144	0,2045		0,0170	0,4476	0,1283		0,1074	0,2788	0,3173		0,4476	0,0874	0,0627
100384		26,2124	26,7739	27,7339		0,9451	0,9654	1,0000	0,9702		29,9174	35,2422	33,1019		0,8489	1,0000	0,9393	0,9294		0,0126	0,0005	0,0437		0,0549	0,1056	0,0011		0,1901	0,0437	0,0184		0,0029	0,0173	0,1056
100385		24,6549	31,8696	37,4220		0,6588	0,8516	1,0000	0,8368		25,7248	39,5469	32,7037		0,6505	1,0000	0,8270	0,8258		0,1357	0,0012	0,2570		0,1272	0,2761	0,0000		0,1477	0,2570	0,0005		0,1162	0,0035	0,2761
100388		0,5664	0,3217	0,4037		1,0000	0,5680	0,7127	0,7602		0,4404	0,6484	0,7963		0,5531	0,8143	1,0000	0,7891		0,3955	0,1281	0,0086		0,2007	0,0028	0,3417		0,1477	0,0122	0,3955		0,3417	0,1775	0,0234
100390		197,2655	214,8087	258,9174		0,7619	0,8296	1,0000	0,8638		258,6330	271,2266	358,6852		0,7211	0,7562	1,0000	0,8257		0,0540	0,0067	0,2111		0,0483	0,0222	0,2762		0,1007	0,0597	0,2111		0,0188	0,0001	0,2762
100398		0,2566	1,2522	0,2477		0,2049	1,0000	0,1978	0,4676		0,4312	0,2188	0,3981		1,0000	0,5074	0,9232	0,8102		0,2161	1,0967	0,2289		0,3036	0,3352	0,0737		1,0967	0,0046	0,6917		1,2368	0,3036	1,2659
100403		0,5221	0,7565	1,4771		0,3535	0,5122	1,0000	0,6219		1,1284	1,1797	0,8148		0,9565	1,0000	0,6907	0,8824		0,2122	0,0359	0,6853		0,0489	0,1805	0,1875		0,4585	0,6853	0,0149		1,1232	0,5994	0,1805
100404		0,6549	0,5652	0,7339		0,8924	0,7701	1,0000	0,8875		0,5046	1,6953	0,4907		0,2976	1,0000	0,2894	0,5290		0,0002	0,0794	0,1722		0,1580	0,9186	0,1697		1,3866	0,1722	1,4215		0,4439	0,1793	0,9186
100405		1,7345	1,1739	1,8716		0,9267	0,6272	1,0000	0,8513		2,0275	1,7969	3,2500		0,6238	0,5529	1,0000	0,7256		0,0387	0,2179	0,2322		0,0352	0,0981	0,4628		0,2239	0,3659	0,2322		0,1876	0,0329	0,4628
100415		1,7965	3,7565	3,1835		0,4782	1,0000	0,8475	0,7752		3,1927	3,0859	4,1852		0,7629	0,7373	1,0000	0,8334		0,3006	0,3673	0,0236		0,0235	0,0422	0,2629		0,0006	0,0057	0,3673		0,4761	0,2629	0,0011
100419		0,4071	0,5217	0,2477		0,7803	1,0000	0,4748	0,7517		0,3670	0,5625	0,3426		0,6524	1,0000	0,6091	0,7538		0,0033	0,4117	0,2529		0,0370	0,4077	0,0735		0,0353	0,4117	0,0711		0,0028	0,4077	0,2575
100423		21,6195	19,4696	22,6972		0,9525	0,8578	1,0000	0,9368		16,7890	20,6328	24,0093		0,6993	0,8594	1,0000	0,8529		0,0033	0,0573	0,0942		0,1099	0,0002	0,2296		0,3816	0,0553	0,0942		0,0744	0,0001	0,2296
100426		0,2566	0,4261	0,2385		0,6022	1,0000	0,5597	0,7206		0,2752	0,2656	0,3148		0,8742	0,8437	1,0000	0,9060		0,0469	0,4726	0,0849		0,0078	0,0279	0,1424		0,0988	0,0610	0,4726		0,4729	0,1424	0,5917
100430		28,0265	28,5391	31,7798		0,8819	0,8980	1,0000	0,9266		28,8073	39,8516	37,7222		0,7229	1,0000	0,9466	0,8898		0,0182	0,0078	0,1099		0,1521	0,1684	0,0286		0,2724	0,1099	0,0046		0,0005	0,0005	0,1684
100431		4,0885	3,4696	3,0459		1,0000	0,8486	0,7450	0,8645		4,8807	4,9531	5,0000		0,9761	0,9906	1,0000	0,9889		0,2100	0,0015	0,0728		0,0081	0,0002	0,0161		0,1112	0,1584	0,2100		0,0161	0,3837	0,8493
100436		0,5044	0,9304	0,4954		0,5421	1,0000	0,5325	0,6915		1,6881	0,6719	0,3704		1,0000	0,3980	0,2194	0,5391		0,0705	0,5321	0,0797		0,8912	0,0577	0,3088		0,5321	0,2635	0,6821		0,0000	0,8912	0,0001
100442		7,7611	7,4000	7,8624		0,9871	0,9412	1,0000	0,9761		6,8624	6,7891	6,8056		1,0000	0,9893	0,9917	0,9937		0,0045	0,0269	0,0349		0,0091	0,0018	0,0004		0,0349	0,0068	0,0101		0,0038	0,1156	0,0091
100451		0,6903	0,8696	0,5413		0,7938	1,0000	0,6225	0,8054		0,7982	0,3438	0,4444		1,0000	0,4307	0,5568	0,6625		0,0006	0,3122	0,1296		0,5940	0,1618	0,0346		0,3122	0,4928	0,2299		0,0605	0,5940	0,0051
100454		63,0442	63,4435	71,8716		0,8772	0,8827	1,0000	0,9200		89,9633	91,7266	102,1852		0,8804	0,8976	1,0000	0,9260		0,0156	0,0120	0,1203		0,0187	0,0076	0,1109		0,0135	0,0045	0,1203		0,0212	0,0170	0,1109
100455		61,2832	67,1826	82,8899		0,7393	0,8105	1,0000	0,8499		62,4954	78,6953	102,8241		0,6078	0,7653	1,0000	0,7910		0,0590	0,0082	0,2345		0,1252	0,0028	0,3382		0,2496	0,0356	0,2345		0,0110	0,0017	0,3382
100458		0,5929	0,7217	0,2110		0,8215	1,0000	0,2924	0,7046		0,4954	0,5547	0,3889		0,8931	1,0000	0,7011	0,8647		0,0522	0,5050	0,5209		0,0053	0,2097	0,1297		0,1486	0,5050	0,0000		0,0106	0,2097	1,2318
100460		16,0885	16,2348	18,9083		0,8509	0,8586	1,0000	0,9032		13,3028	13,9922	16,6759		0,7977	0,8391	1,0000	0,8789		0,0197	0,0145	0,1469		0,0382	0,0099	0,1862		0,0721	0,0288	0,1469		0,0050	0,0027	0,1862
100472		1,0531	0,5130	1,5963		0,6597	0,3214	1,0000	0,6604		0,4220	0,4688	0,6204		0,6802	0,7556	1,0000	0,8119		0,0000	0,3438	0,5987		0,0712	0,0140	0,3005		0,0013	0,0309	0,5987		0,0935	0,8268	0,3005
100473		0,3186	0,5826	0,2569		0,5469	1,0000	0,4410	0,6626		0,6881	0,3594	0,1389		1,0000	0,5223	0,2019	0,5747		0,0414	0,5938	0,1482		0,7990	0,0080	0,4202		0,5938	0,0603	0,6453		0,0023	0,7990	0,0520
100479		0,0708	0,1478	0,2110		0,3355	0,7005	1,0000	0,6787		0,1743	0,2578	0,2130		0,6761	1,0000	0,8262	0,8341		0,3555	0,0016	0,5592		0,1078	0,2617	0,0003		0,0000	0,5592	0,0804		0,8894	0,0789	0,2617
100485		1,1416	1,5391	0,9266		0,7417	1,0000	0,6020	0,7813		1,3486	0,4297	1,4537		0,9277	0,2956	1,0000	0,7411		0,0063	0,3561	0,1173		0,1675	0,6252	0,4322		0,1145	0,7740	0,3561		0,0000	0,4322	0,0663
100487		1,1770	0,8087	0,3303		1,0000	0,6871	0,2806	0,6559		0,4037	0,9453	0,7870		0,4271	1,0000	0,8325	0,7532		0,6084	0,0032	0,4216		0,3466	0,4089	0,0266		0,1571	0,6084	0,1124		0,4089	0,0161	0,7106
100492		0,3540	0,3130	0,3211		1,0000	0,8842	0,9071	0,9304		0,4220	0,6953	0,9630		0,4382	0,7220	1,0000	0,7201		0,1040	0,0201	0,0055		0,2506	0,0000	0,4738		1,2167	0,2913	0,1040		0,4738	0,1144	0,1543
100494		0,7345	2,5652	1,2477		0,2863	1,0000	0,4864	0,5909		0,9633	1,8672	1,0463		0,5159	1,0000	0,5604	0,6921		0,2737	0,7590	0,0320		0,0973	0,5310	0,0552		0,0165	0,7590	0,0028		0,5009	0,5310	0,1316
100503		82,1239	73,7044	116,2844		0,7062	0,6338	1,0000	0,7800		78,2202	103,7813	156,1481		0,5009	0,6646	1,0000	0,7219		0,0213	0,0794	0,3584		0,1569	0,0113	0,4702		0,2698	0,0505	0,3584		0,0009	0,0263	0,4702
100510		0,5310	0,4609	0,5138		1,0000	0,8680	0,9676	0,9452		1,4862	0,8203	0,3148		1,0000	0,5519	0,2118	0,5879		0,0813	0,0607	0,0081		0,7663	0,0038	0,4255		0,0813	0,9299	2,5745		0,7663	0,2711	0,5767
100511		0,4690	1,0957	0,6147		0,4280	1,0000	0,5610	0,6630		0,8257	0,7969	0,1667		1,0000	0,9651	0,2019	0,7223		0,1663	0,5929	0,0323		0,4692	0,2991	0,8444		0,5929	0,4086	0,6464		0,2732	0,4692	0,0855
100513		3,1062	3,0261	4,0183		0,7730	0,7531	1,0000	0,8420		0,4495	1,1250	1,1667		0,3853	0,9643	1,0000	0,7832		0,0233	0,0378	0,2480		0,5299	0,1964	0,3526		0,7705	0,1119	0,2480		0,0004	0,0037	0,3526
100524		18,3451	23,4783	34,4495		0,5325	0,6815	1,0000	0,7380		22,2661	40,4141	35,1574		0,5509	1,0000	0,8699	0,8070		0,1398	0,0114	0,4383		0,2436	0,3094	0,0202		0,1167	0,4383	0,0750		0,2772	0,0639	0,3094
100525		1,0531	0,4957	0,2477		1,0000	0,4707	0,2352	0,5686		0,2661	0,4141	0,4444		0,5988	0,9318	1,0000	0,8435		0,8144	0,0279	0,3323		0,2490	0,0521	0,2455		0,0027	0,4825	0,8144		0,2455	0,5345	1,3174
100529		5,6018	6,3826	8,2752		0,6769	0,7713	1,0000	0,8161		0,4771	0,4531	0,3148		1,0000	0,9497	0,6598	0,8698		0,0800	0,0091	0,2932		0,2012	0,0513	0,2084		0,2932	0,1137	0,0995		0,1788	0,0522	0,2012
100532		11,2832	11,9043	8,0000		0,9478	1,0000	0,6720	0,8733		12,1284	9,1641	13,8148		0,8779	0,6634	1,0000	0,8471		0,0452	0,1955	0,1960		0,0056	0,1493	0,2394		0,0001	0,2114	0,1955		0,0727	0,2394	0,1366
100537		9,6195	10,0087	13,4587		0,7147	0,7437	1,0000	0,8195		7,8165	7,9688	10,9537		0,7136	0,7275	1,0000	0,8137		0,0473	0,0255	0,2872		0,0425	0,0320	0,2974		0,0483	0,0369	0,2872		0,0416	0,0215	0,2974
100543		12,0885	12,7478	10,1193		0,9483	1,0000	0,7938	0,9140		10,4862	10,4609	11,4722		0,9141	0,9118	1,0000	0,9420		0,0124	0,1297	0,0987		0,0090	0,0104	0,0862		0,0000	0,0000	0,1297		0,0005	0,0862	0,1812
100547		0,9558	0,4783	1,3761		0,6946	0,3476	1,0000	0,6807		1,1101	0,9844	1,2870		0,8625	0,7649	1,0000	0,8758		0,0006	0,3356	0,5549		0,0011	0,0671	0,1913		0,1275	0,0248	0,5549		0,1642	1,0980	0,1913
100552		143,8230	159,2174	191,7248		0,7502	0,8304	1,0000	0,8602		137,5872	197,0313	203,4537		0,6763	0,9684	1,0000	0,8816		0,0611	0,0050	0,2172		0,2110	0,0711	0,1818		0,1575	0,0978	0,2172		0,0944	0,0162	0,1818
100557		0,2920	0,5304	0,4037		0,5505	1,0000	0,7611	0,7705		0,1835	0,2813	0,3611		0,5082	0,7790	1,0000	0,7624		0,1690	0,3760	0,0004		0,2188	0,0011	0,3914		0,2358	0,0003	0,3760		0,1548	0,3914	0,0000
100558		0,2832	0,2696	0,2569		1,0000	0,9520	0,9071	0,9530		0,2569	0,5469	0,2037		0,4697	1,0000	0,3725	0,6141		0,0694	0,0000	0,0267		0,0615	0,7035	0,1715		1,3749	0,0694	1,8422		0,7035	0,4578	0,3198
100566		0,4690	0,4087	0,3028		1,0000	0,8714	0,6456	0,8390		0,7248	0,2734	0,1852		1,0000	0,3772	0,2555	0,5442		0,2532	0,0060	0,1594		0,8777	0,0811	0,2483		0,2532	0,7806	1,2065		0,8777	0,3571	0,0305
100567		1,0796	0,1652	1,4862		0,7264	0,1112	1,0000	0,6125		1,8716	0,2578	0,1296		1,0000	0,1377	0,0692	0,4023		0,0413	0,7910	0,7071		1,3135	0,2429	0,4190		0,7071	0,6985	0,9590		0,3108	0,3027	1,3135
100569		0,4159	0,3913	0,1743		1,0000	0,9409	0,4191	0,7866		1,0642	0,4609	0,3056		1,0000	0,4331	0,2872	0,5734		0,3462	0,1335	0,4587		0,8023	0,0572	0,2415		0,3462	0,4264	0,8231		0,8023	0,5035	0,0692
100570		2,4425	3,3217	3,3945		0,7195	0,9786	1,0000	0,8994		2,5413	2,4766	2,5833		0,9837	0,9587	1,0000	0,9808		0,1831	0,0713	0,1530		0,0003	0,0141	0,0279		0,0845	0,0353	0,1530		0,7637	0,0002	0,0279
100572		0,4602	0,4522	0,4037		1,0000	0,9826	0,8772	0,9533		0,2385	0,3906	0,3704		0,6106	1,0000	0,9483	0,8530		0,0690	0,0182	0,0659		0,2527	0,2294	0,0670		0,7988	0,0690	0,0004		0,2294	0,1470	0,0036
100578		32,4159	35,5826	35,7615		0,9064	0,9950	1,0000	0,9671		38,4862	35,8750	46,7130		0,8239	0,7680	1,0000	0,8640		0,0565	0,0272	0,0482		0,0091	0,0482	0,2109		0,2361	0,3988	0,0482		0,0122	0,1789	0,2109
100583		0,2035	0,2783	0,3486		0,5838	0,7983	1,0000	0,7940		0,6239	0,6172	0,8611		0,7245	0,7168	1,0000	0,8138		0,1634	0,0001	0,3327		0,0342	0,0401	0,2973		0,0198	0,0243	0,3327		0,2032	0,0011	0,2973
100589		28,4690	27,2348	44,0550		0,6462	0,6182	1,0000	0,7548		30,9083	37,7266	60,0093		0,5151	0,6287	1,0000	0,7146		0,0423	0,0659	0,4058		0,1276	0,0248	0,4848		0,1931	0,0565	0,4058		0,0158	0,0310	0,4848
100591		3,2212	4,0261	3,3303		0,8001	1,0000	0,8272	0,8758		4,6422	3,9141	5,3426		0,8689	0,7326	1,0000	0,8672		0,0329	0,1914	0,0142		0,0000	0,0917	0,2056		0,0003	0,1070	0,1914		0,0250	0,2056	0,0093
100594		1,2566	1,1304	2,0734		0,6061	0,5452	1,0000	0,7171		1,7890	1,2188	0,8704		1,0000	0,6813	0,4865	0,7226		0,0411	0,0959	0,4798		0,4687	0,0060	0,1785		0,4798	0,0045	0,1693		0,0456	0,1028	0,4687
100596		5,9558	5,6870	6,7982		0,8761	0,8365	1,0000	0,9042		10,7339	9,5625	13,1944		0,8135	0,7247	1,0000	0,8461		0,0061	0,0321	0,1453		0,0056	0,0690	0,2411		0,0552	0,1878	0,1453		0,0053	0,0005	0,2411
100608		0,3628	0,3826	0,2202		0,9482	1,0000	0,5755	0,8413		0,4495	0,4141	0,6111		0,7356	0,6776	1,0000	0,8044		0,0801	0,2494	0,2871		0,0201	0,0647	0,3140		0,0522	0,1180	0,2494		0,1258	0,3140	0,1964
100611		0,4513	0,4435	0,4220		1,0000	0,9827	0,9351	0,9726		0,3761	0,2656	0,3519		1,0000	0,7062	0,9357	0,8806		0,0401	0,0032	0,0277		0,1834	0,1568	0,0245		0,0401	0,6794	0,0270		0,1834	0,1073	0,0239
100616		0,3363	0,5130	0,3486		0,6556	1,0000	0,6795	0,7784		0,2661	0,4922	1,0093		0,2636	0,4877	1,0000	0,5838		0,0567	0,3615	0,0374		0,3037	0,0270	0,7765		0,8637	0,2904	0,3615		0,0156	0,7765	0,0280
100627		619,6549	602,3913	739,0092		0,8385	0,8151	1,0000	0,8845		585,0367	716,3828	852,7499		0,6861	0,8401	1,0000	0,8420		0,0135	0,0294	0,1770		0,1083	0,0000	0,2480		0,2015	0,0127	0,1770		0,0001	0,0038	0,2480
100628		0,3894	0,3739	0,3119		1,0000	0,9602	0,8010	0,9204		0,4312	0,2500	0,4074		1,0000	0,5798	0,9448	0,8415		0,1197	0,0188	0,1025		0,2489	0,2796	0,0738		0,1197	0,6220	0,0065		0,2489	0,1034	0,0084
100629		146,7080	155,9826	170,1927		0,8620	0,9165	1,0000	0,9262		212,8257	216,7578	240,0741		0,8865	0,9029	1,0000	0,9298		0,0352	0,0009	0,1106		0,0177	0,0072	0,1050		0,0144	0,0052	0,1106		0,0404	0,0018	0,1050
100630		1,2920	1,7217	1,3028		0,7504	1,0000	0,7567	0,8357		1,4771	1,6797	0,3704		0,8794	1,0000	0,2205	0,7000		0,0340	0,2589	0,0294		0,1309	0,5146	0,7062		0,0109	0,2589	1,3270		0,0091	0,5146	0,0115
100635		3,4956	4,1391	4,1101		0,8445	1,0000	0,9930	0,9458		3,1284	4,6875	5,2500		0,5959	0,8929	1,0000	0,8296		0,0985	0,0803	0,0490		0,2190	0,0229	0,2695		0,7745	0,0312	0,0803		0,0012	0,2695	0,2253
100639		6,0796	6,2348	5,6422		0,9751	1,0000	0,9050	0,9600		7,2477	9,8281	11,4630		0,6323	0,8574	1,0000	0,8299		0,0049	0,0588	0,0416		0,1609	0,0040	0,2690		0,7963	0,1218	0,0588		0,1578	0,2690	0,0332
100641		198,8053	224,8261	239,3303		0,8307	0,9394	1,0000	0,9234		189,4220	268,9688	305,1759		0,6207	0,8814	1,0000	0,8340		0,0669	0,0028	0,1150		0,1877	0,0127	0,2618		0,5194	0,0156	0,1150		0,0001	0,0732	0,2618
100642		0,3097	0,6696	0,1927		0,4625	1,0000	0,2878	0,5834		0,3670	0,6719	0,2500		0,5462	1,0000	0,3721	0,6394		0,0426	0,7773	0,2577		0,0264	0,6451	0,2119		0,0041	0,7773	0,1303		0,0934	0,6451	0,3680
100645		0,4513	0,3478	0,3486		1,0000	0,7707	0,7724	0,8477		0,4220	0,2422	0,6111		0,6906	0,3963	1,0000	0,6956		0,2384	0,0295	0,0282		0,0001	0,2747	0,5236		0,1122	0,7647	0,2384		0,5236	0,0202	0,0212
100646		2,1327	3,0000	4,3670		0,4884	0,6870	1,0000	0,7251		2,5963	3,4844	3,3704		0,7451	1,0000	0,9673	0,9041		0,1801	0,0051	0,4637		0,1516	0,1454	0,0435		0,0015	0,4637	0,3017		0,8022	0,2622	0,1454
100658		0,4159	0,5739	0,7982		0,5210	0,7190	1,0000	0,7467		0,2385	0,2813	0,2963		0,8049	0,9494	1,0000	0,9181		0,1697	0,0029	0,4214		0,0915	0,0107	0,1233		0,0137	0,2113	0,4214		0,7945	0,2463	0,1233
100659		3,7876	3,5478	5,4128		0,6997	0,6554	1,0000	0,7851		1,4587	2,8594	2,5926		0,5101	1,0000	0,9067	0,8056		0,0287	0,0639	0,3491		0,3169	0,3118	0,0558		0,2649	0,3491	0,0761		0,0461	0,0895	0,3118
100664		193,5752	190,1131	230,1009		0,8413	0,8262	1,0000	0,8892		119,6147	187,0000	176,2037		0,6396	1,0000	0,9423	0,8606		0,0150	0,0252	0,1695		0,2200	0,2165	0,0498		0,3090	0,1695	0,0245		0,0022	0,0067	0,2165
100671		0,4071	0,3739	0,3028		1,0000	0,9184	0,7438	0,8874		0,4404	0,4688	1,1111		0,3964	0,4219	1,0000	0,6061		0,1723	0,0076	0,1145		0,1289	0,0994	0,7224		1,0015	0,9118	0,1723		0,7224	0,3655	0,0607
100679		6,5752	6,0435	8,2661		0,7954	0,7311	1,0000	0,8422		6,3028	6,9453	9,0370		0,6974	0,7685	1,0000	0,8220		0,0110	0,0575	0,2478		0,0662	0,0131	0,2828		0,0943	0,0264	0,2478		0,0034	0,0364	0,2828
100680		1,7788	1,8348	1,4037		0,9695	1,0000	0,7650	0,9115		1,4862	2,2891	2,1574		0,6492	1,0000	0,9425	0,8639		0,0394	0,1337	0,1377		0,2115	0,2110	0,0469		0,3791	0,1337	0,0097		0,0954	0,2110	0,0510
100681		0,4602	0,3826	0,2385		1,0000	0,8314	0,5183	0,7832		1,0275	0,8438	0,6111		1,0000	0,8212	0,5947	0,8053		0,3525	0,0105	0,2462		0,3123	0,0012	0,1686		0,3525	0,0064	0,1296		0,3123	0,0032	0,3002
100687		0,5310	0,3826	0,2018		1,0000	0,7205	0,3800	0,7002		0,1560	0,2813	0,1296		0,5546	1,0000	0,4607	0,6718		0,5142	0,0014	0,3148		0,0428	0,5740	0,1356		0,0679	0,5142	0,1786		0,5740	0,0080	0,2565
100689		3,1327	3,5826	3,5596		0,8744	1,0000	0,9936	0,9560		2,1560	4,0391	4,1296		0,5221	0,9781	1,0000	0,8334		0,0775	0,0649	0,0374		0,3743	0,1618	0,2629		1,1889	0,0102	0,0649		0,0094	0,2629	0,2219
100691		11,3628	13,1304	18,3670		0,6187	0,7149	1,0000	0,7778		9,6055	17,6719	16,4630		0,5435	1,0000	0,9316	0,8250		0,0929	0,0156	0,3624		0,3042	0,2774	0,0706		0,1932	0,3624	0,1262		0,1717	0,0531	0,2774
100694		0,7522	0,5304	1,0550		0,7130	0,5027	1,0000	0,7386		0,4587	0,3047	0,5000		0,9174	0,6094	1,0000	0,8423		0,0024	0,1823	0,4372		0,0360	0,2265	0,2476		0,1497	0,0573	0,4372		0,0765	0,4494	0,2476
100702		755,2831	648,3218	881,2385		0,8571	0,7357	1,0000	0,8643		737,9725	720,4141	1166,6019		0,6326	0,6175	1,0000	0,7500		0,0003	0,0831	0,2105		0,0487	0,0615	0,4149		0,2430	0,2721	0,2105		0,0497	0,0008	0,4149
100709		8,7788	8,9652	11,3670		0,7723	0,7887	1,0000	0,8537		8,2569	7,2969	13,3519		0,6184	0,5465	1,0000	0,7216		0,0336	0,0219	0,2282		0,0359	0,1001	0,4706		0,2400	0,3884	0,2282		0,0096	0,0171	0,4706
100710		14,6372	19,7652	20,2844		0,7216	0,9744	1,0000	0,8987		13,0642	20,7891	23,4907		0,5561	0,8850	1,0000	0,8137		0,1775	0,0629	0,1541		0,2506	0,0272	0,2974		0,5608	0,0014	0,1541		0,0363	0,1800	0,2974
100717		1,5310	1,0435	1,2018		1,0000	0,6816	0,7850	0,8222		1,2294	1,1328	0,7315		1,0000	0,9214	0,5950	0,8388		0,2824	0,0832	0,0065		0,2536	0,0434	0,2435		0,2824	0,0589	0,2033		0,2536	0,1086	0,0143
100719		0,8761	0,6522	0,9450		0,9271	0,6902	1,0000	0,8724		0,8899	0,5000	0,7685		1,0000	0,5619	0,8636	0,8085		0,0224	0,1633	0,1969		0,3067	0,2281	0,0154		0,1969	0,4232	0,0005		0,0815	0,0575	0,3067
100722		2,8319	3,7565	2,7156		0,7539	1,0000	0,7229	0,8256		2,5505	3,1250	3,3148		0,7694	0,9427	1,0000	0,9041		0,0235	0,2765	0,0465		0,1127	0,0143	0,1455		0,0147	0,0885	0,2765		0,1369	0,1455	0,1908
100727		0,6637	0,7478	0,3119		0,8875	1,0000	0,4171	0,7682		0,4404	0,8281	0,4352		0,5318	1,0000	0,5255	0,6858		0,0675	0,3804	0,4080		0,0743	0,5441	0,0803		0,1927	0,3804	0,2025		0,1635	0,5441	0,2205
100736		0,2124	0,4000	0,3486		0,5310	1,0000	0,8715	0,8008		0,3211	0,4922	0,2407		0,6524	1,0000	0,4890	0,7138		0,2647	0,3204	0,0251		0,0128	0,4864	0,1605		0,0864	0,3204	0,3466		0,1076	0,4864	0,1025
100747		0,3982	0,4174	0,5688		0,7001	0,7338	1,0000	0,8113		0,2110	1,4688	1,3241		0,1437	1,0000	0,9015	0,6817		0,0516	0,0258	0,3017		0,9000	0,5527	0,1967		1,5098	0,3017	0,0447		0,0011	0,0093	0,5527
100748		0,7876	0,7304	0,3853		1,0000	0,9274	0,4892	0,8055		0,4771	0,7891	0,7130		0,6046	1,0000	0,9036	0,8361		0,3120	0,0853	0,3596		0,2195	0,2583	0,0274		0,1545	0,3120	0,0521		0,2583	0,0534	0,4592
100757		21,7345	23,0870	26,5138		0,8197	0,8708	1,0000	0,8968		26,7248	22,4063	29,4444		0,9076	0,7610	1,0000	0,8895		0,0388	0,0050	0,1571		0,0025	0,0948	0,1689		0,0009	0,1094	0,1571		0,0307	0,0025	0,1689
100762		0,2124	0,5913	0,4404		0,3592	1,0000	0,7448	0,7013		1,1101	7,8516	0,6019		0,1414	1,0000	0,0767	0,4060		0,3590	0,5118	0,0067		0,2413	1,3004	0,4033		0,9814	0,5118	1,2587		0,0066	1,3004	0,3409
100765		26,8938	32,2087	37,2569		0,7218	0,8645	1,0000	0,8621		31,5963	44,0234	53,6389		0,5891	0,8207	1,0000	0,8033		0,0967	0,0000	0,2140		0,1731	0,0014	0,3160		0,3238	0,0096	0,2140		0,0277	0,0187	0,3160
100771		843,3009	1190,2782	514,1835		0,7085	1,0000	0,4320	0,7135		933,6514	734,7734	675,4722		1,0000	0,7870	0,7235	0,8368		0,0001	0,4870	0,2481		0,2570	0,0122	0,0585		0,4870	0,0202	0,0004		0,0739	0,2570	0,6100
100777		16,9912	17,6087	19,4312		0,8744	0,9062	1,0000	0,9269		20,1101	18,7188	26,9907		0,7451	0,6935	1,0000	0,8129		0,0245	0,0042	0,1095		0,0201	0,0593	0,2989		0,2246	0,3434	0,1095		0,0198	0,0486	0,2989
100780		0,3628	0,3565	0,3486		1,0000	0,9826	0,9609	0,9812		0,4404	0,7031	0,4352		0,6264	1,0000	0,6190	0,7484		0,0274	0,0001	0,0123		0,0523	0,4180	0,0586		1,2048	0,0274	1,2416		0,4180	0,3190	0,2413
100781		0,4867	0,3217	0,3394		1,0000	0,6610	0,6973	0,7861		0,2936	0,3047	0,2685		0,9636	1,0000	0,8812	0,9483		0,3472	0,0600	0,0310		0,0038	0,0766	0,0492		0,1899	0,3472	0,0444		0,0766	0,5752	0,4620
100787		0,9823	0,8522	2,4128		0,4071	0,3532	1,0000	0,5868		0,8349	0,9609	1,6944		0,4927	0,5671	1,0000	0,6866		0,0941	0,1594	0,7691		0,1166	0,0453	0,5424		0,0259	0,0011	0,7691		0,2383	0,3374	0,5424
100788		0,5841	0,4696	0,5413		1,0000	0,8040	0,9267	0,9102		0,9450	0,6563	0,6667		1,0000	0,6945	0,7055	0,8000		0,1357	0,0769	0,0025		0,3219	0,0450	0,0365		0,1357	0,2688	0,2454		0,3219	0,0001	0,0904
100790		16,1504	17,7304	20,6147		0,7834	0,8601	1,0000	0,8812		13,0367	17,2734	19,0463		0,6845	0,9069	1,0000	0,8638		0,0546	0,0029	0,1825		0,1526	0,0126	0,2112		0,1951	0,0049	0,1825		0,0345	0,0001	0,2112
100794		0,2035	1,1652	0,3211		0,1746	1,0000	0,2756	0,4834		1,2110	0,1953	0,3148		1,0000	0,1613	0,2599	0,4737		0,3014	1,0487	0,1299		1,0778	0,3133	0,1389		1,0487	0,3310	0,1511		0,2844	1,0778	0,1186
100801		0,3009	0,8000	0,5872		0,3761	1,0000	0,7340	0,7034		0,3670	0,2500	0,9352		0,3924	0,2673	1,0000	0,5532		0,3295	0,5076	0,0033		0,0751	0,2424	0,8540		0,2981	0,5827	0,5076		0,0912	0,8540	0,1004
100812		0,5398	0,8435	0,7982		0,6400	1,0000	0,9463	0,8621		0,5505	0,8438	0,5556		0,6524	1,0000	0,6584	0,7703		0,2234	0,2141	0,0542		0,0514	0,3765	0,0464		0,2012	0,2141	0,1909		0,0623	0,3765	0,1683
100814		0,3186	0,5130	0,2294		0,6211	1,0000	0,4472	0,6894		0,2294	0,4609	0,3889		0,4977	1,0000	0,8438	0,7805		0,0152	0,5366	0,1806		0,2768	0,3575	0,0183		0,1144	0,5366	0,0911		0,0938	0,3575	0,3774
100819		0,5310	0,9826	0,6972		0,5404	1,0000	0,7095	0,7500		0,3761	1,1250	1,0185		0,3343	1,0000	0,9053	0,7465		0,1482	0,4151	0,0061		0,5399	0,4217	0,1174		0,5508	0,4151	0,1132		0,1427	0,4217	0,0051
100825		0,3894	0,8261	0,3394		0,4714	1,0000	0,4108	0,6274		0,2202	0,4141	0,3426		0,5318	1,0000	0,8273	0,7864		0,0723	0,6725	0,1385		0,2300	0,3467	0,0076		0,0275	0,6725	0,1386		0,3429	0,3467	0,4774
100826		977,9116	1119,2000	544,4037		0,8738	1,0000	0,4864	0,7867		765,0734	1026,2813	874,3889		0,7455	1,0000	0,8520	0,8658		0,0368	0,3460	0,3137		0,0741	0,2078	0,0012		0,0070	0,3460	0,0200		0,0004	0,2078	0,5899
100830		0,3186	0,2783	0,3945		0,8076	0,7054	1,0000	0,8377		0,2569	0,3750	0,3148		0,6851	1,0000	0,8395	0,8415		0,0046	0,0784	0,2555		0,1087	0,2489	0,0000		0,1024	0,2555	0,0000		0,0059	0,0839	0,2489
100840		30,5575	34,5478	35,5872		0,8587	0,9708	1,0000	0,9432		31,3945	29,8594	33,1667		0,9466	0,9003	1,0000	0,9489		0,0694	0,0124	0,0844		0,0001	0,0279	0,0756		0,0002	0,0204	0,0844		0,0838	0,0083	0,0756
100845		26,3805	23,0783	25,3945		1,0000	0,8748	0,9626	0,9458		30,2752	34,6094	31,8426		0,8748	1,0000	0,9201	0,9316		0,0804	0,0527	0,0044		0,0298	0,1022	0,0014		0,0528	0,0804	0,0082		0,1022	0,0298	0,0129
100857		1,1062	0,4957	0,6330		1,0000	0,4481	0,5722	0,6734		0,1835	0,2500	0,2778		0,6605	0,8999	1,0000	0,8535		0,5703	0,1545	0,0322		0,1673	0,0137	0,2285		0,0005	0,2056	0,5703		0,2285	0,6395	0,3312
100861		0,5664	1,1130	0,3028		0,5089	1,0000	0,2721	0,5936		0,4128	0,6875	0,4722		0,6004	1,0000	0,6868	0,7624		0,0211	0,7523	0,3060		0,0928	0,3913	0,0213		0,0001	0,7523	0,0268		0,2177	0,3913	0,7715
100869		0,7699	0,6957	0,1468		1,0000	0,9036	0,1907	0,6981		0,4312	0,2344	0,7037		0,6128	0,3331	1,0000	0,6486		0,5185	0,1776	0,7944		0,0040	0,2963	0,6245		0,0238	0,4070	0,5185		0,6245	0,2524	0,6374
100876		0,2920	0,1478	0,2936		0,9945	0,5034	1,0000	0,8327		0,2294	0,3281	0,2130		0,6992	1,0000	0,6492	0,7828		0,2280	0,4138	0,2642		0,0274	0,3533	0,0673		0,0783	0,2642	0,1415		0,3146	0,2718	0,3533
100883		1,1327	0,8000	0,6972		1,0000	0,7063	0,6155	0,7739		0,5505	0,8594	1,0278		0,5356	0,8362	1,0000	0,7906		0,3697	0,0177	0,0912		0,2327	0,0096	0,3390		0,1979	0,0172	0,3697		0,3390	0,0285	0,1147
100884		0,7345	0,8522	0,2844		0,8619	1,0000	0,3337	0,7319		0,3119	0,2031	0,3981		0,7835	0,5102	1,0000	0,7645		0,0711	0,4503	0,4969		0,0015	0,2199	0,3873		0,0102	0,1602	0,4503		0,0427	0,3873	0,6008
100890		1,4956	1,2261	2,0367		0,7343	0,6020	1,0000	0,7788		1,0550	2,3672	2,1204		0,4457	1,0000	0,8957	0,7805		0,0079	0,1136	0,3607		0,3805	0,3576	0,0660		0,3757	0,3607	0,0677		0,0086	0,1161	0,3576
100892		20,9115	28,1130	24,3670		0,7438	1,0000	0,8668	0,8702		31,1193	38,1797	42,0185		0,7406	0,9086	1,0000	0,8831		0,0829	0,2006	0,0001		0,1102	0,0049	0,1794		0,0868	0,0104	0,2006		0,1057	0,1794	0,0018
100894		446,4779	440,1826	501,6331		0,8900	0,8775	1,0000	0,9225		432,9082	506,9922	581,6481		0,7443	0,8716	1,0000	0,8720		0,0095	0,0176	0,1163		0,0852	0,0000	0,1976		0,2100	0,0221	0,1163		0,0022	0,0002	0,1976
100897		0,4248	0,7913	0,2569		0,5368	1,0000	0,3247	0,6205		1,2294	0,5859	0,6204		1,0000	0,4766	0,5046	0,6604		0,0210	0,6885	0,2582		0,5986	0,1024	0,0740		0,6885	0,0614	0,0399		0,0469	0,5986	0,3372
100901		95,4071	106,5739	94,9450		0,8952	1,0000	0,8909	0,9287		117,1743	98,7500	126,8704		0,9236	0,7784	1,0000	0,9006		0,0108	0,1067	0,0136		0,0046	0,0927	0,1510		0,0003	0,1644	0,1067		0,0002	0,1510	0,0007
100912		29,2743	25,9913	26,2110		1,0000	0,8879	0,8954	0,9277		26,2110	37,8516	47,4259		0,5527	0,7981	1,0000	0,7836		0,1082	0,0148	0,0100		0,1903	0,0009	0,3518		0,7635	0,1259	0,1082		0,3518	0,0536	0,0625
100914		19,0089	15,1739	21,9633		0,8655	0,6909	1,0000	0,8521		20,2202	12,8672	33,9074		0,5963	0,3795	1,0000	0,6586		0,0010	0,1198	0,2309		0,0121	0,2331	0,6025		0,2777	0,8410	0,2309		0,1603	0,0034	0,6025
100925		0,3274	0,4000	0,4037		0,8110	0,9908	1,0000	0,9339		0,4587	0,5078	0,2222		0,9033	1,0000	0,4376	0,7803		0,1215	0,0584	0,0986		0,0763	0,3579	0,3975		0,0097	0,0986	1,2592		0,0041	0,2995	0,3579
100935		0,3097	1,0087	0,3670		0,3070	1,0000	0,3638	0,5570		0,4404	0,2969	0,2963		1,0000	0,6742	0,6728	0,7823		0,1834	0,8444	0,1085		0,3542	0,0449	0,0460		0,8444	0,0413	0,0403		0,7434	0,3542	0,5824
100939		6,7434	5,1739	5,2936		1,0000	0,7673	0,7850	0,8508		7,0183	7,8672	8,0278		0,8742	0,9800	1,0000	0,9514		0,2332	0,0349	0,0221		0,0658	0,0162	0,0718		0,0033	0,1419	0,2332		0,0718	0,2879	0,2436
100942		3,7168	4,2783	3,4128		0,8688	1,0000	0,7977	0,8888		3,4954	2,8359	3,8889		0,8988	0,7292	1,0000	0,8760		0,0028	0,1700	0,0502		0,0037	0,1122	0,1910		0,0007	0,1395	0,1700		0,0003	0,1910	0,0351
100943		3,0708	3,7043	4,4954		0,6831	0,8240	1,0000	0,8357		3,2844	2,7969	4,7407		0,6928	0,5900	1,0000	0,7609		0,1016	0,0007	0,2589		0,0174	0,1025	0,3941		0,0899	0,2446	0,2589		0,0225	0,0169	0,3941
100945		5,9115	6,7304	5,4954		0,8783	1,0000	0,8165	0,8983		5,5688	6,8594	8,7130		0,6391	0,7873	1,0000	0,8088		0,0030	0,1548	0,0437		0,1136	0,0021	0,3061		0,3454	0,0766	0,1548		0,0252	0,3061	0,0003
100949		1,6814	1,3478	1,8440		0,9118	0,7309	1,0000	0,8809		1,5963	1,6875	1,6759		0,9460	1,0000	0,9931	0,9797		0,0071	0,1196	0,1829		0,0285	0,0296	0,0088		0,0356	0,1829	0,1435		0,0924	0,6943	0,0296
100951		7,7168	6,6348	13,1376		0,5874	0,5050	1,0000	0,6975		8,1743	9,2031	16,0926		0,5080	0,5719	1,0000	0,6933		0,0392	0,1163	0,5198		0,1076	0,0471	0,5285		0,1129	0,0507	0,5198		0,0361	0,1109	0,5285
100952		0,4867	0,4174	0,1835		1,0000	0,8576	0,3770	0,7449		1,4587	0,6484	0,9074		1,0000	0,4445	0,6221	0,6889		0,4249	0,0546	0,4320		0,5377	0,1836	0,0145		0,4249	0,2925	0,0526		0,5377	0,1105	0,2961
100955		18,6991	21,5826	25,7156		0,7271	0,8393	1,0000	0,8555		18,6239	25,1563	26,9815		0,6902	0,9324	1,0000	0,8742		0,0797	0,0015	0,2252		0,1674	0,0261	0,1939		0,1270	0,0417	0,2252		0,1116	0,0074	0,1939
100963		8,9115	8,6348	9,2752		0,9608	0,9310	1,0000	0,9639		8,9266	10,3828	12,0833		0,7388	0,8593	1,0000	0,8660		0,0002	0,0179	0,0530		0,0823	0,0003	0,2075		0,4625	0,1339	0,0530		0,0744	0,0311	0,2075
100966		1,7522	1,7913	2,2385		0,7828	0,8002	1,0000	0,8610		1,8899	1,5938	1,5370		1,0000	0,8433	0,8133	0,8855		0,0324	0,0200	0,2159		0,1754	0,0115	0,0320		0,2159	0,0018	0,0126		0,0615	0,0436	0,1754
100972		1,0442	0,8087	0,2844		1,0000	0,7745	0,2724	0,6823		1,5413	0,8281	0,3333		1,0000	0,5373	0,2162	0,5845		0,5516	0,0301	0,5090		0,7747	0,0066	0,4074		0,5516	0,0658	0,6625		0,7747	0,1156	0,2882
100983		0,3363	0,3739	0,2477		0,8994	1,0000	0,6625	0,8540		0,1651	0,3203	0,2037		0,5155	1,0000	0,6360	0,7171		0,0132	0,2277	0,1653		0,1307	0,4797	0,0223		0,4630	0,2277	0,2093		0,1439	0,4797	0,0103
100984		0,7788	1,3739	0,4587		0,5669	1,0000	0,3339	0,6336		0,4771	1,3203	0,4352		0,3614	1,0000	0,3296	0,5637		0,0135	0,6584	0,2658		0,1192	0,8271	0,1602		0,2191	0,6584	0,2735		0,0000	0,8271	0,1543
100989		0,3805	0,2609	0,2936		1,0000	0,6857	0,7716	0,8191		0,3028	0,3594	0,2963		0,8425	1,0000	0,8244	0,8890		0,2879	0,0746	0,0103		0,0142	0,1698	0,0264		0,0028	0,2879	0,0001		0,1698	0,2151	0,0801
100993		6,3805	10,7217	9,0000		0,5951	1,0000	0,8394	0,8115		7,9908	10,2891	11,6852		0,6838	0,8805	1,0000	0,8548		0,1803	0,3013	0,0038		0,1348	0,0041	0,2263		0,0670	0,0251	0,3013		0,2881	0,2263	0,0013
100996		0,3982	0,4087	0,3303		0,9743	1,0000	0,8082	0,9275		0,3761	1,0234	0,3056		0,3675	1,0000	0,2986	0,5554		0,0308	0,1086	0,1087		0,1027	0,8485	0,1939		1,4857	0,1086	1,8081		0,6844	0,8485	0,2047
100997		0,3009	0,3043	0,4128		0,7289	0,7372	1,0000	0,8220		0,3853	0,6172	0,3056		0,6243	1,0000	0,4951	0,7065		0,0381	0,0320	0,2827		0,0224	0,5013	0,1411		0,1572	0,2827	0,3973		0,0018	0,0033	0,5013
101011		0,4956	0,3217	0,2661		1,0000	0,6491	0,5369	0,7287		0,4862	0,5859	0,6019		0,8078	0,9734	1,0000	0,9271		0,4566	0,0219	0,1206		0,1082	0,0298	0,1092		0,0245	0,3176	0,4566		0,1092	0,4614	0,8117
101012		0,8761	2,4435	1,4128		0,3585	1,0000	0,5782	0,6456		1,4037	1,1094	1,2500		1,0000	0,7903	0,8905	0,8936		0,2448	0,6313	0,0140		0,1623	0,0652	0,0001		0,6313	0,0719	0,2277		1,1903	0,1623	0,4751
101018		29,6637	33,4609	41,3211		0,7179	0,8098	1,0000	0,8426		39,3853	39,9531	51,3981		0,7663	0,7773	1,0000	0,8479		0,0715	0,0055	0,2471		0,0329	0,0250	0,2381		0,0283	0,0210	0,2471		0,0790	0,0076	0,2381
101019		2,6018	2,1826	3,1193		0,8341	0,6997	1,0000	0,8446		2,4954	3,3438	3,7870		0,6589	0,8830	1,0000	0,8473		0,0006	0,0954	0,2436		0,1564	0,0076	0,2390		0,1508	0,0087	0,2436		0,0010	0,0998	0,2390
101020		19,8673	16,8261	19,8899		0,9989	0,8460	1,0000	0,9483		17,9083	18,4453	26,5370		0,6748	0,6951	1,0000	0,7900		0,0686	0,1032	0,0766		0,0517	0,0357	0,3401		0,5312	0,4690	0,0766		0,3295	0,0147	0,3401
101026		1,1062	1,0435	1,7523		0,6313	0,5955	1,0000	0,7423		0,8532	0,6484	1,0926		0,7809	0,5934	1,0000	0,7914		0,0430	0,0738	0,4300		0,0005	0,1450	0,3374		0,0058	0,0758	0,4300		0,0972	0,1422	0,3374
101027		4,3628	4,6261	4,4312		0,9431	1,0000	0,9579	0,9670		4,3486	4,1328	5,4537		0,7974	0,7578	1,0000	0,8517		0,0107	0,0484	0,0017		0,0154	0,0437	0,2315		0,3086	0,4298	0,0484		0,0600	0,2315	0,0858
101034		0,4071	0,3565	0,3670		1,0000	0,8757	0,9015	0,9257		0,2936	0,2813	0,2037		1,0000	0,9581	0,6938	0,8840		0,1113	0,0222	0,0056		0,1779	0,0498	0,1862		0,1113	0,0129	0,3371		0,1779	0,0005	0,0023
101039		16,8053	19,2957	14,8165		0,8709	1,0000	0,7679	0,8796		16,9908	15,6172	16,6019		1,0000	0,9192	0,9771	0,9654		0,0005	0,1851	0,0694		0,0508	0,0339	0,0033		0,1851	0,0119	0,0934		0,1158	0,0508	0,3840
101042		9,4602	11,6783	12,2844		0,7701	0,9507	1,0000	0,9069		9,8899	11,0625	12,4167		0,7965	0,8909	1,0000	0,8958		0,1182	0,0194	0,1409		0,0615	0,0002	0,1587		0,0805	0,0021	0,1409		0,0945	0,0283	0,1587
101044		0,4248	0,4087	0,7706		0,5513	0,5304	1,0000	0,6939		1,2844	0,4609	0,4352		1,0000	0,3588	0,3388	0,5659		0,0646	0,0843	0,5272		0,8214	0,1249	0,1506		0,5272	0,3425	0,3841		0,0006	0,0037	0,8214
101058		152,8496	148,5826	155,0734		0,9857	0,9581	1,0000	0,9813		193,5871	153,6406	273,5185		0,7078	0,5617	1,0000	0,7565		0,0008	0,0156	0,0273		0,0089	0,1304	0,4026		0,8246	1,5413	0,0273		0,3177	0,2203	0,4026
101059		1,3805	1,9913	2,2110		0,6244	0,9006	1,0000	0,8417		0,3578	0,6172	0,2593		0,5797	1,0000	0,4201	0,6666		0,1992	0,0212	0,2487		0,0236	0,5851	0,1832		0,2801	0,2487	0,6649		0,0057	0,2174	0,5851
101060		0,2478	0,7652	0,3670		0,3238	1,0000	0,4796	0,6011		0,2569	2,4375	0,5741		0,1054	1,0000	0,2355	0,4470		0,2259	0,7342	0,0434		0,4011	1,1617	0,1394		0,7778	0,7342	0,3992		0,0455	1,1617	0,0031
101065		45,0177	43,2435	52,5963		0,8559	0,8222	1,0000	0,8927		43,8349	40,9453	55,0093		0,7969	0,7443	1,0000	0,8471		0,0093	0,0320	0,1637		0,0130	0,0507	0,2394		0,0565	0,1251	0,1637		0,0004	0,0033	0,2394
101068		8,5221	8,3130	8,3211		1,0000	0,9755	0,9764	0,9840		9,3119	6,6406	6,9537		1,0000	0,7131	0,7468	0,8200		0,0233	0,0028	0,0023		0,2864	0,0492	0,0239		0,0233	0,8623	0,7109		0,2864	0,1738	0,1768
101070		11,9646	16,4870	16,1927		0,7257	1,0000	0,9821	0,9026		15,8073	21,2500	21,6111		0,7314	0,9833	1,0000	0,9049		0,1814	0,1478	0,0760		0,1777	0,0759	0,1441		0,1711	0,0789	0,1478		0,1882	0,1441	0,0730
101072		0,2655	0,3565	0,2477		0,7447	1,0000	0,6948	0,8132		0,1651	0,3672	0,2870		0,4496	1,0000	0,7816	0,7437		0,0205	0,2983	0,0584		0,2805	0,4271	0,0056		0,4736	0,2983	0,0046		0,0000	0,4271	0,0087
101083		0,4159	0,4435	0,3394		0,9378	1,0000	0,7653	0,9010		0,1560	0,8281	0,3056		0,1884	1,0000	0,3690	0,5191		0,0124	0,1504	0,1121		0,3374	0,9458	0,0656		2,0383	0,1504	1,2109		0,6164	0,9458	0,1856
101089		0,7965	0,3391	0,3945		1,0000	0,4257	0,4953	0,6403		0,3486	0,3594	0,2593		0,9699	1,0000	0,7215	0,8971		0,6431	0,1370	0,0632		0,0558	0,1566	0,1735		0,4734	0,6431	0,0214		0,1566	0,9670	0,7337
101102		4,6372	7,8522	7,1835		0,5906	1,0000	0,9148	0,8351		4,1743	5,3750	3,8889		0,7766	1,0000	0,7235	0,8334		0,2421	0,2599	0,0392		0,0154	0,2629	0,0544		0,0165	0,2599	0,0565		0,2376	0,2629	0,0406
101108		2,9292	2,9652	2,5321		0,9879	1,0000	0,8539	0,9473		1,9541	2,6484	3,0093		0,6494	0,8801	1,0000	0,8431		0,0341	0,0781	0,0869		0,1623	0,0080	0,2461		0,6046	0,0487	0,0781		0,1809	0,2461	0,0006
101109		1,1150	0,6087	0,6606		1,0000	0,5459	0,5925	0,7128		1,0183	0,5703	0,5741		1,0000	0,5601	0,5638	0,7079		0,4884	0,0900	0,0477		0,4983	0,0707	0,0673		0,4884	0,0758	0,0723		0,4983	0,0844	0,0437
101113		359,9823	350,5218	501,3303		0,7181	0,6992	1,0000	0,8057		370,6880	453,5937	541,7037		0,6843	0,8373	1,0000	0,8405		0,0322	0,0467	0,3116		0,1081	0,0001	0,2506		0,0599	0,0048	0,3116		0,0687	0,0897	0,2506
101114		3,0619	3,6783	4,0000		0,7655	0,9196	1,0000	0,8950		3,0183	3,2188	5,1204		0,5895	0,6286	1,0000	0,7394		0,0993	0,0050	0,1600		0,0764	0,0426	0,4356		0,4525	0,3565	0,1600		0,0026	0,1529	0,4356
101116		22,1593	22,7130	20,7706		0,9756	1,0000	0,9145	0,9634		27,6330	26,4375	36,6204		0,7546	0,7219	1,0000	0,8255		0,0035	0,0538	0,0359		0,0230	0,0473	0,2766		0,4075	0,5126	0,0538		0,1659	0,2766	0,0471
101120		40,3274	46,9391	56,6422		0,7120	0,8287	1,0000	0,8469		33,3303	55,8750	43,0556		0,5965	1,0000	0,7706	0,7890		0,0843	0,0018	0,2397		0,1367	0,3418	0,0014		0,2624	0,2397	0,0289		0,0238	0,0072	0,3418
101122		0,8407	0,4435	0,4312		1,0000	0,5275	0,5129	0,6801		0,3394	0,6875	0,5926		0,4937	1,0000	0,8620	0,7852		0,5561	0,0725	0,0867		0,2959	0,3488	0,0279		0,1073	0,5561	0,1273		0,3488	0,2346	0,2603
101123		5,1150	3,5304	5,8073		0,8808	0,6079	1,0000	0,8296		4,9725	3,2344	4,2315		1,0000	0,6505	0,8510	0,8338		0,0147	0,1986	0,2695		0,2622	0,1419	0,0016		0,2695	0,1340	0,0024		0,0125	0,2084	0,2622
101125		29,8673	29,7391	35,3027		0,8460	0,8424	1,0000	0,8961		23,7431	33,3828	35,7037		0,6650	0,9350	1,0000	0,8667		0,0172	0,0197	0,1582		0,1911	0,0350	0,2064		0,2798	0,0133	0,1582		0,0025	0,0035	0,2064
101126		6,9823	9,2261	14,3486		0,4866	0,6430	1,0000	0,7099		7,7706	9,8906	10,0278		0,7749	0,9863	1,0000	0,9204		0,1576	0,0150	0,4944		0,1452	0,0637	0,1196		0,0156	0,4077	0,4944		0,9332	0,4403	0,1196
101135		0,2920	0,2870	0,4679		0,6241	0,6134	1,0000	0,7458		0,2018	0,2969	0,1667		0,6797	1,0000	0,5615	0,7471		0,0518	0,0609	0,4231		0,0164	0,4207	0,1168		0,0158	0,4231	0,1151		0,0529	0,0622	0,4207
101140		0,3009	0,3043	0,2936		0,9888	1,0000	0,9648	0,9846		0,4954	0,2891	0,3611		1,0000	0,5836	0,7289	0,7708		0,0010	0,0224	0,0136		0,3755	0,1245	0,0069		0,0224	1,5389	0,8044		0,3066	0,3755	0,2174
101143		0,9381	0,8957	0,2385		1,0000	0,9548	0,2542	0,7363		0,2661	0,3906	0,6852		0,3884	0,5701	1,0000	0,6528		0,4415	0,2429	0,7286		0,2087	0,0211	0,6153		0,3841	0,0928	0,4415		0,6153	0,3908	0,4767
101144		0,5221	0,3739	0,6789		0,7690	0,5507	1,0000	0,7733		0,2385	0,6875	0,3148		0,3469	1,0000	0,4579	0,6016		0,0001	0,1736	0,3710		0,1902	0,7331	0,0606		0,5956	0,3710	0,3356		0,0908	0,0077	0,7331
101145		65,5664	67,8957	59,5413		0,9657	1,0000	0,8770	0,9475		79,4404	79,1016	76,8889		1,0000	0,9957	0,9679	0,9879		0,0054	0,0777	0,0534		0,0176	0,0050	0,0166		0,0777	0,0558	0,0069		0,0198	0,0176	0,2606
101150		2,6991	2,7826	2,2018		0,9700	1,0000	0,7913	0,9204		2,6422	2,3828	2,3333		1,0000	0,9018	0,8831	0,9283		0,0312	0,1196	0,1178		0,1073	0,0069	0,0189		0,1196	0,0032	0,0121		0,0238	0,1073	0,1395
101157		3,1681	3,1391	3,2569		0,9727	0,9638	1,0000	0,9789		3,4862	2,2031	1,6574		1,0000	0,6319	0,4754	0,7025		0,0012	0,0065	0,0308		0,5095	0,0165	0,1614		0,0308	1,1180	1,9349		0,3628	0,3299	0,5095
101173		1,7345	2,4870	2,1468		0,6974	1,0000	0,8632	0,8535		1,1284	1,4531	2,6574		0,4246	0,5468	1,0000	0,6571		0,1135	0,2284	0,0005		0,1622	0,0374	0,6057		0,7081	0,3873	0,2284		0,0053	0,6057	0,1583
101179		636,6106	592,0696	587,2568		1,0000	0,9300	0,9225	0,9508		744,4220	558,6797	719,8148		1,0000	0,7505	0,9669	0,9058		0,0727	0,0059	0,0106		0,1427	0,1470	0,0412		0,0727	0,3285	0,0045		0,1427	0,0054	0,0025
101185		7,9735	9,4435	8,5963		0,8443	1,0000	0,9103	0,9182		8,8807	8,6641	17,6574		0,5029	0,4907	1,0000	0,6645		0,0423	0,1231	0,0006		0,0798	0,0921	0,5896		0,8573	0,9003	0,1231		0,1193	0,5896	0,2425
101191		5,4425	7,2348	9,1560		0,5944	0,7902	1,0000	0,7949		6,0826	10,5313	9,0000		0,5776	1,0000	0,8546	0,8107		0,1497	0,0001	0,3312		0,2067	0,3027	0,0097		0,1741	0,3312	0,0171		0,1798	0,0019	0,3027
101192		33,1327	37,2000	35,3578		0,8907	1,0000	0,9505	0,9470		29,9633	35,0547	33,9907		0,8548	1,0000	0,9696	0,9415		0,0355	0,0785	0,0002		0,0713	0,0870	0,0125		0,0850	0,0785	0,0086		0,0273	0,0870	0,0011
101193		20,0354	15,9739	20,5046		0,9771	0,7790	1,0000	0,9187		22,7982	19,3906	27,5185		0,8285	0,7046	1,0000	0,8444		0,0450	0,1334	0,1223		0,0014	0,0891	0,2440		0,0612	0,2801	0,1223		0,1425	0,0212	0,2440
101194		2,9735	3,3739	3,2110		0,8813	1,0000	0,9517	0,9443		2,6147	1,8984	3,6019		0,7259	0,5271	1,0000	0,7510		0,0418	0,0826	0,0008		0,0024	0,1685	0,4131		0,3549	1,0166	0,0826		0,0766	0,4131	0,2110
101196		9,5487	7,0174	10,8073		0,8835	0,6493	1,0000	0,8443		7,4679	6,8516	10,1296		0,7372	0,6764	1,0000	0,8045		0,0091	0,1648	0,2442		0,0193	0,0661	0,3137		0,0541	0,1252	0,2442		0,0324	0,0949	0,3137
101200		2,0885	2,8435	3,0275		0,6898	0,9392	1,0000	0,8764		2,6606	4,0313	4,7685		0,5580	0,8454	1,0000	0,8011		0,1733	0,0316	0,1904		0,2182	0,0094	0,3199		0,4490	0,0060	0,1904		0,0500	0,1116	0,3199
101211		0,3628	0,8000	0,2936		0,4535	1,0000	0,3670	0,6068		0,3761	0,3125	0,3148		1,0000	0,8309	0,8370	0,8893		0,0691	0,7206	0,1686		0,1692	0,0219	0,0178		0,7206	0,1709	0,1813		0,8183	0,1692	1,1237
101213		18,9823	20,9478	28,8440		0,6581	0,7262	1,0000	0,7948		15,5963	21,5313	24,1204		0,6466	0,8927	1,0000	0,8464		0,0726	0,0193	0,3314		0,1737	0,0130	0,2405		0,0846	0,0492	0,3314		0,1558	0,0678	0,2405
101216		0,9381	1,3217	0,9083		0,7098	1,0000	0,6872	0,7990		0,9358	1,0156	0,4630		0,9214	1,0000	0,4559	0,7924		0,0326	0,3237	0,0501		0,0904	0,3356	0,3929		0,0830	0,3237	0,4127		0,0276	0,3356	0,0438
101220		0,3186	0,6609	0,2752		0,4821	1,0000	0,4164	0,6328		0,2661	0,2422	0,2407		1,0000	0,9102	0,9045	0,9382		0,0678	0,6601	0,1387		0,0919	0,0087	0,0122		0,6601	0,2948	0,2807		1,1259	0,0919	1,4030
101225		29,7345	36,6000	39,6605		0,7497	0,9228	1,0000	0,8909		29,2294	56,4531	38,6111		0,5178	1,0000	0,6839	0,7339		0,1131	0,0084	0,1667		0,1531	0,4463	0,0089		0,6283	0,1667	0,2240		0,0009	0,1672	0,4463
101231		0,1947	0,4435	0,4037		0,4390	1,0000	0,9103	0,7831		0,3578	0,3906	0,2500		0,9160	1,0000	0,6400	0,8520		0,4025	0,3527	0,0834		0,0271	0,2310	0,1975		0,0922	0,3527	0,0768		0,6586	0,2310	0,0221
101235		0,5221	0,4522	0,2477		1,0000	0,8661	0,4744	0,7802		1,6147	0,6328	0,5370		1,0000	0,3919	0,3326	0,5748		0,3581	0,0348	0,3205		0,7988	0,0974	0,1716		0,3581	0,5034	0,6603		0,7988	0,2891	0,0293
101236		0,4159	0,2609	0,3945		1,0000	0,6273	0,9485	0,8586		0,3394	1,8906	0,9074		0,1795	1,0000	0,4800	0,5532		0,2199	0,2371	0,0613		0,4279	0,8542	0,0155		1,6761	0,2199	0,5745		0,8542	0,0163	0,5775
101239		61,9912	71,9391	93,3303		0,6642	0,7708	1,0000	0,8117		41,2752	79,6094	76,4167		0,5185	1,0000	0,9599	0,8261		0,0880	0,0075	0,3010		0,3592	0,2756	0,1230		0,3169	0,3010	0,1428		0,1098	0,0143	0,2756
101242		1,3274	0,7217	0,8624		1,0000	0,5437	0,6497	0,7311		0,9633	1,1406	0,9259		0,8446	1,0000	0,8118	0,8854		0,4518	0,1159	0,0230		0,0108	0,1755	0,0331		0,0528	0,4518	0,0257		0,1755	0,5273	0,2747
101251		0,3894	0,3565	0,2661		1,0000	0,9155	0,6834	0,8663		0,9083	0,4844	0,1667		1,0000	0,5333	0,1835	0,5723		0,2071	0,0170	0,1600		0,8052	0,0044	0,4604		0,2071	0,4684	1,7203		0,8052	0,4229	0,0375
101252		1,7522	2,2087	3,6606		0,4787	0,6034	1,0000	0,6940		2,6147	2,1250	3,9815		0,6567	0,5337	1,0000	0,7301		0,1442	0,0266	0,5269		0,0188	0,1266	0,4537		0,0046	0,0812	0,5269		0,2037	0,0544	0,4537
101254		0,3894	0,4522	0,3578		0,8611	1,0000	0,7912	0,8841		0,4679	0,4766	0,2870		0,9817	1,0000	0,6022	0,8613		0,0035	0,1777	0,0506		0,1320	0,2154	0,2939		0,0997	0,1777	0,3743		0,0000	0,2154	0,0263
101255		15,3540	18,2435	21,1193		0,7270	0,8638	1,0000	0,8636		16,8899	24,8750	22,6019		0,6790	1,0000	0,9086	0,8625		0,0927	0,0000	0,2115		0,1584	0,2133	0,0144		0,1608	0,2115	0,0138		0,0909	0,0000	0,2133
101256		62,0796	70,6087	58,5138		0,8792	1,0000	0,8287	0,9026		90,9633	80,2109	97,6852		0,9312	0,8211	1,0000	0,9174		0,0042	0,1478	0,0374		0,0019	0,0681	0,1243		0,0074	0,0449	0,1478		0,0123	0,1243	0,0587
101260		1,0619	1,7304	1,4312		0,6137	1,0000	0,8271	0,8136		2,3486	1,0938	2,7500		0,8540	0,3977	1,0000	0,7506		0,1565	0,2976	0,0009		0,0463	0,4016	0,4139		0,0083	0,6083	0,2976		0,0656	0,4139	0,0244
101262		0,3274	0,2261	0,1193		1,0000	0,6906	0,3644	0,6850		0,1560	0,2109	0,2778		0,5616	0,7592	1,0000	0,7736		0,5458	0,0001	0,3119		0,1585	0,0008	0,3704		0,0482	0,0193	0,5458		0,3704	0,0263	0,5508
101263		2,1947	1,1565	2,2844		0,9607	0,5063	1,0000	0,8223		1,0183	0,4141	1,8704		0,5444	0,2214	1,0000	0,5886		0,1301	0,3737	0,2822		0,0058	0,4043	0,7646		0,2950	1,2406	0,2822		0,5460	0,0199	0,7646
101266		52,8407	46,7739	55,8440		0,9462	0,8376	1,0000	0,9279		51,4128	63,1250	63,1944		0,8136	0,9989	1,0000	0,9375		0,0039	0,0666	0,1079		0,1275	0,0850	0,0931		0,1013	0,0996	0,1079		0,0010	0,0876	0,0931
101269		0,3274	0,4870	0,4037		0,6723	1,0000	0,8290	0,8337		0,6239	5,5859	0,2870		0,1117	1,0000	0,0514	0,3877		0,1121	0,2623	0,0001		0,2763	1,3670	0,4493		1,8237	0,2623	2,1768		0,2384	1,3670	0,5941
101287		0,3274	0,2522	0,1835		1,0000	0,7703	0,5605	0,7769		0,3578	0,2813	0,2500		1,0000	0,7862	0,6987	0,8283		0,3641	0,0002	0,1660		0,2718	0,0085	0,0729		0,3641	0,0004	0,0237		0,2718	0,0158	0,2802
101293		21,1770	24,8087	20,0092		0,8536	1,0000	0,8065	0,8867		25,2844	25,3516	30,2963		0,8346	0,8368	1,0000	0,8905		0,0073	0,1734	0,0391		0,0203	0,0188	0,1674		0,0174	0,0160	0,1734		0,0092	0,1674	0,0436
101300		1,3363	2,2609	1,6147		0,5910	1,0000	0,7142	0,7684		1,9633	1,4453	2,7037		0,7262	0,5346	1,0000	0,7536		0,1117	0,3800	0,0113		0,0029	0,1622	0,4082		0,0070	0,1888	0,3800		0,0917	0,4082	0,0058
101304		17,0708	16,4957	19,6239		0,8699	0,8406	1,0000	0,9035		12,4771	13,8750	16,5926		0,7520	0,8362	1,0000	0,8627		0,0085	0,0279	0,1464		0,0626	0,0041	0,2130		0,1386	0,0316	0,1464		0,0003	0,0029	0,2130
101310		20,6018	18,5739	27,8165		0,7406	0,6677	1,0000	0,8028		23,1560	25,0391	32,8704		0,7045	0,7618	1,0000	0,8221		0,0164	0,0726	0,3169		0,0594	0,0166	0,2826		0,0397	0,0073	0,3169		0,0295	0,0991	0,2826
101319		0,5310	0,6870	0,3578		0,7729	1,0000	0,5208	0,7646		0,2385	0,8906	0,4074		0,2678	1,0000	0,4574	0,5751		0,0003	0,3872	0,2029		0,2795	0,7981	0,0403		0,7933	0,3872	0,3145		0,1244	0,7981	0,0086
101320		4,5929	4,9217	4,4404		0,9332	1,0000	0,9022	0,9451		4,6514	4,6641	5,4537		0,8529	0,8552	1,0000	0,9027		0,0019	0,0814	0,0210		0,0179	0,0163	0,1477		0,0830	0,0793	0,0814		0,0085	0,1477	0,0000
101331		1,8319	0,9478	1,3945		1,0000	0,5174	0,7612	0,7595		0,8440	0,8359	1,2870		0,6558	0,6495	1,0000	0,7684		0,3968	0,1985	0,0000		0,0469	0,0520	0,3800		0,0392	0,0439	0,3968		0,3800	0,2160	0,0002
101333		5,3982	7,7391	7,2569		0,6975	1,0000	0,9377	0,8784		4,6972	5,4688	5,6759		0,8276	0,9635	1,0000	0,9304		0,1657	0,1870	0,0283		0,0858	0,0146	0,1041		0,0157	0,0652	0,1870		0,3510	0,1041	0,0006
101336		0,2566	0,4783	0,3945		0,5365	1,0000	0,8248	0,7871		0,4771	0,6016	0,1389		0,7931	1,0000	0,2309	0,6746		0,2236	0,3454	0,0064		0,0499	0,5678	0,5974		0,0002	0,3454	1,0166		0,0593	0,5678	0,0827
101339		2,3363	1,3565	3,0550		0,7647	0,4440	1,0000	0,7363		2,3211	1,2109	1,6111		1,0000	0,5217	0,6941	0,7386		0,0031	0,2742	0,4417		0,4371	0,1553	0,0071		0,4417	0,1515	0,0064		0,0026	0,2793	0,4371
101347		2,7611	2,3391	2,8532		0,9677	0,8198	1,0000	0,9292		3,0917	1,5234	2,6574		1,0000	0,4927	0,8595	0,7841		0,0202	0,0946	0,1060		0,3509	0,2949	0,0268		0,1060	0,9899	0,0422		0,2053	0,0057	0,3509
101353		0,3894	0,4522	0,3119		0,8611	1,0000	0,6897	0,8503		0,4862	0,5000	0,3333		0,9724	1,0000	0,6666	0,8797		0,0007	0,2340	0,1179		0,0820	0,1850	0,2234		0,1209	0,2340	0,1510		0,0022	0,1850	0,1819
101356		1,3097	0,6609	0,7890		1,0000	0,5046	0,6024	0,7023		0,7706	1,5781	1,3333		0,4883	1,0000	0,8449	0,7777		0,5097	0,1234	0,0326		0,2877	0,3626	0,0204		0,1439	0,5097	0,0794		0,3626	0,2578	0,1115
101359		0,5487	0,8348	0,3761		0,6573	1,0000	0,4505	0,7026		0,4862	0,9219	0,1759		0,5274	1,0000	0,1908	0,5727		0,0069	0,5092	0,1978		0,0060	0,8041	0,4430		0,0976	0,5092	0,8097		0,0215	0,8041	0,0434
101361		0,5398	0,4261	0,8165		0,6611	0,5219	1,0000	0,7277		0,7982	0,9922	0,7222		0,8045	1,0000	0,7279	0,8441		0,0154	0,1380	0,4586		0,0081	0,2445	0,0631		0,0230	0,4586	0,0000		0,1466	0,4111	0,2445
101363		0,2035	0,6957	0,3670		0,2925	1,0000	0,5275	0,6067		0,5046	0,3047	0,2593		1,0000	0,6038	0,5139	0,7059		0,2914	0,7210	0,0186		0,5024	0,0342	0,1171		0,7210	0,0000	0,0255		0,5242	0,5024	0,1015
101365		682,3098	711,0087	757,9541		0,9002	0,9381	1,0000	0,9461		744,3211	924,7578	1011,9166		0,7356	0,9139	1,0000	0,8831		0,0241	0,0009	0,0799		0,1175	0,0072	0,1793		0,3396	0,0125	0,0799		0,0021	0,0249	0,1793
101368		0,8230	1,0174	1,0367		0,7939	0,9814	1,0000	0,9251		1,4862	0,7969	1,0556		1,0000	0,5362	0,7103	0,7488		0,1258	0,0463	0,1123		0,4173	0,1520	0,0055		0,1123	0,7980	0,2946		0,0081	0,3130	0,4173
101370		22,4513	19,7913	17,8899		1,0000	0,8815	0,7968	0,8928		22,9541	19,2578	28,7778		0,7976	0,6692	1,0000	0,8223		0,1636	0,0009	0,0566		0,0029	0,0976	0,2823		0,0558	0,2594	0,1636		0,2823	0,0192	0,0031
101374		0,4513	0,6000	0,6972		0,6473	0,8606	1,0000	0,8360		0,3853	0,7969	0,3519		0,4835	1,0000	0,4416	0,6417		0,1507	0,0033	0,2585		0,0750	0,6400	0,1194		0,4728	0,2585	0,5803		0,0001	0,1745	0,6400
101377		0,5310	0,3217	0,5505		0,9646	0,5844	1,0000	0,8497		0,3486	0,4453	0,5278		0,6605	0,8437	1,0000	0,8347		0,1027	0,2942	0,2350		0,1295	0,0004	0,2606		0,1590	0,0002	0,2350		0,1225	0,2523	0,2606
101379		0,8319	0,2174	0,2936		1,0000	0,2613	0,3529	0,5381		0,2661	0,2813	0,6852		0,3884	0,4105	1,0000	0,5996		0,8941	0,2280	0,0999		0,1306	0,1046	0,7378		0,0651	0,0471	0,8941		0,7378	0,3396	0,1783
101387		1,9646	1,1739	0,8440		1,0000	0,5975	0,4296	0,6757		3,7982	1,5859	1,1111		1,0000	0,4175	0,2925	0,5700		0,5655	0,0194	0,1840		0,8109	0,0675	0,2267		0,5655	0,2021	0,4428		0,8109	0,0022	0,0573
101391		0,4956	0,8087	0,2569		0,6128	1,0000	0,3177	0,6435		0,2202	1,7188	0,1852		0,1281	1,0000	0,1077	0,4120		0,0029	0,6360	0,3155		0,2795	1,2794	0,3282		0,8266	0,6360	0,9031		0,1177	1,2794	0,0273
101395		0,4425	0,5652	0,2844		0,7829	1,0000	0,5032	0,7620		1,1101	0,3594	0,3333		1,0000	0,3238	0,3002	0,5413		0,0018	0,3921	0,2263		0,8854	0,1387	0,1711		0,3921	0,6191	0,6854		0,1825	0,8854	0,0042
101397		3,0265	5,0435	5,1743		0,5849	0,9747	1,0000	0,8532		5,7156	4,4922	6,0000		0,9526	0,7487	1,0000	0,9004		0,3039	0,1231	0,2290		0,0266	0,1363	0,1513		0,0741	0,0538	0,2290		0,4909	0,0615	0,1513
101403		0,3982	0,4957	0,2110		0,8033	1,0000	0,4257	0,7430		0,3945	0,5313	0,2222		0,7425	1,0000	0,4182	0,7202		0,0146	0,4286	0,3242		0,0018	0,4734	0,2866		0,0000	0,4286	0,3390		0,0265	0,4734	0,2730
101404		51,6637	53,8087	68,5872		0,7533	0,7845	1,0000	0,8459		62,7156	76,2109	82,2407		0,7626	0,9267	1,0000	0,8964		0,0415	0,0190	0,2414		0,1062	0,0078	0,1577		0,0340	0,0433	0,2414		0,1199	0,0768	0,1577
101408		3,0885	3,6609	4,1009		0,7531	0,8927	1,0000	0,8819		1,5872	2,5078	3,0093		0,5274	0,8333	1,0000	0,7869		0,0912	0,0008	0,1812		0,2386	0,0098	0,3457		0,5544	0,0147	0,1812		0,0047	0,0562	0,3457
101413		0,9823	0,3478	0,8073		1,0000	0,3541	0,8218	0,7253		0,3303	0,3984	0,4722		0,6995	0,8437	1,0000	0,8477		0,4633	0,4305	0,0369		0,1008	0,0001	0,2383		0,0024	0,0569	0,4633		0,2383	0,9007	0,0036
101431		3,4336	1,2957	2,1927		1,0000	0,3774	0,6386	0,6720		1,7615	1,8125	1,8426		0,9560	0,9837	1,0000	0,9799		0,5735	0,2616	0,0036		0,0157	0,0006	0,0293		0,3586	0,4701	0,5735		0,0293	2,5637	1,1115
101441		289,0443	277,7826	336,6880		0,8585	0,8250	1,0000	0,8945		345,1468	297,9297	463,6111		0,7445	0,6426	1,0000	0,7957		0,0091	0,0315	0,1608		0,0110	0,0902	0,3297		0,1290	0,3225	0,1608		0,0191	0,0040	0,3297
101444		1,0177	0,4696	0,6606		1,0000	0,4614	0,6491	0,7035		0,6330	0,5156	0,2870		1,0000	0,8145	0,4534	0,7560		0,5073	0,1830	0,0099		0,4036	0,0143	0,3015		0,5073	0,0467	0,1950		0,4036	0,2865	0,0411
101445		47,5752	40,8609	51,6789		0,9206	0,7907	1,0000	0,9038		46,6881	47,1406	70,3704		0,6635	0,6699	1,0000	0,7778		0,0025	0,0822	0,1460		0,0494	0,0442	0,3625		0,3119	0,2976	0,1460		0,1060	0,0007	0,3625
101446		0,6991	0,4696	0,3486		1,0000	0,6717	0,4986	0,7235		0,9817	0,5781	0,5926		1,0000	0,5889	0,6036	0,7308		0,4670	0,0093	0,1626		0,4524	0,0678	0,0548		0,4670	0,0603	0,0481		0,4524	0,0123	0,1749
101447		4,9027	5,2000	5,4128		0,9058	0,9607	1,0000	0,9555		6,3211	6,7969	9,2685		0,6820	0,7333	1,0000	0,8051		0,0321	0,0005	0,0657		0,0613	0,0218	0,3127		0,5703	0,4087	0,0657		0,0551	0,1541	0,3127
101480		2,7257	1,9217	1,5138		1,0000	0,7050	0,5554	0,7535		1,0367	2,2734	2,6481		0,3915	0,8585	1,0000	0,7500		0,4084	0,0088	0,1339		0,4137	0,0512	0,4150		0,4234	0,0483	0,4084		0,4150	0,0075	0,1286
101481		0,4779	0,5304	0,3394		0,9010	1,0000	0,6399	0,8470		0,3486	0,4688	0,3148		0,7436	1,0000	0,6715	0,8050		0,0182	0,2396	0,1858		0,0162	0,3129	0,0715		0,0513	0,2396	0,1371		0,0496	0,3129	0,1068
101482		4,8407	5,6783	5,4495		0,8525	1,0000	0,9597	0,9374		10,0000	8,6172	12,6944		0,7877	0,6788	1,0000	0,8222		0,0656	0,0932	0,0070		0,0056	0,0863	0,2824		0,1762	0,4416	0,0932		0,0048	0,2824	0,1278
101487		1,2566	0,9478	1,2385		1,0000	0,7543	0,9856	0,9133		1,2018	1,0547	1,0741		1,0000	0,8776	0,8937	0,9238		0,1308	0,1611	0,0710		0,1144	0,0187	0,0083		0,1308	0,0104	0,0033		0,1144	0,1944	0,0575
101498		62,8496	63,7913	88,0550		0,7138	0,7244	1,0000	0,8127		53,0275	80,2813	84,1667		0,6300	0,9538	1,0000	0,8613		0,0415	0,0334	0,2991		0,2394	0,0672	0,2154		0,1320	0,1270	0,2991		0,1057	0,0920	0,2154
101499		0,2478	0,2087	0,6789		0,3650	0,3074	1,0000	0,5575		0,2018	0,2578	0,3056		0,6603	0,8436	1,0000	0,8346		0,1078	0,1836	0,8430		0,1296	0,0004	0,2608		0,0317	0,2695	0,8430		0,7971	0,9882	0,2608
101505		3,7788	3,7304	5,7064		0,6622	0,6537	1,0000	0,7720		6,1193	4,1563	9,1667		0,6676	0,4534	1,0000	0,7070		0,0450	0,0519	0,3734		0,0053	0,2011	0,5002		0,0409	0,3413	0,3734		0,0068	0,0096	0,5002
101506		0,3186	0,1043	0,2202		1,0000	0,3274	0,6911	0,6728		0,1743	0,1641	0,3889		0,4482	0,4220	1,0000	0,6234		0,5716	0,3592	0,0011		0,0907	0,1197	0,6818		0,1535	0,1906	0,5716		0,6818	0,2586	0,0145
101509		5,1770	4,4522	6,3394		0,8166	0,7023	1,0000	0,8396		5,5321	6,4531	9,7500		0,5674	0,6619	1,0000	0,7431		0,0027	0,0847	0,2521		0,1044	0,0235	0,4284		0,2986	0,1368	0,2521		0,0220	0,0061	0,4284
101511		0,3009	0,2348	0,5046		0,5963	0,4653	1,0000	0,6872		0,5780	0,3906	0,1667		1,0000	0,6758	0,2884	0,6547		0,0265	0,1518	0,5412		0,6110	0,0014	0,4013		0,5412	0,0004	0,4826		0,0106	0,1081	0,6110
101513		0,3628	0,2609	0,4037		0,8987	0,6463	1,0000	0,8483		0,3211	0,4844	0,2500		0,6629	1,0000	0,5161	0,7263		0,0158	0,1785	0,2373		0,0140	0,4613	0,1435		0,1525	0,2373	0,4399		0,1308	0,0221	0,4613
101518		0,8496	0,3913	0,3486		1,0000	0,4606	0,4103	0,6236		0,4404	0,4141	0,3519		1,0000	0,9403	0,7990	0,9131		0,6812	0,0787	0,1342		0,1311	0,0075	0,0892		0,6812	0,3984	0,1038		0,1311	0,9662	1,1556
101520		0,3097	0,2609	0,1835		1,0000	0,8424	0,5925	0,8116		0,3119	0,3516	0,1852		0,8871	1,0000	0,5267	0,8046		0,3011	0,0047	0,1847		0,0356	0,3136	0,2821		0,0304	0,3011	0,3005		0,3136	0,0069	0,1705
101525		3,4513	2,1652	3,1101		1,0000	0,6274	0,9011	0,8428		1,3303	2,7500	5,7870		0,2299	0,4752	1,0000	0,5684		0,2467	0,1969	0,0208		0,3430	0,0252	0,8151		1,3348	0,5200	0,2467		0,8151	0,0104	0,3890
101526		25,7345	25,8174	25,2661		0,9968	1,0000	0,9786	0,9918		25,7615	27,4531	28,4907		0,9042	0,9636	1,0000	0,9559		0,0029	0,0118	0,0107		0,0347	0,0011	0,0650		0,2193	0,0383	0,0118		0,0481	0,0650	0,0108
101527		0,2301	0,9739	0,2385		0,2363	1,0000	0,2449	0,4937		0,8532	0,8438	0,3704		1,0000	0,9890	0,4341	0,8077		0,2018	1,0182	0,1878		0,3081	0,2434	0,4923		1,0182	0,9304	0,0103		1,1006	0,3081	1,0685
101538		0,7434	0,4261	0,3578		1,0000	0,5732	0,4813	0,6848		0,9266	0,4688	0,3056		1,0000	0,5059	0,3298	0,6119		0,5462	0,0396	0,1279		0,7086	0,0333	0,2342		0,5462	0,0994	0,3818		0,7086	0,0045	0,0504
101549		0,5310	0,8348	0,4679		0,6361	1,0000	0,5605	0,7322		0,3945	0,8281	0,3241		0,4764	1,0000	0,3914	0,6226		0,0319	0,4497	0,0980		0,0634	0,6836	0,1575		0,2111	0,4497	0,3671		0,0006	0,6836	0,0116
101552		0,5310	0,4522	0,4128		1,0000	0,8516	0,7774	0,8763		0,4220	0,4141	0,3981		1,0000	0,9813	0,9434	0,9749		0,1904	0,0039	0,0544		0,0367	0,0013	0,0217		0,1904	0,1091	0,0365		0,0367	0,2142	0,4468
101559		0,2566	0,2261	0,3578		0,7172	0,6319	1,0000	0,7830		0,2844	0,1250	0,2593		1,0000	0,4395	0,9117	0,7838		0,0173	0,0852	0,3529		0,3515	0,4033	0,0849		0,3529	0,4012	0,0857		0,0177	0,0861	0,3515
101566		2,8938	3,2087	3,2294		0,8961	0,9936	1,0000	0,9632		2,7890	2,5156	3,7685		0,7401	0,6675	1,0000	0,8025		0,0623	0,0283	0,0540		0,0165	0,0725	0,3173		0,4519	0,7029	0,0540		0,0463	0,2744	0,3173
101569		0,4690	0,2609	0,2477		1,0000	0,5563	0,5281	0,6948		0,5505	0,3203	0,5556		0,9908	0,5765	1,0000	0,8558		0,5253	0,0611	0,0876		0,1730	0,3296	0,2247		0,4609	0,0449	0,5253		0,2247	0,3737	0,4391
101570		5,5487	8,0261	6,5046		0,6913	1,0000	0,8104	0,8339		4,3670	4,2031	5,9722		0,7312	0,7038	1,0000	0,8117		0,0890	0,2620	0,0028		0,0278	0,0487	0,3010		0,0480	0,0750	0,2620		0,0600	0,3010	0,0000
101574		0,8053	0,5478	0,4495		1,0000	0,6802	0,5582	0,7461		0,4312	3,4453	0,3889		0,1252	1,0000	0,1129	0,4127		0,4225	0,0157	0,1195		0,2875	1,2769	0,3167		1,2392	0,4225	1,2938		1,2769	0,2100	0,0618
101575		0,4867	0,3565	0,2110		1,0000	0,7325	0,4335	0,7220		0,1835	0,3438	0,5093		0,3603	0,6750	1,0000	0,6784		0,4699	0,0004	0,2627		0,3058	0,0000	0,5597		0,4078	0,0077	0,4699		0,5597	0,0100	0,1827
101581		0,3540	0,2609	0,3303		1,0000	0,7370	0,9330	0,8900		0,5321	0,2109	0,2685		1,0000	0,3964	0,5046	0,6337		0,1681	0,1302	0,0156		0,6582	0,1666	0,0499		0,1681	1,0203	0,6626		0,6582	0,0349	0,3567
101584		1,4602	1,1130	0,6697		1,0000	0,7622	0,4586	0,7403		1,5138	1,0938	1,3981		1,0000	0,7226	0,9236	0,8820		0,4338	0,0018	0,2569		0,1811	0,1344	0,0135		0,4338	0,0012	0,1599		0,1811	0,0799	0,7574
101588		63,7699	57,5130	64,4954		0,9888	0,8917	1,0000	0,9602		68,0917	57,6484	83,0185		0,8202	0,6944	1,0000	0,8382		0,0213	0,0610	0,0586		0,0017	0,0918	0,2546		0,2045	0,5736	0,0586		0,1924	0,0169	0,2546
101589		1,3894	1,0522	1,2569		1,0000	0,7573	0,9046	0,8873		2,0092	1,0859	2,0833		0,9644	0,5212	1,0000	0,8286		0,1725	0,0955	0,0023		0,1306	0,3608	0,2713		0,0568	0,5991	0,1725		0,2713	0,0234	0,0340
101592		0,4602	0,5043	0,6147		0,7487	0,8204	1,0000	0,8564		0,3670	0,5781	0,4815		0,6348	1,0000	0,8329	0,8226		0,0577	0,0071	0,2237		0,1430	0,2818	0,0005		0,2174	0,2237	0,0031		0,0246	0,0000	0,2818
101594		2,0708	2,6957	1,1560		0,7682	1,0000	0,4288	0,7323		0,8349	1,3359	2,5648		0,3255	0,5209	1,0000	0,6155		0,0049	0,4494	0,2935		0,2476	0,0266	0,7002		0,5185	0,1464	0,4494		0,0764	0,7002	0,1025
101597		0,3540	0,5391	0,2752		0,6566	1,0000	0,5105	0,7224		0,6881	0,6719	0,2870		1,0000	0,9765	0,4171	0,7978		0,0149	0,4692	0,1448		0,3258	0,2115	0,5003		0,4692	0,3408	0,2933		0,0779	0,3258	0,2957
101598		0,2743	0,3826	0,3853		0,7119	0,9930	1,0000	0,9016		0,3670	0,3672	0,3796		0,9668	0,9673	1,0000	0,9780		0,2040	0,1116	0,1494		0,0037	0,0034	0,0320		0,0453	0,0462	0,1494		0,7437	0,0102	0,0320
101603		2,8142	4,1652	4,3945		0,6404	0,9478	1,0000	0,8627		3,4128	3,7031	4,5833		0,7446	0,8080	1,0000	0,8509		0,2243	0,0558	0,2130		0,0549	0,0097	0,2330		0,0706	0,0166	0,2130		0,1941	0,0685	0,2330
101611		33,3186	38,6870	41,6330		0,8003	0,9292	1,0000	0,9098		46,1376	46,1719	66,8241		0,6904	0,6909	1,0000	0,7938		0,0810	0,0035	0,1363		0,0425	0,0421	0,3331		0,2761	0,2750	0,1363		0,0002	0,1020	0,3331
101616		0,6106	0,7304	0,2844		0,8360	1,0000	0,3894	0,7418		1,1376	0,4531	0,2778		1,0000	0,3983	0,2442	0,5475		0,0368	0,4309	0,3962		0,8691	0,0646	0,2749		0,4309	0,3770	0,7796		0,2703	0,8691	0,0726
101623		0,6814	0,6957	0,6422		0,9794	1,0000	0,9231	0,9675		0,5780	0,2422	0,6667		0,8670	0,3633	1,0000	0,7434		0,0037	0,0476	0,0330		0,0662	0,4596	0,4277		0,1334	2,2199	0,0476		0,3148	0,4277	0,1546
101637		1,2035	1,3391	0,8349		0,8987	1,0000	0,6235	0,8407		1,2936	1,1250	1,0741		1,0000	0,8697	0,8303	0,9000		0,0203	0,2503	0,1985		0,1520	0,0068	0,0329		0,2503	0,0048	0,0006		0,0000	0,1520	0,3900
101641		0,7168	1,2870	0,7890		0,5570	1,0000	0,6131	0,7233		1,4587	1,4766	1,5000		0,9725	0,9844	1,0000	0,9856		0,0909	0,4672	0,0410		0,0070	0,0001	0,0209		0,3236	0,3729	0,4672		1,7324	0,0209	1,4181
101645		1,3009	2,2435	2,2110		0,5799	1,0000	0,9855	0,8551		1,1560	2,1094	1,8981		0,5480	1,0000	0,8998	0,8159		0,3204	0,2258	0,1537		0,2711	0,2934	0,0391		0,3901	0,2258	0,0128		0,2146	0,2934	0,2153
101647		0,2389	0,4261	0,5321		0,4490	0,8008	1,0000	0,7499		0,2477	0,2656	0,2315		0,9326	1,0000	0,8716	0,9347		0,2957	0,0105	0,4152		0,0001	0,0973	0,0374		0,1658	0,4152	0,0656		1,2210	0,1420	0,0973
101648		0,9646	0,8783	0,9541		1,0000	0,9105	0,9891	0,9665		0,6789	0,2813	0,3704		1,0000	0,4143	0,5456	0,6533		0,0491	0,0486	0,0153		0,6141	0,1708	0,0356		0,0491	1,9124	1,2602		0,6141	0,2613	0,5375
101654		0,4159	0,3217	0,3945		1,0000	0,7735	0,9485	0,9073		1,0183	0,3125	1,1204		0,9089	0,2789	1,0000	0,7293		0,1403	0,1140	0,0171		0,1455	0,6323	0,4555		0,0000	1,6599	0,1403		0,4555	0,0074	0,2365
101655		10,3805	9,8174	13,5229		0,7676	0,7260	1,0000	0,8312		14,2385	14,8828	22,8981		0,6218	0,6500	1,0000	0,7573		0,0190	0,0498	0,2667		0,0651	0,0416	0,4011		0,1798	0,1377	0,2667		0,0004	0,0037	0,4011
101663		0,7965	0,5652	0,6422		1,0000	0,7096	0,8063	0,8386		0,7523	0,6641	0,7315		1,0000	0,8828	0,9724	0,9517		0,2539	0,0751	0,0053		0,0714	0,0542	0,0079		0,2539	0,0113	0,1372		0,0714	0,4510	0,1953
101664		5,8142	3,8696	3,5138		1,0000	0,6655	0,6043	0,7566		2,6147	5,2500	4,2130		0,4980	1,0000	0,8025	0,7668		0,4023	0,0302	0,0814		0,2452	0,3830	0,0053		0,2238	0,4023	0,0086		0,3830	0,0381	0,0942
101666		0,8496	0,2435	0,3119		1,0000	0,2866	0,3671	0,5512		0,2477	0,5938	0,3426		0,4171	1,0000	0,5770	0,6647		0,8592	0,2066	0,0986		0,1846	0,5892	0,0240		0,0521	0,8592	0,0019		0,5892	0,4292	0,2656
101670		7,1062	8,3739	8,8165		0,8060	0,9498	1,0000	0,9186		7,8165	8,7500	9,8611		0,7927	0,8873	1,0000	0,8933		0,0910	0,0108	0,1225		0,0621	0,0003	0,1627		0,1111	0,0085	0,1225		0,0478	0,0294	0,1627
101676		7,1858	6,2261	8,3945		0,8560	0,7417	1,0000	0,8659		6,1376	5,8750	8,7315		0,7029	0,6729	1,0000	0,7919		0,0006	0,0786	0,2077		0,0317	0,0554	0,3365		0,1294	0,1761	0,2077		0,0196	0,0105	0,3365
101680		1,3805	2,4957	2,8165		0,4901	0,8861	1,0000	0,7921		2,8807	2,7031	2,9444		0,9784	0,9180	1,0000	0,9655		0,3204	0,0445	0,3363		0,0041	0,0355	0,0507		0,2275	0,0854	0,3363		1,5010	0,0865	0,0507
101686		1,7522	1,1652	2,0275		0,8642	0,5747	1,0000	0,8130		2,1468	2,9297	3,8148		0,5628	0,7680	1,0000	0,7769		0,0135	0,2165	0,2987		0,1627	0,0003	0,3642		0,2371	0,0091	0,2987		0,0355	0,1459	0,3642
101687		35,1681	35,1913	57,4404		0,6123	0,6127	1,0000	0,7416		41,2661	52,8672	68,1667		0,6054	0,7756	1,0000	0,7936		0,0578	0,0574	0,4312		0,1326	0,0014	0,3334		0,0638	0,0045	0,4312		0,1236	0,1231	0,3334
101688		1,5398	0,6174	2,1835		0,7052	0,2828	1,0000	0,6627		1,5229	1,1172	1,2500		1,0000	0,7336	0,8208	0,8515		0,0060	0,4331	0,5937		0,2320	0,0668	0,0051		0,5937	0,0169	0,0899		0,0998	1,1797	0,2320
101692		128,2035	129,9565	195,4220		0,6560	0,6650	1,0000	0,7737		132,3853	181,9453	222,9444		0,5938	0,8161	1,0000	0,8033		0,0516	0,0443	0,3702		0,1661	0,0008	0,3160		0,1161	0,0078	0,3702		0,0857	0,0761	0,3160
101693		6,8673	5,5130	9,5229		0,7211	0,5789	1,0000	0,7667		4,2569	7,3516	6,6296		0,5790	1,0000	0,9018	0,8269		0,0080	0,1241	0,3833		0,2422	0,2741	0,0325		0,1239	0,3833	0,0886		0,0495	0,2424	0,2741
101695		0,4159	0,5652	0,1651		0,7358	1,0000	0,2921	0,6760		0,5963	0,5234	0,2500		1,0000	0,8777	0,4193	0,7657		0,0122	0,5649	0,4445		0,3852	0,0582	0,3961		0,5649	0,1588	0,2000		0,0035	0,3852	0,7230
101703		0,5310	0,5217	0,3761		1,0000	0,9825	0,7083	0,8969		0,4679	0,5313	0,2500		0,8807	1,0000	0,4705	0,7837		0,1569	0,0844	0,1965		0,0458	0,3515	0,3376		0,0020	0,1569	0,8120		0,3515	0,2568	0,0225
101711		21,3363	23,8174	26,2569		0,8126	0,9071	1,0000	0,9066		27,7706	36,7188	46,0648		0,6029	0,7971	1,0000	0,8000		0,0599	0,0000	0,1415		0,1469	0,0000	0,3219		0,4742	0,0790	0,1415		0,0007	0,0616	0,3219
101721		0,4071	0,3391	0,7615		0,5346	0,4453	1,0000	0,6600		0,5321	0,4453	0,5556		0,9577	0,8015	1,0000	0,9197		0,0482	0,1389	0,5995		0,0168	0,1002	0,1207		0,3873	0,0705	0,5995		0,7615	1,0809	0,1207
101722		0,5044	0,5478	0,3578		0,9208	1,0000	0,6532	0,8580		0,3578	0,4766	0,3519		0,7507	1,0000	0,7384	0,8297		0,0271	0,2210	0,1898		0,0287	0,2693	0,0378		0,0577	0,2210	0,0707		0,0509	0,2693	0,1305
101725		0,7699	0,9043	0,6881		0,8514	1,0000	0,7609	0,8708		0,4128	0,5313	0,5000		0,7770	1,0000	0,9411	0,9060		0,0023	0,1996	0,0642		0,1058	0,1424	0,0119		0,0478	0,1996	0,0387		0,0219	0,1424	0,1304
101736		3,7257	0,5043	0,2477		1,0000	0,1354	0,0665	0,4006		0,5596	0,2656	1,0000		0,5596	0,2656	1,0000	0,6084		1,3197	0,2452	0,4244		0,0071	0,3486	0,7169		0,0740	0,0577	1,3197		0,7169	0,6946	0,9576
101738		2,6106	1,6348	3,0826		0,8469	0,5303	1,0000	0,7924		1,2844	1,1641	1,3241		0,9700	0,8792	1,0000	0,9497		0,0140	0,2460	0,3357		0,0072	0,0550	0,0744		0,1993	0,0374	0,3357		0,1060	1,0683	0,0744
101742		0,4336	0,3652	0,1835		1,0000	0,8422	0,4232	0,7551		0,2385	0,6250	0,2407		0,3816	1,0000	0,3851	0,5889		0,4051	0,0326	0,3595		0,1254	0,7639	0,1212		0,4508	0,4051	0,4427		0,7639	0,2168	0,0801
101745		0,2035	0,2870	0,3486		0,5838	0,8233	1,0000	0,8024		0,4404	0,3125	0,3148		1,0000	0,7096	0,7148	0,8081		0,1794	0,0021	0,3177		0,3073	0,0405	0,0365		0,3177	0,0355	0,0317		0,1911	0,0011	0,3073
101754		11,6903	10,8870	12,7890		0,9141	0,8513	1,0000	0,9218		10,7706	12,3672	15,5556		0,6924	0,7950	1,0000	0,8291		0,0006	0,0402	0,1175		0,0809	0,0056	0,2703		0,3219	0,1152	0,1175		0,0434	0,0026	0,2703
101755		327,4602	314,4522	387,1284		0,8459	0,8123	1,0000	0,8860		281,5872	370,6172	434,7407		0,6477	0,8525	1,0000	0,8334		0,0105	0,0333	0,1745		0,1451	0,0020	0,2629		0,2808	0,0074	0,1745		0,0008	0,0022	0,2629
101757		0,7345	0,4522	0,2844		1,0000	0,6157	0,3872	0,6676		0,4128	0,5625	0,3148		0,7339	1,0000	0,5596	0,7645		0,5829	0,0086	0,2365		0,0037	0,3874	0,1458		0,0148	0,5829	0,0363		0,3874	0,0793	0,4655
101759		0,3805	0,4348	0,4404		0,8640	0,9873	1,0000	0,9504		0,3486	0,1797	0,8796		0,3963	0,2043	1,0000	0,5335		0,0792	0,0292	0,0733		0,0546	0,3301	0,9063		1,6768	2,7333	0,0733		0,3590	0,8105	0,9063
101760		6,5752	3,7043	5,4495		1,0000	0,5634	0,8288	0,7974		6,1560	2,6172	7,4815		0,8228	0,3498	1,0000	0,7242		0,3266	0,2013	0,0046		0,0384	0,4372	0,4655		0,0030	0,6779	0,3266		0,4655	0,0853	0,0435
101762		77,8319	98,4348	96,4312		0,7907	1,0000	0,9796	0,9234		75,8532	101,2969	83,2685		0,7488	1,0000	0,8220	0,8569		0,1267	0,1149	0,0446		0,0583	0,2227	0,0067		0,2041	0,1149	0,0786		0,0231	0,2227	0,1319
101768		0,9912	0,9304	0,7706		1,0000	0,9387	0,7774	0,9054		0,9450	1,6953	0,3889		0,5574	1,0000	0,2294	0,5956		0,1434	0,0105	0,1037		0,0043	0,7475	0,4011		0,5949	0,1434	1,8771		0,7475	0,4491	0,1071
101769		0,5133	0,5739	1,1468		0,4476	0,5004	1,0000	0,6493		0,4862	1,5859	0,3241		0,3066	1,0000	0,2044	0,5036		0,1219	0,0670	0,6229		0,1149	0,9895	0,2757		0,3502	0,6229	0,5996		0,0091	0,0000	0,9895
101775		0,7611	0,7826	0,3119		0,9725	1,0000	0,3985	0,7904		0,4862	1,1953	0,3889		0,4068	1,0000	0,3254	0,5774		0,2105	0,3394	0,5209		0,0847	0,7924	0,1860		0,5005	0,3394	0,7210		0,6232	0,7924	0,0931
101777		0,6372	1,2609	0,9817		0,5054	1,0000	0,7786	0,7613		1,0275	0,5469	0,6944		1,0000	0,5323	0,6758	0,7360		0,2212	0,3934	0,0012		0,4422	0,1371	0,0129		0,3934	0,1791	0,0270		0,1740	0,4422	0,0070
101781		17,9381	21,2696	21,5229		0,8334	0,9882	1,0000	0,9406		22,7431	23,0781	33,7222		0,6744	0,6844	1,0000	0,7863		0,1022	0,0430	0,0884		0,0484	0,0405	0,3469		0,4751	0,4463	0,0884		0,0101	0,2767	0,3469
101783		0,4779	0,4261	0,3394		1,0000	0,8916	0,7102	0,8673		0,3853	0,4219	0,3611		0,9132	1,0000	0,8559	0,9230		0,2054	0,0039	0,1218		0,0009	0,1155	0,0372		0,0148	0,2054	0,0008		0,1155	0,0090	0,2858
101798		0,4956	0,4174	0,2844		1,0000	0,8422	0,5738	0,8054		0,4404	1,2344	0,3056		0,3568	1,0000	0,2476	0,5348		0,3123	0,0066	0,2012		0,0923	0,9030	0,2468		0,6902	0,3123	1,0465		0,9030	0,3057	0,0044
101799		0,3628	0,4870	0,8349		0,4345	0,5833	1,0000	0,6726		0,6606	0,8516	0,6019		0,7757	1,0000	0,7068	0,8275		0,1719	0,0251	0,5721		0,0126	0,2731	0,0636		0,0372	0,5721	0,0039		0,5647	0,2359	0,2731
101800		0,7257	1,2087	0,3486		0,6004	1,0000	0,2884	0,6296		0,1743	0,7266	0,6111		0,2399	1,0000	0,8410	0,6936		0,0026	0,6675	0,3455		0,6290	0,5277	0,0833		0,4544	0,6675	0,1573		0,0281	0,5277	0,5000
101802		1,2920	1,2000	2,0826		0,6204	0,5762	1,0000	0,7322		0,9725	1,4375	2,1389		0,4547	0,6721	1,0000	0,7089		0,0428	0,0815	0,4497		0,2025	0,0046	0,4963		0,2469	0,0127	0,4497		0,0260	0,0574	0,4963
101811		704,1062	697,2957	720,7523		0,9769	0,9675	1,0000	0,9815		882,8257	697,2031	974,4352		0,9060	0,7155	1,0000	0,8738		0,0008	0,0064	0,0270		0,0073	0,1274	0,1946		0,1156	0,7945	0,0270		0,1006	0,0784	0,1946
101814		0,2566	0,3217	0,4862		0,5278	0,6617	1,0000	0,7298		0,1101	0,5781	0,2685		0,1905	1,0000	0,4645	0,5516		0,1336	0,0162	0,4544		0,3979	0,8582	0,0220		0,9125	0,4544	0,2258		0,0017	0,0362	0,8582
101815		84,4602	94,8435	89,8073		0,8905	1,0000	0,9469	0,9458		105,1468	113,2578	150,9907		0,6964	0,7501	1,0000	0,8155		0,0337	0,0804	0,0000		0,0595	0,0189	0,2942		0,4473	0,3002	0,0804		0,0306	0,2942	0,1087
101817		5,4779	6,0783	6,2110		0,8820	0,9786	1,0000	0,9535		4,3945	5,2109	3,9167		0,8433	1,0000	0,7516	0,8650		0,0595	0,0127	0,0686		0,0028	0,2092	0,0661		0,1253	0,0686	0,3426		0,0018	0,1175	0,2092
101821		1,1416	0,2696	0,6514		1,0000	0,2362	0,5706	0,6023		0,7706	0,6328	0,6296		1,0000	0,8212	0,8170	0,8794		0,7315	0,4001	0,0030		0,1854	0,0205	0,0233		0,7315	0,1611	0,1545		0,1854	1,5862	0,4306
101822		735,6284	742,1392	658,5596		0,9912	1,0000	0,8874	0,9595		723,3853	855,9063	904,1018		0,8001	0,9467	1,0000	0,9156		0,0271	0,0596	0,0662		0,0930	0,0103	0,1272		0,2509	0,0028	0,0596		0,0848	0,1272	0,0068
101835		2,5575	1,6000	2,9174		0,8766	0,5484	1,0000	0,8084		1,2752	1,7813	1,7500		0,7159	1,0000	0,9824	0,8994		0,0242	0,2514	0,3069		0,1900	0,1529	0,0809		0,0359	0,3069	0,2158		0,0039	0,5870	0,1529
101843		0,3717	0,4000	0,2752		0,9292	1,0000	0,6880	0,8724		0,2844	0,3047	0,2963		0,9334	1,0000	0,9724	0,9686		0,0244	0,1969	0,1668		0,0224	0,0460	0,0004		0,0285	0,1969	0,0913		0,0273	0,0460	0,6941
101844		57,6018	59,1826	81,3119		0,7084	0,7278	1,0000	0,8121		75,8991	66,0703	100,8518		0,7526	0,6551	1,0000	0,8026		0,0452	0,0304	0,3003		0,0107	0,0857	0,3173		0,0156	0,0991	0,3003		0,0365	0,0234	0,3173
101845		2,3805	1,7043	2,1835		1,0000	0,7159	0,9172	0,8777		2,1468	1,9609	2,5185		0,8524	0,7786	1,0000	0,8770		0,1881	0,1350	0,0117		0,0038	0,0541	0,1893		0,0041	0,0550	0,1881		0,1893	0,1334	0,0121
101854		0,3186	0,4000	0,5596		0,5693	0,7148	1,0000	0,7614		0,5596	0,4531	0,3333		1,0000	0,8097	0,5956	0,8018		0,1281	0,0083	0,3933		0,3187	0,0003	0,1605		0,3933	0,0098	0,0968		0,2009	0,0313	0,3187
101855		1,0796	0,9565	1,5321		0,7047	0,6243	1,0000	0,7763		1,0275	1,2188	1,9352		0,5310	0,6298	1,0000	0,7203		0,0200	0,0848	0,3653		0,1161	0,0277	0,4734		0,2101	0,0790	0,3653		0,0009	0,0311	0,4734
101860		0,4956	1,3826	0,1835		0,3585	1,0000	0,1327	0,4971		0,4037	0,2578	0,3241		1,0000	0,6386	0,8028	0,8138		0,0562	1,0085	0,4289		0,2972	0,1224	0,0006		1,0085	0,0585	0,2889		0,7210	0,2972	1,5778
101862		18,8053	22,2087	20,6422		0,8468	1,0000	0,9295	0,9254		8,3394	10,1953	9,0556		0,8180	1,0000	0,8882	0,9021		0,0507	0,1118	0,0002		0,0473	0,1487	0,0015		0,0887	0,1118	0,0127		0,0217	0,1487	0,0067
101863		1,0885	0,7565	1,0367		1,0000	0,6950	0,9524	0,8825		1,0000	0,9609	1,3981		0,7153	0,6873	1,0000	0,8008		0,1804	0,1802	0,0427		0,0302	0,0519	0,3204		0,1467	0,1936	0,1804		0,3204	0,0454	0,1399
101867		310,6372	313,1913	411,4220		0,7550	0,7612	1,0000	0,8388		369,9358	456,8438	503,7500		0,7344	0,9069	1,0000	0,8804		0,0333	0,0287	0,2537		0,1137	0,0051	0,1837		0,0505	0,0284	0,2537		0,0861	0,0784	0,1837
101876		0,4159	0,5391	0,3028		0,7715	1,0000	0,5617	0,7777		0,4128	0,8906	0,6111		0,4635	1,0000	0,6862	0,7166		0,0002	0,3627	0,1657		0,2025	0,4808	0,0032		0,3359	0,3627	0,0322		0,0112	0,4808	0,0783
101878		0,3805	0,4261	0,3028		0,8930	1,0000	0,7106	0,8679		0,2477	0,3047	0,2778		0,8129	1,0000	0,9117	0,9082		0,0042	0,2044	0,1223		0,0622	0,1389	0,0001		0,0171	0,2044	0,0135		0,0019	0,1389	0,2278
101887		11,3540	10,8696	10,6147		1,0000	0,9573	0,9349	0,9641		13,2385	16,0547	14,2222		0,8246	1,0000	0,8859	0,9035		0,0528	0,0009	0,0144		0,0425	0,1464	0,0024		0,2154	0,0528	0,0822		0,1464	0,0297	0,0091
101893		15,3982	21,4087	22,0000		0,6999	0,9731	1,0000	0,8910		14,8165	18,6250	20,3981		0,7264	0,9131	1,0000	0,8798		0,1947	0,0695	0,1665		0,1240	0,0083	0,1847		0,1493	0,0039	0,1665		0,1652	0,0834	0,1847
101899		0,3805	0,5826	0,4404		0,6531	1,0000	0,7559	0,8030		0,6881	0,4844	0,3704		1,0000	0,7040	0,5383	0,7474		0,0885	0,3165	0,0096		0,4200	0,0070	0,1469		0,3165	0,0403	0,2568		0,0317	0,4200	0,0003
101908		1,3805	0,7217	1,8440		0,7486	0,3914	1,0000	0,7133		1,0183	1,0781	2,1759		0,4680	0,4955	1,0000	0,6545		0,0045	0,3221	0,4873		0,1048	0,0766	0,6115		0,1900	0,1510	0,4873		0,0298	0,2068	0,6115
101912		0,6549	1,0087	0,4679		0,6493	1,0000	0,4639	0,7044		0,6147	0,6563	0,8333		0,7377	0,7876	1,0000	0,8418		0,0102	0,5056	0,1809		0,0508	0,0146	0,2485		0,0039	0,0256	0,5056		0,1595	0,2485	0,5450
101913		0,2478	0,3391	0,3119		0,7308	1,0000	0,9198	0,8835		0,2294	0,5625	0,2593		0,4078	1,0000	0,4610	0,6229		0,1253	0,1787	0,0102		0,1364	0,6828	0,0776		0,9343	0,1787	0,7587		0,0375	0,6828	0,3380
101917		0,2566	0,2348	0,2569		0,9988	0,9140	1,0000	0,9709		0,5046	0,4375	0,2500		1,0000	0,8670	0,4954	0,7875		0,0354	0,0550	0,0425		0,3447	0,0304	0,2982		0,0425	0,1501	1,5967		0,3338	0,0842	0,3447
101929		0,8407	1,8435	2,0917		0,4019	0,8813	1,0000	0,7611		1,1560	1,6016	1,7130		0,6748	0,9350	1,0000	0,8699		0,4215	0,0667	0,3938		0,1826	0,0322	0,2010		0,0275	0,1555	0,3938		0,8687	0,0009	0,2010
101930		1,4513	0,4000	1,1376		1,0000	0,2756	0,7838	0,6865		0,3211	0,4766	0,5000		0,6422	0,9532	1,0000	0,8651		0,5427	0,5124	0,0340		0,2276	0,0618	0,2090		0,0064	0,3230	0,5427		0,2090	1,3020	0,0355
101931		23,0885	25,1217	21,2110		0,9191	1,0000	0,8443	0,9211		27,7339	26,6328	28,9722		0,9573	0,9193	1,0000	0,9588		0,0000	0,1185	0,0467		0,0000	0,0226	0,0606		0,0154	0,0000	0,1185		0,0228	0,0606	0,1438
101946		8,8230	7,5739	9,0367		0,9764	0,8381	1,0000	0,9382		10,3853	5,7734	7,5556		1,0000	0,5559	0,7275	0,7611		0,0234	0,0884	0,0921		0,3937	0,1453	0,0044		0,0921	0,8433	0,3161		0,2718	0,0256	0,3937
101948		0,4690	0,3739	0,3578		1,0000	0,7972	0,7629	0,8534		0,3578	0,3828	0,3981		0,8988	0,9616	1,0000	0,9534		0,2287	0,0166	0,0410		0,0369	0,0011	0,0688		0,0131	0,0913	0,2287		0,0688	0,2246	0,3114
101949		5,0177	5,5913	5,9541		0,8427	0,9391	1,0000	0,9273		9,9358	8,8125	12,9630		0,7665	0,6798	1,0000	0,8154		0,0587	0,0016	0,1089		0,0108	0,0761	0,2943		0,1824	0,3802	0,1089		0,0037	0,0938	0,2943
101955		0,4602	0,9391	1,0000		0,4602	0,9391	1,0000	0,7998		1,0917	1,1484	1,4630		0,7462	0,7850	1,0000	0,8437		0,4054	0,1130	0,3223		0,0453	0,0173	0,2451		0,0122	0,0010	0,3223		0,5629	0,0623	0,2451
101958		1,4248	0,6000	0,8624		1,0000	0,4211	0,6053	0,6755		0,7523	0,7891	0,9352		0,8044	0,8438	1,0000	0,8827		0,5660	0,1963	0,0157		0,0365	0,0097	0,1799		0,0599	0,1061	0,5660		0,1799	0,8838	0,3617
101962		4,0796	4,0522	3,5780		1,0000	0,9933	0,8770	0,9568		3,9450	4,3594	5,3241		0,7410	0,8188	1,0000	0,8533		0,0637	0,0356	0,0753		0,0615	0,0064	0,2289		0,3959	0,1907	0,0637		0,2289	0,1879	0,0034
101965		5,6283	5,1130	6,2110		0,9062	0,8232	1,0000	0,9098		6,4954	6,5937	10,7870		0,6021	0,6113	1,0000	0,7378		0,0001	0,0528	0,1364		0,0628	0,0549	0,4387		0,4933	0,4686	0,1364		0,1296	0,0296	0,4387
101973		0,4336	0,6000	0,2477		0,7227	1,0000	0,4128	0,7118		0,3394	0,4844	0,3981		0,7007	1,0000	0,8218	0,8408		0,0004	0,4904	0,2785		0,0884	0,2501	0,0019		0,0004	0,4904	0,0468		0,0643	0,2501	0,6821
101974		78,1947	87,8870	94,0917		0,8310	0,9341	1,0000	0,9217		79,1009	88,6563	100,1204		0,7901	0,8855	1,0000	0,8919		0,0633	0,0016	0,1176		0,0628	0,0003	0,1651		0,1231	0,0116	0,1176		0,0241	0,0152	0,1651
101979		18,7080	19,7130	18,4495		0,9490	1,0000	0,9359	0,9616		31,2661	28,7656	41,3241		0,7566	0,6961	1,0000	0,8176		0,0028	0,0564	0,0108		0,0166	0,0622	0,2906		0,3870	0,5829	0,0564		0,1104	0,2906	0,0858
101980		86,7434	94,1044	113,2477		0,7660	0,8310	1,0000	0,8656		102,7615	131,6094	159,4537		0,6445	0,8254	1,0000	0,8233		0,0522	0,0070	0,2081		0,1309	0,0000	0,2805		0,2248	0,0093	0,2081		0,0151	0,0003	0,2805
101981		6,3186	6,7565	8,0183		0,7880	0,8426	1,0000	0,8769		5,4587	6,2500	6,8889		0,7924	0,9073	1,0000	0,8999		0,0447	0,0073	0,1895		0,0730	0,0004	0,1522		0,0407	0,0067	0,1895		0,0785	0,0228	0,1522
101985		104,5575	108,6261	127,8349		0,8179	0,8497	1,0000	0,8892		127,6973	136,9297	182,1296		0,7011	0,7518	1,0000	0,8177		0,0319	0,0104	0,1694		0,0575	0,0193	0,2904		0,1875	0,1067	0,1694		0,0000	0,0052	0,2904
101987		7,5664	7,1043	7,2385		1,0000	0,9389	0,9567	0,9652		5,7615	9,5625	8,6111		0,6025	1,0000	0,9005	0,8343		0,0511	0,0122	0,0015		0,2189	0,2613	0,0260		0,9870	0,0511	0,0606		0,2613	0,0721	0,1050
101998		0,4602	0,2522	0,1835		1,0000	0,5480	0,3987	0,6489		0,4220	0,4453	0,3519		0,9477	1,0000	0,7903	0,9126		0,6239	0,0311	0,1865		0,0128	0,1319	0,1009		0,3741	0,6239	0,0688		0,1319	0,6685	1,1970
102001		26,3274	31,1391	37,3578		0,7047	0,8335	1,0000	0,8461		23,0000	23,7969	25,6667		0,8961	0,9271	1,0000	0,9411		0,0917	0,0009	0,2411		0,0217	0,0024	0,0876		0,0153	0,0438	0,2411		0,3925	0,1035	0,0876
102004		0,5487	0,5304	0,3211		1,0000	0,9666	0,5852	0,8506		0,2294	2,1328	0,2870		0,1076	1,0000	0,1346	0,4140		0,2334	0,1062	0,2954		0,3325	1,2721	0,2687		1,9805	0,2334	1,8354		1,2721	1,0445	0,0854
102010		0,2832	0,4261	0,3028		0,6646	1,0000	0,7106	0,7918		0,3119	0,5078	0,1296		0,6142	1,0000	0,2552	0,6231		0,0627	0,3369	0,0265		0,0002	0,6823	0,4033		0,1182	0,3369	0,9525		0,0054	0,6823	0,0244
102013		0,3274	0,3391	0,2569		0,9655	1,0000	0,7576	0,9077		0,4495	0,4063	0,2685		1,0000	0,9039	0,5973	0,8337		0,0370	0,1397	0,1401		0,2623	0,0294	0,2265		0,1397	0,0001	0,4951		0,1261	0,2623	0,0272
102034		1,3274	0,3391	0,2202		1,0000	0,2555	0,1659	0,4738		0,7064	0,3359	0,2315		1,0000	0,4755	0,3277	0,6011		1,0777	0,1451	0,3032		0,7344	0,0463	0,2194		1,0777	0,0000	0,0633		0,7344	0,3549	0,5795
102036		1,3451	1,0522	2,4862		0,5410	0,4232	1,0000	0,6547		2,0275	1,7266	2,8981		0,6996	0,5958	1,0000	0,7651		0,0396	0,1606	0,6110		0,0163	0,1016	0,3862		0,0066	0,0108	0,6110		0,1731	0,3860	0,3862
102037		352,4956	323,2174	451,5780		0,7806	0,7157	1,0000	0,8321		452,3669	450,5781	521,7685		0,8670	0,8636	1,0000	0,9102		0,0127	0,0604	0,2651		0,0145	0,0168	0,1358		0,0067	0,0054	0,2651		0,1098	0,2243	0,1358
102040		0,3717	1,0696	1,2752		0,2915	0,8388	1,0000	0,7101		1,2661	0,8281	1,2593		1,0000	0,6541	0,9946	0,8829		0,5390	0,0651	0,4939		0,1797	0,2575	0,1471		0,4939	0,0106	0,4526		1,3740	0,0123	0,1797
102046		8,7965	6,6000	7,2477		1,0000	0,7503	0,8239	0,8581		7,6147	5,9609	6,3611		1,0000	0,7828	0,8354	0,8727		0,2208	0,0582	0,0065		0,1964	0,0447	0,0084		0,2208	0,0296	0,0029		0,1964	0,0792	0,0140
102047		5,6903	3,8435	6,1560		0,9243	0,6243	1,0000	0,8496		4,5138	4,3281	5,2778		0,8552	0,8201	1,0000	0,8918		0,0375	0,2185	0,2352		0,0091	0,0328	0,1652		0,0002	0,0047	0,2352		0,0088	0,3533	0,1652
102049		0,3274	0,8609	0,2569		0,3803	1,0000	0,2984	0,5596		0,3394	0,4375	0,3241		0,7758	1,0000	0,7408	0,8389		0,0934	0,8376	0,2006		0,0194	0,2535	0,0449		0,1472	0,8376	0,1016		0,7702	0,2535	1,0440
102051		0,3982	0,5217	0,3211		0,7633	1,0000	0,6155	0,7929		0,8899	0,7031	0,2593		1,0000	0,7901	0,2914	0,6938		0,0037	0,3347	0,1184		0,5273	0,0338	0,4932		0,3347	0,0000	0,8368		0,0172	0,5273	0,0200
102059		0,7699	0,4261	0,3486		1,0000	0,5534	0,4528	0,6687		1,1927	0,6094	1,3056		0,9135	0,4668	1,0000	0,7934		0,5805	0,0413	0,1415		0,0771	0,3723	0,3338		0,2435	0,1241	0,5805		0,3338	0,2090	0,4027
102060		0,3009	0,4696	0,1560		0,6408	1,0000	0,3322	0,6577		0,3394	0,2344	0,7407		0,4582	0,3165	1,0000	0,5916		0,0009	0,6046	0,3164		0,0520	0,2222	0,7574		0,1199	0,3479	0,6046		0,0073	0,7574	0,1971
102063		9,9381	14,7739	14,2018		0,6727	1,0000	0,9613	0,8780		14,4954	19,5938	20,7500		0,6986	0,9443	1,0000	0,8810		0,2075	0,1877	0,0616		0,1702	0,0335	0,1828		0,1629	0,0362	0,1877		0,2158	0,1828	0,0583
102071		0,4071	0,2348	0,4587		0,8875	0,5119	1,0000	0,7998		0,3945	0,2500	0,3148		1,0000	0,6337	0,7980	0,8106		0,0397	0,2980	0,3223		0,3030	0,1234	0,0007		0,3223	0,1064	0,0000		0,0315	0,3271	0,3030
102077		0,3274	0,2261	0,2477		1,0000	0,6906	0,7566	0,8157		0,1927	0,7422	0,3056		0,2596	1,0000	0,4117	0,5571		0,2938	0,0654	0,0156		0,2629	0,8439	0,0613		1,0566	0,2938	0,5789		0,8439	0,0539	0,1238
102081		0,6195	0,2783	0,8165		0,7587	0,3408	1,0000	0,6999		1,0000	0,3516	0,2685		1,0000	0,3516	0,2685	0,5400		0,0124	0,3943	0,5148		0,8889	0,1035	0,2189		0,5148	0,3713	0,5690		0,1476	0,1159	0,8889
102085		5,7699	6,2087	8,1927		0,7043	0,7578	1,0000	0,8207		6,0183	9,2891	9,2778		0,6479	1,0000	0,9988	0,8822		0,0580	0,0179	0,2851		0,2678	0,1808	0,1708		0,1218	0,2851	0,2742		0,1639	0,0857	0,1808
102088		0,2212	0,7391	0,2110		0,2993	1,0000	0,2855	0,5283		0,6239	0,3203	0,1759		1,0000	0,5134	0,2819	0,5984		0,1547	0,9207	0,1745		0,7407	0,0213	0,2960		0,9207	0,0006	0,1798		0,2636	0,7407	0,2892
102090		0,4602	0,6348	0,7615		0,6043	0,8336	1,0000	0,8126		1,5321	1,4844	2,2870		0,6699	0,6491	1,0000	0,7730		0,1685	0,0021	0,2993		0,0400	0,0569	0,3715		0,0830	0,1073	0,2993		0,1025	0,0162	0,3715
102092		0,9115	1,0870	2,1193		0,4301	0,5129	1,0000	0,6477		1,3211	0,8750	1,9722		0,6699	0,4437	1,0000	0,7045		0,1414	0,0550	0,6267		0,0041	0,2119	0,5053		0,0016	0,1245	0,6267		0,2338	0,1164	0,5053
102108		136,9557	123,6000	203,7798		0,6721	0,6065	1,0000	0,7595		109,4128	181,1484	180,4722		0,6040	1,0000	0,9963	0,8668		0,0281	0,0827	0,3968		0,3076	0,2063	0,1809		0,0853	0,3968	0,3675		0,1794	0,3023	0,2063
102116		5,6372	7,4957	5,2569		0,7521	1,0000	0,7013	0,8178		5,7890	7,4375	7,4074		0,7784	1,0000	0,9960	0,9248		0,0193	0,2902	0,0575		0,1520	0,1128	0,0895		0,0072	0,2902	0,2610		0,2023	0,1128	0,3143
102117		0,3097	0,2522	0,3394		0,9125	0,7431	1,0000	0,8852		0,3028	0,5313	0,2130		0,5699	1,0000	0,4009	0,6569		0,0057	0,1110	0,1759		0,0234	0,6061	0,1962		0,4574	0,1759	0,9698		0,2601	0,0249	0,6061
102125		32,8496	35,2522	35,2661		0,9315	0,9996	1,0000	0,9770		43,9358	53,4609	61,0741		0,7194	0,8753	1,0000	0,8649		0,0439	0,0306	0,0335		0,1048	0,0007	0,2094		0,6955	0,1654	0,0335		0,0325	0,2054	0,2094
102126		0,5664	0,3739	0,3394		1,0000	0,6601	0,5992	0,7531		0,3761	0,5234	0,1852		0,7186	1,0000	0,3538	0,6908		0,4090	0,0312	0,0825		0,0026	0,5336	0,3456		0,0045	0,4090	0,5113		0,5336	0,0031	0,0271
102133		3,9823	3,1043	3,2936		1,0000	0,7795	0,8271	0,8689		3,2569	3,3125	3,0833		0,9832	1,0000	0,9308	0,9713		0,2028	0,0432	0,0102		0,0043	0,0419	0,0307		0,1256	0,2028	0,0287		0,0419	0,4016	0,2566
102135		0,3628	0,8609	0,4771		0,4214	1,0000	0,5542	0,6585		0,5321	0,5625	1,7870		0,2978	0,3148	1,0000	0,5375		0,1688	0,6026	0,0336		0,1694	0,1456	0,8956		0,3895	0,3533	0,6026		0,0390	0,8956	0,0008
102137		0,5487	0,9913	0,8073		0,5535	1,0000	0,8144	0,7893		0,7064	0,4766	1,0556		0,6692	0,4515	1,0000	0,7069		0,2004	0,3413	0,0028		0,0048	0,2039	0,5004		0,0559	0,3933	0,3413		0,0758	0,5004	0,0440
102138		1,3717	0,6522	0,2569		1,0000	0,4755	0,1873	0,5543		0,5963	0,5547	0,2500		1,0000	0,9302	0,4193	0,7832		0,8514	0,0180	0,4111		0,3526	0,1168	0,4475		0,8514	0,5083	0,0528		0,3526	0,3262	1,1626
102139		0,2655	0,8696	0,4954		0,3053	1,0000	0,5697	0,6250		1,1927	0,7969	0,4722		1,0000	0,6681	0,3959	0,6880		0,3023	0,6781	0,0093		0,5395	0,0013	0,2602		0,6781	0,0058	0,1548		0,4444	0,5395	0,0445
102140		2,9735	1,3304	0,3945		1,0000	0,4474	0,1327	0,5267		3,1284	3,6719	0,2870		0,8520	1,0000	0,0782	0,6434		0,9249	0,0182	0,4940		0,1574	0,6362	1,0253		0,3429	0,9249	0,6714		0,6362	0,1147	0,8099
102148		0,8584	0,3304	0,2752		1,0000	0,3849	0,3206	0,5685		1,0550	0,4219	0,2778		1,0000	0,3999	0,2633	0,5544		0,8148	0,0980	0,1800		0,8510	0,0692	0,2515		0,8148	0,0826	0,2761		0,8510	0,0834	0,1601
102152		0,9646	1,4348	0,5780		0,6723	1,0000	0,4028	0,6917		0,5138	1,1250	0,6389		0,4567	1,0000	0,5679	0,6749		0,0013	0,5317	0,2554		0,1451	0,5673	0,0359		0,1706	0,5317	0,0489		0,0000	0,5673	0,2239
102161		2,3805	0,6435	3,1193		0,7632	0,2063	1,0000	0,6565		1,8624	1,5859	2,0926		0,8900	0,7579	1,0000	0,8826		0,0387	0,6144	0,6072		0,0004	0,0863	0,1801		0,2100	0,0348	0,6072		0,0797	1,7559	0,1801
102162		1,7876	1,1652	1,4862		1,0000	0,6518	0,8314	0,8277		1,3761	1,2969	1,2037		1,0000	0,9424	0,8747	0,9391		0,2727	0,1288	0,0001		0,0907	0,0001	0,0407		0,2727	0,0854	0,0121		0,0907	0,5321	0,1015
102164		5,4867	5,6174	7,9725		0,6882	0,7046	1,0000	0,7976		5,5229	7,3047	9,6204		0,5741	0,7593	1,0000	0,7778		0,0479	0,0351	0,3262		0,1483	0,0014	0,3625		0,1848	0,0063	0,3262		0,0309	0,0209	0,3625
102168		1,1858	1,4174	1,0550		0,8366	1,0000	0,7443	0,8603		0,4862	0,7813	0,4444		0,6223	1,0000	0,5688	0,7304		0,0032	0,2171	0,0675		0,0399	0,4533	0,0869		0,2512	0,2171	0,3617		0,0458	0,4533	0,0007
102174		0,3894	0,3043	0,3486		1,0000	0,7815	0,8952	0,8922		0,4312	1,1953	0,4259		0,3607	1,0000	0,3563	0,5724		0,1645	0,0734	0,0001		0,1305	0,8050	0,1361		1,1706	0,1645	1,1878		0,8050	0,1394	0,3651
102175		13,6372	12,4000	15,7431		0,8662	0,7876	1,0000	0,8846		14,3486	20,4453	18,2407		0,7018	1,0000	0,8922	0,8647		0,0023	0,0550	0,1768		0,1286	0,2098	0,0050		0,1741	0,1768	0,0004		0,0000	0,0320	0,2098
102177		0,2832	0,3130	0,5780		0,4900	0,5415	1,0000	0,6772		1,1101	0,4453	0,3889		1,0000	0,4011	0,3503	0,5838		0,1078	0,0574	0,5624		0,7764	0,0972	0,1593		0,5624	0,2308	0,3224		0,0258	0,0053	0,7764
102183		1,1593	1,0435	0,8624		1,0000	0,9001	0,7439	0,8813		1,7890	1,7813	1,1944		1,0000	0,9957	0,6676	0,8878		0,1822	0,0026	0,1023		0,1717	0,1445	0,2461		0,1822	0,1547	0,2264		0,1717	0,0011	0,1151
102201		0,3097	0,2783	1,0826		0,2861	0,2571	1,0000	0,5144		0,3761	0,2500	0,2870		1,0000	0,6647	0,7631	0,8093		0,1548	0,1985	0,9591		0,3053	0,0842	0,0094		0,9591	0,0667	0,1889		0,9303	1,0321	0,3053
102204		2,4513	1,4783	2,1284		1,0000	0,6031	0,8683	0,8238		1,5138	1,6719	2,5648		0,5902	0,6519	1,0000	0,7474		0,2797	0,1937	0,0106		0,0849	0,0325	0,4201		0,2150	0,1218	0,2797		0,4201	0,0721	0,0641
102205		0,2920	0,6087	0,6147		0,4750	0,9902	1,0000	0,8218		0,3486	0,4219	0,4907		0,7104	0,8598	1,0000	0,8567		0,4425	0,2255	0,2832		0,1021	0,0001	0,2231		0,0535	0,0076	0,2832		0,5794	0,1691	0,2231
102207		27,3274	29,7478	36,1101		0,7568	0,8238	1,0000	0,8602		26,1468	37,3594	31,6759		0,6999	1,0000	0,8479	0,8492		0,0545	0,0074	0,2172		0,1028	0,2357	0,0000		0,1225	0,2172	0,0009		0,0420	0,0035	0,2357
102210		0,9823	1,6609	0,6514		0,5914	1,0000	0,3922	0,6612		1,5872	0,7344	0,6481		1,0000	0,4627	0,4083	0,6237		0,0152	0,5968	0,2170		0,6811	0,0767	0,1367		0,5968	0,1192	0,1920		0,0032	0,6811	0,1579
102211		7,9646	10,6174	11,6881		0,6814	0,9084	1,0000	0,8633		8,8716	11,2813	13,8241		0,6417	0,8161	1,0000	0,8193		0,1562	0,0138	0,2121		0,1275	0,0000	0,2876		0,2233	0,0125	0,2121		0,0794	0,0455	0,2876
102213		0,2478	0,3043	0,8532		0,2904	0,3567	1,0000	0,5490		0,3303	0,4219	0,2407		0,7829	1,0000	0,5705	0,7845		0,1972	0,1078	0,8650		0,0000	0,3502	0,1651		0,1718	0,8650	0,0013		0,8034	0,6094	0,3502
102218		55,9469	64,0783	84,0917		0,6653	0,7620	1,0000	0,8091		45,4220	77,9609	80,8333		0,5619	0,9645	1,0000	0,8421		0,0833	0,0098	0,3056		0,3171	0,1123	0,2479		0,2294	0,1582	0,3056		0,1366	0,0310	0,2479
102222		0,4956	0,5217	0,2844		0,9500	1,0000	0,5451	0,8317		0,9450	0,3750	0,1296		1,0000	0,3968	0,1371	0,5113		0,0947	0,2658	0,3202		0,9677	0,0380	0,4474		0,2658	0,6872	1,6781		0,6844	0,9677	0,0033
102225		0,2566	0,3739	1,1927		0,2151	0,3135	1,0000	0,5095		0,2569	0,2422	0,4167		0,6165	0,5812	1,0000	0,7326		0,2648	0,1134	0,9727		0,0460	0,0769	0,4489		0,0334	0,0149	0,9727		0,8388	0,5499	0,4489
102229		13,0708	14,3130	13,8624		0,9132	1,0000	0,9685	0,9606		13,7982	16,1016	13,8148		0,8569	1,0000	0,8580	0,9050		0,0322	0,0580	0,0013		0,0170	0,1440	0,0163		0,1249	0,0580	0,1228		0,0006	0,1440	0,0446
102231		1,2655	1,1391	1,0367		1,0000	0,9001	0,8192	0,9064		0,4954	1,6562	0,9722		0,2991	1,0000	0,5870	0,6287		0,1417	0,0003	0,0522		0,3219	0,6695	0,0053		1,5578	0,1417	0,5167		0,6695	0,2768	0,1251
102232		0,5929	0,5478	0,4312		1,0000	0,9239	0,7273	0,8837		0,4404	0,6172	0,2407		0,7135	1,0000	0,3900	0,7012		0,1783	0,0127	0,1310		0,0005	0,5121	0,2980		0,1524	0,1783	0,9985		0,5121	0,2176	0,0024
102233		38,4336	42,2348	45,6422		0,8421	0,9253	1,0000	0,9225		33,3395	52,1094	42,0185		0,6398	1,0000	0,8064	0,8154		0,0513	0,0001	0,1164		0,1235	0,2944	0,0004		0,4605	0,1164	0,0992		0,0035	0,0714	0,2944
102234		0,5044	1,0261	0,2477		0,4916	1,0000	0,2414	0,5777		0,4679	0,8438	0,3426		0,5545	1,0000	0,4060	0,6535		0,0216	0,7917	0,3371		0,0301	0,6137	0,1831		0,0016	0,7917	0,0857		0,0793	0,6137	0,5108
102236		2,2035	3,0174	2,9266		0,7303	1,0000	0,9699	0,9001		2,5780	2,6953	2,8056		0,9189	0,9607	1,0000	0,9599		0,1661	0,1519	0,0525		0,0245	0,0000	0,0591		0,0030	0,0374	0,1519		0,4533	0,0591	0,0021
102238		0,2389	0,4783	0,4404		0,4995	1,0000	0,9208	0,8067		0,3578	0,5234	0,2593		0,6836	1,0000	0,4954	0,7263		0,3417	0,3098	0,0737		0,0064	0,4613	0,1719		0,0617	0,3098	0,3501		0,1662	0,4613	0,1734
102241		0,5487	0,3391	0,4495		1,0000	0,6180	0,8192	0,8124		0,5138	0,6641	0,3611		0,7737	1,0000	0,5437	0,7725		0,2997	0,1480	0,0002		0,0000	0,3724	0,1826		0,0068	0,2997	0,2700		0,3724	0,0866	0,0095
102244		12,7080	16,7652	16,8807		0,7528	0,9932	1,0000	0,9153		15,8440	24,7109	28,9259		0,5477	0,8543	1,0000	0,8007		0,1698	0,0921	0,1276		0,2346	0,0140	0,3207		0,6874	0,0291	0,1276		0,0098	0,2754	0,3207
102249		5,2743	1,1304	8,9633		0,5884	0,1261	1,0000	0,5715		4,2477	1,3984	4,1389		1,0000	0,3292	0,9744	0,7679		0,0008	0,6236	0,8071		0,3811	0,6247	0,2534		0,8071	0,1718	0,6459		0,1141	1,3426	0,3811
102255		0,6018	0,4261	0,6514		0,9239	0,6541	1,0000	0,8593		0,5321	0,5156	0,5648		0,9421	0,9129	1,0000	0,9517		0,0291	0,1914	0,2187		0,0014	0,0192	0,0715		0,0508	0,0194	0,2187		0,0104	0,6281	0,0715
102257		194,3097	199,2174	169,7523		0,9754	1,0000	0,8521	0,9425		273,4679	217,2031	318,3889		0,8589	0,6822	1,0000	0,8470		0,0181	0,0854	0,0776		0,0008	0,1223	0,2395		0,0676	0,4657	0,0854		0,1336	0,2395	0,0001
102263		0,9558	1,4783	0,6881		0,6466	1,0000	0,4655	0,7040		0,4954	1,0000	0,8519		0,4954	1,0000	0,8519	0,7824		0,0110	0,5063	0,1780		0,2858	0,3539	0,0224		0,1372	0,5063	0,0864		0,0695	0,3539	0,3444
102267		26,6106	27,7913	30,1376		0,8830	0,9221	1,0000	0,9350		41,4404	38,7500	46,2870		0,8953	0,8372	1,0000	0,9108		0,0264	0,0019	0,0969		0,0020	0,0396	0,1347		0,0160	0,0823	0,0969		0,0063	0,0012	0,1347
102274		1,4779	0,5304	1,7523		0,8434	0,3027	1,0000	0,7154		1,7431	0,9766	1,2593		1,0000	0,5603	0,7224	0,7609		0,0654	0,5258	0,4832		0,3942	0,1391	0,0057		0,4832	0,0784	0,0002		0,0296	0,6743	0,3942
102277		0,2301	0,3391	0,9450		0,2435	0,3588	1,0000	0,5341		0,4587	0,8672	0,5556		0,5289	1,0000	0,6407	0,7232		0,2531	0,0895	0,9048		0,1226	0,4675	0,0233		0,0001	0,9048	0,0335		0,7149	0,4142	0,4675
102279		0,8673	0,9478	1,1376		0,7624	0,8332	1,0000	0,8652		0,3578	0,6172	0,4074		0,5797	1,0000	0,6601	0,7466		0,0551	0,0060	0,2089		0,0952	0,4216	0,0268		0,3545	0,2089	0,1959		0,0010	0,0313	0,4216
102286		1,5575	1,8174	2,7248		0,5716	0,6670	1,0000	0,7462		4,6789	5,1328	4,1111		0,9116	1,0000	0,8009	0,9042		0,1037	0,0225	0,4224		0,0005	0,1453	0,0698		0,1287	0,4224	0,0120		0,5474	0,3057	0,1453
102295		0,4425	0,5652	0,3486		0,7829	1,0000	0,6168	0,7999		0,7156	0,9766	0,5741		0,7327	1,0000	0,5879	0,7735		0,0013	0,3221	0,1279		0,0066	0,3704	0,1232		0,0189	0,3221	0,1684		0,0004	0,3704	0,0893
102302		4,0885	2,7391	3,9817		1,0000	0,6700	0,9739	0,8813		3,2752	2,9297	4,3426		0,7542	0,6746	1,0000	0,8096		0,1823	0,2219	0,0833		0,0134	0,0740	0,3047		0,0886	0,2132	0,1823		0,3047	0,0790	0,1847
102305		0,3628	0,4000	0,6055		0,5992	0,6606	1,0000	0,7533		0,2752	0,7422	0,7500		0,3669	0,9896	1,0000	0,7855		0,0827	0,0310	0,4088		0,5856	0,2843	0,3483		0,4798	0,3421	0,4088		0,1275	0,0596	0,3483
102314		4,1150	3,0435	4,0917		1,0000	0,7396	0,9943	0,9113		4,0642	2,7109	4,7407		0,8573	0,5718	1,0000	0,8097		0,1340	0,1819	0,1026		0,0114	0,2140	0,3045		0,0224	0,5881	0,1340		0,3045	0,0212	0,2659
102323		0,3805	0,3391	0,2477		1,0000	0,8912	0,6510	0,8474		0,7156	0,3984	0,2037		1,0000	0,5567	0,2847	0,6138		0,2389	0,0117	0,1689		0,7041	0,0098	0,3206		0,2389	0,3445	1,1464		0,7041	0,2806	0,0043
102330		6,3097	6,3826	7,3853		0,8544	0,8642	1,0000	0,9062		7,4495	6,2266	8,0000		0,9312	0,7783	1,0000	0,9032		0,0198	0,0133	0,1421		0,0071	0,0978	0,1469		0,0058	0,1042	0,1421		0,0173	0,0113	0,1469
102335		6,4690	6,8348	8,0000		0,8086	0,8543	1,0000	0,8877		2,9633	3,7813	3,4537		0,7837	1,0000	0,9134	0,8990		0,0383	0,0074	0,1719		0,0825	0,1536	0,0017		0,0636	0,1719	0,0051		0,0529	0,0141	0,1536
102337		1,4159	0,7304	2,7890		0,5077	0,2619	1,0000	0,5899		2,2294	1,9375	3,7593		0,5930	0,5154	1,0000	0,7028		0,0198	0,3189	0,7616		0,0393	0,1112	0,5088		0,0000	0,0163	0,7616		0,1203	0,5958	0,5088
102338		37,1681	40,6087	45,5780		0,8155	0,8910	1,0000	0,9022		58,3394	52,8281	73,5648		0,7930	0,7181	1,0000	0,8370		0,0500	0,0010	0,1485		0,0096	0,0641	0,2566		0,0762	0,1939	0,1485		0,0024	0,0170	0,2566
102341		1,5929	0,9304	1,5413		1,0000	0,5841	0,9676	0,8506		1,5596	1,2578	2,0463		0,7622	0,6147	1,0000	0,7923		0,2335	0,2975	0,1085		0,0038	0,1184	0,3359		0,0388	0,2385	0,2335		0,3359	0,1597	0,1922
102342		1,7788	2,6435	1,6239		0,6729	1,0000	0,6143	0,7624		1,8073	2,3906	2,2963		0,7560	1,0000	0,9606	0,9055		0,0296	0,3914	0,0782		0,1371	0,1432	0,0321		0,0002	0,3914	0,2180		0,2978	0,1432	0,4388
102344		1,7876	1,5130	2,7706		0,6452	0,5461	1,0000	0,7304		1,6147	2,2109	2,6481		0,6098	0,8349	1,0000	0,8149		0,0251	0,1121	0,4532		0,1648	0,0020	0,2953		0,0494	0,0442	0,4532		0,1157	0,2720	0,2953
102347		0,3805	0,7130	0,3578		0,5337	1,0000	0,5018	0,6785		0,3853	0,9844	0,2593		0,3914	1,0000	0,2634	0,5516		0,0653	0,5596	0,0964		0,0745	0,8583	0,2466		0,2496	0,5596	0,5214		0,0009	0,8583	0,0072
102348		1,9381	0,6261	1,3028		1,0000	0,3230	0,6722	0,6651		1,7339	0,7578	1,6296		1,0000	0,4370	0,9398	0,7923		0,5884	0,3507	0,0002		0,3359	0,4347	0,1240		0,5884	0,1570	0,3199		0,3359	0,7358	0,0564
102353		2,5929	0,7130	1,6147		1,0000	0,2750	0,6227	0,6326		2,0183	2,2813	1,8889		0,8847	1,0000	0,8280	0,9042		0,6607	0,3804	0,0003		0,0030	0,1452	0,0401		0,2354	0,6607	0,1332		0,1452	1,6451	0,4111
102355		11,1770	14,4522	16,3670		0,6829	0,8830	1,0000	0,8553		13,3486	19,0234	15,4630		0,7017	1,0000	0,8128	0,8382		0,1371	0,0047	0,2255		0,0833	0,2547	0,0033		0,1110	0,2255	0,0098		0,1059	0,0116	0,2547
102384		0,3186	0,1913	0,3303		0,9646	0,5792	1,0000	0,8479		0,4220	0,2109	0,3241		1,0000	0,4998	0,7680	0,7559		0,1049	0,2994	0,2380		0,4037	0,2195	0,0006		0,2380	0,4781	0,0317		0,2406	0,1082	0,4037
102387		0,4336	0,4261	0,2110		1,0000	0,9827	0,4866	0,8231		0,2294	0,6328	0,2037		0,3625	1,0000	0,3219	0,5615		0,2808	0,1932	0,4201		0,1153	0,8327	0,1680		0,7502	0,2808	0,8786		0,8327	0,7129	0,0163
102388		11,8407	10,7913	9,9174		1,0000	0,9114	0,8376	0,9163		13,0459	10,4922	18,4074		0,7087	0,5700	1,0000	0,7596		0,1261	0,0002	0,0468		0,0098	0,1246	0,3967		0,2614	0,6250	0,1261		0,3967	0,1119	0,0262
102393		0,5752	0,3217	1,3119		0,4384	0,2452	1,0000	0,5612		0,4128	0,7813	0,6759		0,5283	1,0000	0,8651	0,7978		0,0437	0,2978	0,8333		0,2622	0,3259	0,0223		0,0032	0,8333	0,3105		0,4489	1,0170	0,3259
102396		15,7168	20,8957	20,9266		0,7510	0,9985	1,0000	0,9165		16,7064	21,9609	19,0278		0,7607	1,0000	0,8664	0,8757		0,1767	0,1148	0,1257		0,0716	0,1914	0,0006		0,1590	0,1257	0,0203		0,0831	0,1796	0,1914
102397		89,9823	94,2609	131,7706		0,6829	0,7153	1,0000	0,7994		94,6881	112,6719	155,0741		0,6106	0,7266	1,0000	0,7791		0,0543	0,0291	0,3230		0,1037	0,0110	0,3602		0,1353	0,0221	0,3230		0,0355	0,0160	0,3602
102403		5,8496	6,4000	8,4954		0,6886	0,7533	1,0000	0,8140		7,5321	8,2500	9,6111		0,7837	0,8584	1,0000	0,8807		0,0653	0,0163	0,2969		0,0537	0,0032	0,1833		0,0042	0,0101	0,2969		0,1866	0,0887	0,1833
102415		15,5575	16,6435	25,1376		0,6189	0,6621	1,0000	0,7603		22,0275	22,5391	31,9444		0,6896	0,7056	1,0000	0,7984		0,0712	0,0353	0,3953		0,0475	0,0350	0,3248		0,0187	0,0113	0,3953		0,1227	0,0729	0,3248
102419		4,0354	3,9043	4,9633		0,8130	0,7866	1,0000	0,8666		3,6055	4,2500	4,1852		0,8484	1,0000	0,9848	0,9444		0,0162	0,0347	0,2066		0,0882	0,0826	0,0310		0,0020	0,2066	0,1339		0,1513	0,2064	0,0826
102421		0,2832	0,2696	0,2661		1,0000	0,9520	0,9396	0,9639		0,2018	0,4531	0,3056		0,4454	1,0000	0,6745	0,7066		0,0531	0,0027	0,0102		0,2130	0,5010	0,0035		1,6892	0,0531	0,6850		0,5010	0,2840	0,2486
102431		0,2832	0,4087	0,2752		0,6929	1,0000	0,6734	0,7888		0,4862	0,4297	0,3704		1,0000	0,8838	0,7618	0,8819		0,0362	0,3423	0,0517		0,1813	0,0000	0,0801		0,3423	0,0449	0,0030		0,1822	0,1813	0,2172
102437		4,8230	4,4348	5,3945		0,8941	0,8221	1,0000	0,9054		2,4037	2,9297	5,4815		0,4385	0,5345	1,0000	0,6577		0,0010	0,0476	0,1434		0,1444	0,0465	0,6046		0,9839	0,6637	0,1434		0,2168	0,0967	0,6046
102438		3,9204	4,3130	2,9633		0,9090	1,0000	0,6871	0,8653		3,6055	2,3594	4,4630		0,8079	0,5287	1,0000	0,7788		0,0131	0,2086	0,1520		0,0036	0,2190	0,3606		0,0184	0,4761	0,2086		0,0860	0,3606	0,0324
102441		0,5929	1,7304	0,3853		0,3426	1,0000	0,2227	0,5218		1,6147	0,5625	0,4352		1,0000	0,3484	0,2695	0,5393		0,0938	0,9385	0,2712		0,8908	0,1063	0,2161		0,9385	0,0878	0,1896		0,1129	0,8908	0,3025
102445		6,8850	8,1391	11,7615		0,5854	0,6920	1,0000	0,7591		7,4404	8,5000	11,5833		0,6423	0,7338	1,0000	0,7921		0,1054	0,0168	0,3976		0,0857	0,0140	0,3363		0,0492	0,0025	0,3976		0,1574	0,0397	0,3363
102450		0,3274	0,6174	0,2477		0,5303	1,0000	0,4012	0,6438		0,2661	0,6406	0,4074		0,4154	1,0000	0,6360	0,6838		0,0391	0,6352	0,1750		0,2196	0,5484	0,0074		0,1553	0,6352	0,0002		0,0737	0,5484	0,2430
102451		1,2566	2,0174	1,4495		0,6229	1,0000	0,7185	0,7805		1,0550	0,8828	1,0926		0,9656	0,8080	1,0000	0,9245		0,0917	0,3576	0,0152		0,0215	0,1016	0,1132		0,2045	0,0033	0,3576		0,5204	0,1132	0,2732
102454		26,7965	26,4870	27,0826		0,9894	0,9780	1,0000	0,9891		29,5321	32,2109	40,6018		0,7274	0,7933	1,0000	0,8402		0,0000	0,0064	0,0157		0,0588	0,0110	0,2511		0,9454	0,6261	0,0157		0,1919	0,1513	0,2511
102459		0,5398	0,2435	0,3578		1,0000	0,4511	0,6628	0,7046		0,4404	0,3359	0,3611		1,0000	0,7627	0,8199	0,8609		0,5050	0,2005	0,0059		0,2161	0,0496	0,0094		0,5050	0,0122	0,0507		0,2161	0,6664	0,1806
102465		72,9823	94,5826	112,7798		0,6471	0,8386	1,0000	0,8286		68,2936	96,2266	88,1481		0,7097	1,0000	0,9160	0,8753		0,1368	0,0005	0,2713		0,1390	0,1922	0,0122		0,0621	0,2713	0,0462		0,2475	0,0082	0,1922
102474		0,7345	0,7652	0,2661		0,9599	1,0000	0,3478	0,7692		0,4587	0,5625	0,4167		0,8155	1,0000	0,7408	0,8521		0,2054	0,3785	0,5793		0,0072	0,2309	0,0602		0,0092	0,3785	0,0032		0,0894	0,2309	0,9466
102477		0,7080	0,8087	0,5872		0,8755	1,0000	0,7261	0,8672		0,7248	1,0078	0,6574		0,7192	1,0000	0,6523	0,7905		0,0004	0,2056	0,1000		0,0206	0,3391	0,0733		0,1092	0,2056	0,2148		0,0355	0,3391	0,0169
102482		2,3274	4,9913	4,3028		0,4663	1,0000	0,8621	0,7761		2,2294	4,3828	3,5000		0,5087	1,0000	0,7986	0,7691		0,3262	0,3656	0,0342		0,2318	0,3788	0,0036		0,2471	0,3656	0,0021		0,3085	0,3788	0,0394
102483		281,4425	276,0435	284,9908		0,9875	0,9686	1,0000	0,9854		340,8073	370,4609	424,9815		0,8019	0,8717	1,0000	0,8912		0,0002	0,0106	0,0212		0,0491	0,0027	0,1661		0,5065	0,2479	0,0212		0,1073	0,0601	0,1661
102484		87,5398	107,7478	139,7890		0,6262	0,7708	1,0000	0,7990		134,8257	138,8984	180,2963		0,7478	0,7704	1,0000	0,8394		0,1144	0,0035	0,3237		0,0395	0,0231	0,2526		0,0111	0,0036	0,3237		0,1908	0,0228	0,2526
102488		0,4336	0,3478	0,4128		1,0000	0,8021	0,9520	0,9180		0,4495	0,4219	1,3056		0,3443	0,3231	1,0000	0,5558		0,1233	0,0954	0,0129		0,1305	0,1585	0,8473		1,4802	1,5749	0,1233		0,8473	0,1937	0,5851
102491		2,6637	2,5565	3,0092		0,8852	0,8496	1,0000	0,9116		2,4312	2,5938	3,2500		0,7481	0,7981	1,0000	0,8487		0,0057	0,0290	0,1335		0,0491	0,0133	0,2366		0,1672	0,0874	0,1335		0,0080	0,0000	0,2366
102492		3,7876	3,9826	3,9450		0,9510	1,0000	0,9906	0,9805		2,0275	2,7734	3,5463		0,5717	0,7821	1,0000	0,7846		0,0232	0,0283	0,0047		0,1636	0,0000	0,3500		1,4649	0,5043	0,0283		0,1593	0,3500	0,2905
102503		124,7876	116,0000	128,1101		0,9741	0,9055	1,0000	0,9598		146,1560	146,9844	193,4907		0,7554	0,7596	1,0000	0,8383		0,0043	0,0406	0,0591		0,0326	0,0295	0,2544		0,3767	0,3641	0,0591		0,1424	0,0275	0,2544
102506		0,8761	0,9565	0,5872		0,9159	1,0000	0,6139	0,8433		0,8073	0,7188	0,6389		1,0000	0,8904	0,7914	0,8939		0,0337	0,2459	0,2211		0,1618	0,0001	0,0644		0,2459	0,0133	0,0136		0,0039	0,1618	0,3868
102514		445,1947	491,9478	506,0092		0,8798	0,9722	1,0000	0,9507		557,1101	555,8125	702,2407		0,7933	0,7915	1,0000	0,8616		0,0561	0,0084	0,0730		0,0251	0,0264	0,2149		0,2201	0,2244	0,0730		0,0021	0,1050	0,2149
102516		0,4867	0,6957	0,5872		0,6996	1,0000	0,8440	0,8479		0,3670	0,3359	0,5833		0,6292	0,5759	1,0000	0,7350		0,1009	0,2381	0,0001		0,0387	0,0851	0,4441		0,2059	0,3060	0,2381		0,0045	0,4441	0,0492
102518		853,7522	907,6174	819,0275		0,9407	1,0000	0,9024	0,9477		1001,2018	804,3203	882,0185		1,0000	0,8034	0,8810	0,8948		0,0007	0,0775	0,0241		0,1604	0,0525	0,0014		0,0775	0,1841	0,0484		0,0188	0,1604	0,0005
102521		0,4779	0,8087	0,2202		0,5909	1,0000	0,2723	0,6211		0,3945	0,1953	0,3426		1,0000	0,4951	0,8684	0,7878		0,0028	0,6871	0,3612		0,3440	0,2998	0,0313		0,6871	0,0472	0,2192		0,1422	0,3440	0,8766
102523		1,3009	0,6783	0,8716		1,0000	0,5214	0,6700	0,7305		0,7615	0,9141	0,5093		0,8331	1,0000	0,5572	0,7967		0,4531	0,1428	0,0128		0,0062	0,3278	0,2100		0,0426	0,4531	0,0995		0,3278	0,2723	0,0633
102525		905,7256	909,4348	739,5137		0,9959	1,0000	0,8132	0,9364		907,3303	961,4843	971,9814		0,9335	0,9892	1,0000	0,9742		0,0724	0,0948	0,1248		0,0335	0,0082	0,0377		0,0001	0,0507	0,0948		0,0208	0,0377	0,3220
102539		0,4248	0,4870	0,2018		0,8723	1,0000	0,4144	0,7622		0,3578	1,0156	0,8889		0,3523	1,0000	0,8752	0,7425		0,0552	0,3917	0,3972		0,4830	0,4295	0,0772		0,5441	0,3917	0,0585		0,0735	0,4295	0,3456
102551		38,9115	44,3304	43,9541		0,8778	1,0000	0,9915	0,9564		38,9450	43,2344	58,6667		0,6638	0,7369	1,0000	0,8003		0,0732	0,0643	0,0315		0,0735	0,0169	0,3214		0,6411	0,4051	0,0643		0,0305	0,3214	0,2679
102557		0,2743	0,4261	0,7982		0,3436	0,5338	1,0000	0,6258		0,2477	0,2500	0,2778		0,8916	0,8999	1,0000	0,9305		0,2349	0,0254	0,6762		0,0146	0,0093	0,1039		0,2616	0,2812	0,6762		1,6327	0,8523	0,1039
102558		0,3628	0,2783	0,6239		0,5815	0,4461	1,0000	0,6759		0,4220	0,5078	0,6019		0,7011	0,8437	1,0000	0,8483		0,0281	0,1608	0,5652		0,0996	0,0001	0,2374		0,0021	0,1055	0,5652		0,2958	0,6212	0,2374
102559		5,6903	5,8348	5,0642		0,9752	1,0000	0,8679	0,9477		9,6697	9,0313	10,8889		0,8880	0,8294	1,0000	0,9058		0,0136	0,0774	0,0665		0,0025	0,0407	0,1427		0,0397	0,1315	0,0774		0,0562	0,1427	0,0109
102560		1,0973	0,9043	0,9266		1,0000	0,8241	0,8444	0,8895		0,7982	0,8047	1,3611		0,5864	0,5912	1,0000	0,7259		0,1689	0,0272	0,0134		0,0649	0,0607	0,4622		0,4351	0,4232	0,1689		0,4622	0,0383	0,0572
102563		22,1593	26,1130	18,8165		0,8486	1,0000	0,7206	0,8564		28,5596	28,1094	25,5556		1,0000	0,9842	0,8948	0,9597		0,0004	0,2236	0,0888		0,0594	0,0145	0,0552		0,2236	0,1473	0,0094		0,1384	0,0594	0,4825
102564		4,7434	4,8783	5,2569		0,9023	0,9280	1,0000	0,9434		6,8624	6,0938	9,2130		0,7449	0,6614	1,0000	0,8021		0,0190	0,0030	0,0840		0,0140	0,0783	0,3181		0,3005	0,5351	0,0840		0,0538	0,0901	0,3181
102565		27,7611	47,5565	65,6422		0,4229	0,7245	1,0000	0,7158		43,5596	60,8047	69,2778		0,6288	0,8777	1,0000	0,8355		0,2686	0,0003	0,4824		0,1780	0,0101	0,2593		0,0255	0,1094	0,4824		0,6294	0,0560	0,2593
102571		7,4956	7,6609	8,9725		0,8354	0,8538	1,0000	0,8964		7,2752	8,1094	11,4444		0,6357	0,7086	1,0000	0,7814		0,0250	0,0127	0,1578		0,0792	0,0209	0,3558		0,3457	0,1945	0,1578		0,0131	0,0243	0,3558
102572		2,9469	2,1739	3,0459		0,9675	0,7137	1,0000	0,8937		2,1560	4,6328	3,4907		0,4654	1,0000	0,7535	0,7396		0,0551	0,1777	0,1621		0,2438	0,4351	0,0007		0,8080	0,1621	0,1137		0,2773	0,0025	0,4351
102581		1,9115	2,5478	2,9174		0,6552	0,8733	1,0000	0,8428		2,7982	3,4609	3,6296		0,7709	0,9535	1,0000	0,9082		0,1528	0,0054	0,2467		0,1198	0,0214	0,1390		0,0253	0,0880	0,2467		0,3494	0,0095	0,1390
102586		0,3363	0,4261	0,6239		0,5390	0,6830	1,0000	0,7407		0,3945	0,3359	0,3796		1,0000	0,8515	0,9622	0,9379		0,1354	0,0120	0,4331		0,0925	0,0681	0,0085		0,4331	0,0518	0,2583		0,9024	0,4331	0,0925
102590		0,5841	0,3391	0,5780		1,0000	0,5806	0,9896	0,8567		1,2844	0,5391	0,2870		1,0000	0,4197	0,2234	0,5477		0,2231	0,3240	0,1664		0,8685	0,0475	0,3166		0,2231	0,7388	1,4600		0,8685	0,0032	0,7876
102592		12,9912	11,6087	13,1101		0,9909	0,8855	1,0000	0,9588		14,0000	14,0547	15,9907		0,8755	0,8789	1,0000	0,9181		0,0273	0,0673	0,0607		0,0152	0,0130	0,1232		0,0838	0,0780	0,0607		0,0803	0,0092	0,1232
102596		19,6283	23,8522	22,8532		0,8229	1,0000	0,9581	0,9270		24,0459	24,7266	31,8148		0,7558	0,7772	1,0000	0,8443		0,0850	0,1093	0,0121		0,0378	0,0224	0,2441		0,2028	0,1611	0,1093		0,0024	0,2441	0,0954
102598		20,0442	16,0870	23,5688		0,8505	0,6826	1,0000	0,8443		16,4037	12,3906	19,2130		0,8538	0,6449	1,0000	0,8329		0,0002	0,1169	0,2441		0,0023	0,1481	0,2638		0,0005	0,1718	0,2441		0,0016	0,0979	0,2638
102603		1,1327	0,8261	0,6789		1,0000	0,7293	0,5994	0,7762		0,6789	0,8047	0,4444		0,8437	1,0000	0,5523	0,7986		0,3654	0,0087	0,1130		0,0097	0,3244	0,2223		0,0205	0,3654	0,1768		0,3244	0,0200	0,1494
102604		70,2566	71,9652	64,1376		0,9763	1,0000	0,8912	0,9558		78,0459	65,8359	94,3796		0,8269	0,6976	1,0000	0,8415		0,0085	0,0652	0,0514		0,0011	0,0931	0,2489		0,1681	0,5224	0,0652		0,1442	0,2489	0,0147
102605		1,0442	0,2870	0,2752		1,0000	0,2749	0,2636	0,5128		0,3486	0,3047	0,2037		1,0000	0,8741	0,5843	0,8195		0,9635	0,1688	0,1859		0,2872	0,0159	0,2150		0,9635	0,4267	0,0149		0,2872	1,0215	1,0624
102610		2,7345	2,6435	2,5872		1,0000	0,9667	0,9461	0,9710		2,9174	2,5156	3,9722		0,7345	0,6333	1,0000	0,7893		0,0425	0,0004	0,0126		0,0123	0,0919	0,3414		0,5519	0,9510	0,0425		0,3414	0,1943	0,1415
102617		463,7965	418,5131	463,0551		1,0000	0,9024	0,9984	0,9669		501,9633	461,9297	629,9630		0,7968	0,7333	1,0000	0,8434		0,0485	0,0625	0,0392		0,0110	0,0569	0,2458		0,3097	0,5106	0,0485		0,2458	0,0215	0,2325
102622		0,6814	0,5304	0,9450		0,7211	0,5613	1,0000	0,7608		0,7156	0,5234	1,1759		0,6086	0,4451	1,0000	0,6846		0,0060	0,1376	0,3944		0,0186	0,1757	0,5467		0,0821	0,3293	0,3944		0,0046	0,0480	0,5467
102623		0,4336	0,4609	0,4128		0,9408	1,0000	0,8956	0,9455		0,5596	0,4297	0,3796		1,0000	0,7679	0,6783	0,8154		0,0003	0,0809	0,0278		0,2944	0,0102	0,0776		0,0809	0,2546	0,4986		0,0970	0,2944	0,0354
102625		0,7699	0,4870	0,2202		1,0000	0,6325	0,2860	0,6395		1,4128	0,5391	0,2130		1,0000	0,3816	0,1508	0,5108		0,6449	0,0002	0,3719		0,9692	0,0486	0,4103		0,6449	0,1973	0,7356		0,9692	0,0434	0,1501
102627		7,9735	8,1913	9,6239		0,8285	0,8511	1,0000	0,8932		8,6239	7,8906	9,2407		0,9333	0,8539	1,0000	0,9290		0,0273	0,0121	0,1629		0,0002	0,0483	0,1062		0,0138	0,0106	0,1629		0,0814	0,0516	0,1062
102632		18,2124	23,5913	21,9633		0,7720	1,0000	0,9310	0,9010		23,7798	24,4609	26,5185		0,8967	0,9224	1,0000	0,9397		0,1023	0,1504	0,0081		0,0196	0,0035	0,0897		0,0001	0,0040	0,1504		0,2186	0,0897	0,0009
102647		2,1150	0,4000	0,2936		1,0000	0,1891	0,1388	0,4426		0,4220	0,7344	0,3519		0,5746	1,0000	0,4792	0,6846		1,1758	0,2066	0,3084		0,0384	0,5467	0,1302		0,0505	1,1758	0,0039		0,5467	0,7536	0,9284
102652		1,0354	2,0696	1,9174		0,5003	1,0000	0,9265	0,8089		1,6606	1,8906	2,5000		0,6642	0,7562	1,0000	0,8068		0,3462	0,3059	0,0800		0,0814	0,0112	0,3097		0,0842	0,0122	0,3059		0,3403	0,3097	0,0823
102654		0,8230	0,9217	0,4679		0,8929	1,0000	0,5076	0,8002		1,1101	0,8359	0,9352		1,0000	0,7530	0,8424	0,8651		0,0449	0,3216	0,3073		0,2090	0,0648	0,0030		0,3216	0,0095	0,0085		0,0051	0,2090	0,5294
102661		0,2478	0,2870	0,1101		0,8634	1,0000	0,3836	0,7490		0,3028	0,3750	0,4074		0,7432	0,9205	1,0000	0,8879		0,0572	0,4169	0,4286		0,1163	0,0085	0,1715		0,0001	0,1419	0,4169		0,0041	0,1715	1,0513
102664		11,8761	12,7913	13,6514		0,8700	0,9370	1,0000	0,9356		9,4128	9,2891	10,3519		0,9093	0,8973	1,0000	0,9355		0,0406	0,0000	0,0959		0,0074	0,0150	0,0961		0,0074	0,0151	0,0959		0,0405	0,0000	0,0961
102667		0,5752	0,7391	0,5229		0,7782	1,0000	0,7075	0,8286		0,6606	0,6172	0,3704		1,0000	0,9343	0,5607	0,8317		0,0120	0,2713	0,0643		0,2659	0,0677	0,2890		0,2713	0,0710	0,2805		0,0136	0,2659	0,0681
102670		0,7699	0,7565	1,3119		0,5869	0,5766	1,0000	0,7212		1,2294	1,1328	0,7407		1,0000	0,9214	0,6025	0,8413		0,0599	0,0690	0,4716		0,2493	0,0412	0,2364		0,4716	0,1822	0,0471		0,2653	0,2851	0,2493
102684		0,6991	1,1130	0,4954		0,6281	1,0000	0,4451	0,6911		0,5963	0,5938	0,2778		1,0000	0,9958	0,4659	0,8206		0,0130	0,5331	0,1864		0,2853	0,2554	0,4601		0,5331	0,4988	0,1569		0,1488	0,2853	0,5110
102688		2,4690	2,0696	2,4954		0,9894	0,8294	1,0000	0,9396		2,3119	2,4297	2,2315		0,9515	1,0000	0,9184	0,9566		0,0472	0,1063	0,0899		0,0004	0,0639	0,0204		0,0019	0,0899	0,0052		0,0266	0,1665	0,0639
102693		0,3097	0,3217	0,2018		0,9627	1,0000	0,6273	0,8633		0,3119	0,6641	0,2222		0,4697	1,0000	0,3346	0,6014		0,0814	0,2120	0,2504		0,0510	0,7335	0,2089		0,6250	0,2120	1,0619		0,5259	0,7335	0,0020
102700		0,3097	0,2348	0,1743		1,0000	0,7582	0,5628	0,7737		0,2477	0,2891	0,5278		0,4693	0,5477	1,0000	0,6723		0,3702	0,0010	0,1569		0,1258	0,0483	0,5727		0,3140	0,1787	0,3702		0,5727	0,0254	0,0375
102706		86,5221	90,9391	88,5046		0,9514	1,0000	0,9732	0,9749		83,2110	64,5234	75,5833		1,0000	0,7754	0,9083	0,8946		0,0128	0,0367	0,0001		0,1607	0,0851	0,0015		0,0367	0,4537	0,0786		0,0303	0,1607	0,0654
102709		8,1239	7,7565	9,7706		0,8315	0,7939	1,0000	0,8751		7,6055	8,7734	13,3704		0,5688	0,6562	1,0000	0,7417		0,0115	0,0374	0,1924		0,1009	0,0259	0,4311		0,4172	0,2298	0,1924		0,0332	0,0108	0,4311
102711		0,8053	1,2696	1,7431		0,4620	0,7284	1,0000	0,7301		1,4495	1,1875	1,4815		0,9784	0,8016	1,0000	0,9266		0,2304	0,0000	0,4538		0,0386	0,1172	0,1099		0,3345	0,0199	0,4538		1,0827	0,2601	0,1099
102721		3,2920	2,8087	3,3761		0,9751	0,8319	1,0000	0,9357		3,2294	3,3125	2,8519		0,9749	1,0000	0,8609	0,9453		0,0240	0,0918	0,0959		0,0152	0,0812	0,0710		0,0237	0,0959	0,0513		0,0154	0,1188	0,0812
102723		82,0620	83,2957	81,5780		0,9852	1,0000	0,9794	0,9882		103,1835	96,9922	121,3426		0,8503	0,7993	1,0000	0,8832		0,0005	0,0171	0,0039		0,0070	0,0417	0,1791		0,3639	0,5755	0,0171		0,1112	0,1791	0,0944
102727		109,6018	112,5826	94,7982		0,9735	1,0000	0,8420	0,9385		183,5046	153,8672	185,9722		0,9867	0,8274	1,0000	0,9380		0,0193	0,0915	0,0833		0,0425	0,1053	0,0923		0,0420	0,1067	0,0915		0,0197	0,0923	0,0821
102729		0,3097	0,5652	0,5413		0,5479	1,0000	0,9577	0,8352		1,5505	0,7188	0,5741		1,0000	0,4636	0,3703	0,6113		0,3249	0,2598	0,1061		0,7101	0,0643	0,1705		0,2598	0,5197	0,7835		0,0120	0,7101	0,4850
102730		0,3274	0,3391	0,4128		0,7931	0,8215	1,0000	0,8715		0,2661	0,3281	0,2685		0,8110	1,0000	0,8183	0,8765		0,0343	0,0147	0,1984		0,0251	0,1902	0,0200		0,0210	0,1984	0,0164		0,0396	0,0180	0,1902
102731		2,1858	2,4870	2,2936		0,8789	1,0000	0,9222	0,9337		1,8899	2,1250	4,9907		0,3787	0,4258	1,0000	0,6015		0,0286	0,0989	0,0015		0,1453	0,0904	0,7334		1,5128	1,3061	0,0989		0,2728	0,7334	0,3853
102732		175,2832	209,5739	245,2844		0,7146	0,8544	1,0000	0,8563		156,1743	250,4922	179,1018		0,6235	1,0000	0,7150	0,7795		0,0961	0,0000	0,2237		0,0898	0,3594	0,0164		0,2380	0,2237	0,0956		0,0166	0,0259	0,3594
102734		0,2743	0,4087	0,7706		0,3560	0,5304	1,0000	0,6288		0,3578	0,3125	0,2222		1,0000	0,8734	0,6210	0,8315		0,2197	0,0291	0,6694		0,2662	0,0097	0,1816		0,6694	0,2176	0,0002		0,8100	0,3503	0,2662
102739		0,4956	0,4522	0,2661		1,0000	0,9124	0,5369	0,8165		0,4312	0,5781	0,7685		0,5611	0,7522	1,0000	0,7711		0,2925	0,0528	0,2936		0,1549	0,0014	0,3750		0,2484	0,0183	0,2925		0,3750	0,1001	0,1904
102740		0,1416	0,1739	0,2018		0,7017	0,8617	1,0000	0,8545		0,1560	2,7031	0,2593		0,0577	1,0000	0,0959	0,3845		0,1095	0,0003	0,2269		0,4211	1,3788	0,3094		2,3150	0,2269	2,0797		0,2971	0,7053	1,3788
102753		28,9115	33,4435	30,5046		0,8645	1,0000	0,9121	0,9255		42,2202	36,0781	62,8426		0,6718	0,5741	1,0000	0,7486		0,0320	0,1116	0,0018		0,0213	0,1042	0,4176		0,3917	0,6760	0,1116		0,0587	0,4176	0,1267
102754		0,6018	1,0696	0,5780		0,5626	1,0000	0,5404	0,7010		0,5413	0,7656	1,5093		0,3586	0,5073	1,0000	0,6220		0,0615	0,5125	0,0822		0,2042	0,0392	0,6851		0,3594	0,1184	0,5125		0,0106	0,6851	0,0200
102756		0,3805	0,2435	0,3211		1,0000	0,6399	0,8439	0,8279		0,2569	0,4609	0,3611		0,5574	1,0000	0,7835	0,7803		0,2724	0,1458	0,0013		0,1767	0,3579	0,0000		0,2852	0,2724	0,0094		0,3579	0,0735	0,0184
102762		0,6726	0,7043	0,3486		0,9550	1,0000	0,4950	0,8166		0,6239	0,9453	1,2778		0,4883	0,7398	1,0000	0,7427		0,1244	0,2922	0,3807		0,2121	0,0000	0,4292		0,3955	0,0259	0,2922		0,2332	0,4292	0,2016
102769		1,2832	0,6261	0,4679		1,0000	0,4879	0,3646	0,6175		0,2018	0,2734	0,2500		0,7381	1,0000	0,9144	0,8842		0,6954	0,0498	0,1881		0,1160	0,1776	0,0070		0,0469	0,6954	0,3330		0,1776	0,6796	1,0943
102776		0,4602	0,4435	0,2844		1,0000	0,9637	0,6180	0,8606		0,3761	0,7500	0,3796		0,5015	1,0000	0,5061	0,6692		0,2166	0,0869	0,2602		0,0862	0,5795	0,0816		0,5257	0,2166	0,5135		0,5795	0,3914	0,0083
102778		0,4867	0,2261	0,2110		1,0000	0,4646	0,4335	0,6327		0,7890	0,4766	0,2778		1,0000	0,6041	0,3521	0,6520		0,6604	0,0841	0,1176		0,6169	0,0072	0,2681		0,6604	0,0025	0,2328		0,6169	0,1057	0,1430
102783		11,1062	12,7478	12,3394		0,8712	1,0000	0,9680	0,9464		14,7431	15,6641	21,1481		0,6971	0,7407	1,0000	0,8126		0,0588	0,0795	0,0077		0,0556	0,0225	0,2994		0,4492	0,3279	0,0795		0,0179	0,2994	0,1627
102786		0,6903	0,3391	0,6239		1,0000	0,4912	0,9038	0,7983		1,0000	0,3359	0,3796		1,0000	0,3359	0,3796	0,5718		0,3249	0,3351	0,0591		0,8063	0,1627	0,1075		0,3249	0,7224	0,5987		0,8063	0,0189	0,3897
102788		10,3717	10,1130	10,6239		0,9763	0,9519	1,0000	0,9761		13,1376	10,4375	13,1389		0,9999	0,7944	1,0000	0,9314		0,0000	0,0140	0,0349		0,1014	0,1433	0,1025		0,0340	0,4018	0,0349		0,0299	0,0053	0,1025
102789		0,4956	0,3217	0,2752		1,0000	0,6491	0,5553	0,7348		0,6055	0,5469	0,3333		1,0000	0,9032	0,5505	0,8179		0,4446	0,0256	0,1073		0,2900	0,0410	0,2716		0,4446	0,1282	0,1129		0,2900	0,1156	0,2626
102792		0,3009	0,2783	0,2294		1,0000	0,9249	0,7624	0,8958		0,2294	0,8672	0,2685		0,2645	1,0000	0,3096	0,5247		0,1588	0,0072	0,1051		0,2019	0,9304	0,1362		1,6076	0,1588	1,4085		0,9304	0,5564	0,1733
102794		0,7080	0,8348	0,3670		0,8481	1,0000	0,4396	0,7626		0,4312	0,3672	0,4815		0,8955	0,7626	1,0000	0,8860		0,0322	0,3910	0,3449		0,0007	0,0863	0,1745		0,0839	0,0000	0,3910		0,0094	0,1745	0,8432
102795		0,3186	0,4783	0,6881		0,4630	0,6951	1,0000	0,7194		0,5413	0,5469	0,5278		0,9898	1,0000	0,9651	0,9849		0,2084	0,0021	0,4752		0,0013	0,0219	0,0140		0,4067	0,4752	0,3041		2,2648	0,9737	0,0219
102813		0,7257	0,2174	0,2110		1,0000	0,2996	0,2908	0,5301		0,2018	0,4297	0,3704		0,4696	1,0000	0,8620	0,7772		0,9156	0,1567	0,1693		0,3223	0,3636	0,0334		0,0106	0,9156	0,3607		0,3636	0,7455	0,7724
102817		0,3451	0,8870	0,4128		0,3891	1,0000	0,4654	0,6182		0,5688	0,6016	0,2222		0,9455	1,0000	0,3693	0,7716		0,1543	0,6940	0,0690		0,1645	0,3740	0,5315		0,4266	0,6940	0,1821		0,4829	0,3740	0,3165
102818		0,2212	0,2348	0,1835		0,9421	1,0000	0,7815	0,9079		0,2752	0,2578	0,2315		1,0000	0,9368	0,8412	0,9260		0,0115	0,1394	0,1032		0,1109	0,0013	0,0584		0,1394	0,0080	0,0322		0,0029	0,1109	0,1500
102820		0,3805	0,9217	0,5596		0,4128	1,0000	0,6071	0,6733		0,4679	0,4219	0,2222		1,0000	0,9017	0,4749	0,7922		0,2053	0,5706	0,0139		0,3361	0,0623	0,3517		0,5706	0,2096	0,1204		0,4917	0,3361	0,1279
102823		0,3363	0,3391	0,4037		0,8330	0,8400	1,0000	0,8910		0,3303	0,3906	0,2593		0,8456	1,0000	0,6638	0,8365		0,0219	0,0172	0,1665		0,0004	0,2576	0,1281		0,0138	0,1665	0,2643		0,0001	0,0001	0,2576
102824		0,2389	0,4522	0,2569		0,5283	1,0000	0,5681	0,6988		0,4587	0,2813	0,3056		1,0000	0,6133	0,6662	0,7598		0,0921	0,5170	0,0549		0,3962	0,0762	0,0321		0,5170	0,0240	0,0036		0,1823	0,3962	0,1273
102826		0,5044	0,7913	0,4587		0,6374	1,0000	0,5797	0,7390		0,4771	0,5469	0,2778		0,8724	1,0000	0,5080	0,7934		0,0360	0,4363	0,0859		0,0307	0,3338	0,2893		0,0771	0,4363	0,1754		0,0930	0,3338	0,1683
102828		15,3363	14,2609	15,7982		0,9708	0,9027	1,0000	0,9578		17,0000	12,0703	17,8519		0,9523	0,6761	1,0000	0,8761		0,0033	0,0402	0,0622		0,0488	0,1963	0,1908		0,0005	0,6127	0,0622		0,0827	0,0050	0,1908
102831		0,5752	0,5652	0,8807		0,6531	0,6418	1,0000	0,7650		0,6239	0,5234	1,6852		0,3702	0,3106	1,0000	0,5603		0,0459	0,0552	0,3865		0,1051	0,1829	0,8358		0,5079	0,6664	0,3865		0,0258	0,0198	0,8358
102833		0,4867	0,3304	0,8807		0,5526	0,3752	1,0000	0,6426		0,3670	0,5000	1,1667		0,3146	0,4286	1,0000	0,5810		0,0247	0,2123	0,6380		0,2083	0,0677	0,7833		0,3198	0,1364	0,6380		0,0024	0,1236	0,7833
102834		0,4071	0,5304	0,2752		0,7675	1,0000	0,5189	0,7621		0,4862	0,6406	0,2870		0,7590	1,0000	0,4480	0,7357		0,0001	0,3919	0,2012		0,0021	0,4429	0,2658		0,0000	0,3919	0,3270		0,0039	0,4429	0,1544
102835		0,6372	0,2435	0,8532		0,7468	0,2854	1,0000	0,6774		1,2294	0,5625	0,2593		1,0000	0,4575	0,2109	0,5562		0,0166	0,4641	0,5619		0,8464	0,0282	0,3600		0,5619	0,1477	0,6632		0,1126	0,2163	0,8464
102836		1,9204	1,5826	1,2294		1,0000	0,8241	0,6402	0,8214		2,1835	1,5938	0,7222		1,0000	0,7299	0,3308	0,6869		0,2838	0,0000	0,1334		0,5418	0,0064	0,3847		0,2838	0,0368	0,8415		0,5418	0,0702	0,0071
102841		239,6991	254,1304	300,0367		0,7989	0,8470	1,0000	0,8820		291,2477	352,8906	350,0185		0,8253	1,0000	0,9919	0,9391		0,0406	0,0078	0,1812		0,1117	0,0907	0,0546		0,0197	0,1812	0,1366		0,1601	0,0771	0,0907
102842		4,3097	3,2348	6,7615		0,6374	0,4784	1,0000	0,7053		3,9908	4,2500	6,1944		0,6443	0,6861	1,0000	0,7768		0,0154	0,1617	0,5037		0,0653	0,0315	0,3644		0,0125	0,0013	0,5037		0,0720	0,3041	0,3644
102845		17,5133	20,0000	23,0917		0,7584	0,8661	1,0000	0,8748		18,7156	27,8359	25,7130		0,6724	1,0000	0,9237	0,8654		0,0729	0,0005	0,1929		0,1756	0,2086	0,0245		0,1995	0,1929	0,0180		0,0594	0,0000	0,2086
102846		0,6814	0,5913	0,2477		1,0000	0,8678	0,3635	0,7438		0,5413	0,7813	0,1944		0,6928	1,0000	0,2488	0,6472		0,4271	0,0669	0,4600		0,0067	0,6277	0,4759		0,0094	0,4271	0,7725		0,6277	0,1799	0,2393
102848		2,0796	2,6261	1,9083		0,7919	1,0000	0,7267	0,8395		2,1009	1,4922	2,3148		0,9076	0,6446	1,0000	0,8507		0,0113	0,2523	0,0587		0,0208	0,1867	0,2332		0,0285	0,1619	0,2523		0,0179	0,2332	0,0733
102849		4,4867	5,1739	3,6330		0,8672	1,0000	0,7022	0,8565		5,3028	3,7969	6,4259		0,8252	0,5909	1,0000	0,8054		0,0007	0,2235	0,1124		0,0019	0,1745	0,3123		0,0054	0,3018	0,2235		0,0193	0,3123	0,0439
102850		1,6283	2,1130	3,4495		0,4720	0,6126	1,0000	0,6949		1,9450	1,6562	2,6389		0,7370	0,6276	1,0000	0,7882		0,1543	0,0221	0,5252		0,0107	0,0969	0,3433		0,0062	0,0148	0,5252		0,3466	0,1148	0,3433
102862		3,3451	4,3826	2,9541		0,7633	1,0000	0,6741	0,8124		3,0000	3,4375	4,2500		0,7059	0,8088	1,0000	0,8382		0,0108	0,2996	0,0783		0,0787	0,0044	0,2546		0,0477	0,0001	0,2996		0,0269	0,2546	0,1175
102874		25,8496	28,2783	25,7523		0,9141	1,0000	0,9107	0,9416		30,2018	24,2734	35,6481		0,8472	0,6809	1,0000	0,8427		0,0087	0,0868	0,0109		0,0001	0,1162	0,2469		0,0829	0,4633	0,0868		0,0323	0,2469	0,0290
102875		35,0000	34,1044	32,9908		1,0000	0,9744	0,9426	0,9723		37,0183	29,9297	44,0000		0,8413	0,6802	1,0000	0,8405		0,0405	0,0001	0,0182		0,0000	0,1133	0,2506		0,2242	0,7785	0,0405		0,2506	0,1402	0,0712
102878		0,3009	0,3652	0,2936		0,8239	1,0000	0,8039	0,8760		0,3394	0,5625	0,3519		0,6034	1,0000	0,6256	0,7430		0,0162	0,1910	0,0300		0,0671	0,4286	0,0480		0,3406	0,1910	0,2929		0,0268	0,4286	0,0149
102881		0,7876	0,3304	0,2844		1,0000	0,4195	0,3611	0,5935		0,3211	0,5313	1,2778		0,2513	0,4158	1,0000	0,5557		0,7526	0,0884	0,1580		0,2760	0,0567	0,8476		0,3482	0,0922	0,7526		0,8476	0,0538	0,1102
102888		5,8407	5,4696	6,9450		0,8410	0,7876	1,0000	0,8762		7,0000	12,3828	9,3148		0,5653	1,0000	0,7522	0,7725		0,0076	0,0443	0,1907		0,1514	0,3724	0,0017		0,4302	0,1907	0,0824		0,0209	0,0009	0,3724
102899		1,8584	1,0870	2,6972		0,6890	0,4030	1,0000	0,6973		2,4495	1,9922	3,6574		0,6697	0,5447	1,0000	0,7381		0,0002	0,2663	0,5200		0,0166	0,1245	0,4380		0,0026	0,0741	0,5200		0,0087	0,3579	0,4380
102901		0,7522	0,4435	0,5413		1,0000	0,5896	0,7196	0,7697		0,5963	1,0547	0,3889		0,5654	1,0000	0,3687	0,6447		0,3775	0,1154	0,0098		0,0193	0,6333	0,2262		0,1467	0,3775	0,5270		0,6333	0,0094	0,0183
102904		1,6726	0,7826	1,6514		1,0000	0,4679	0,9873	0,8184		1,7798	1,3906	1,9630		0,9067	0,7084	1,0000	0,8717		0,2891	0,4479	0,2186		0,0086	0,1334	0,1981		0,0443	0,0517	0,2891		0,1981	0,6719	0,1351
102907		38,9027	42,5478	49,1193		0,7920	0,8662	1,0000	0,8861		36,6239	55,5781	53,8796		0,6590	1,0000	0,9694	0,8761		0,0524	0,0027	0,1745		0,2275	0,1908	0,0798		0,2579	0,1745	0,0677		0,0402	0,0006	0,1908
102910		4,6018	5,6174	5,7339		0,8026	0,9797	1,0000	0,9274		4,4587	4,8828	6,1296		0,7274	0,7966	1,0000	0,8413		0,1176	0,0402	0,1087		0,0601	0,0101	0,2492		0,2655	0,1276	0,1087		0,0076	0,1549	0,2492
102914		7,7080	8,7478	8,7064		0,8811	1,0000	0,9953	0,9588		5,4128	5,4688	5,8519		0,9250	0,9345	1,0000	0,9532		0,0743	0,0607	0,0388		0,0109	0,0050	0,0692		0,0170	0,0092	0,0607		0,0598	0,0692	0,0464
102915		0,6018	0,4174	0,6972		0,8632	0,5987	1,0000	0,8206		0,3211	0,4766	0,2778		0,6737	1,0000	0,5829	0,7522		0,0095	0,1939	0,2852		0,0224	0,4108	0,0989		0,0899	0,2852	0,2202		0,0541	0,0820	0,4108
102916		0,2920	0,3478	0,1743		0,8396	1,0000	0,5011	0,7802		0,2202	0,2344	0,2593		0,8492	0,9040	1,0000	0,9177		0,0159	0,3580	0,2699		0,0367	0,0017	0,1238		0,0218	0,0773	0,3580		0,0468	0,1238	0,8596
102924		0,2478	0,7739	0,3394		0,3202	1,0000	0,4386	0,5863		0,1743	0,3281	0,3889		0,4482	0,8437	1,0000	0,7639		0,2076	0,7704	0,0636		0,3312	0,0279	0,3884		0,0556	0,2235	0,7704		0,6357	0,3884	0,3507
102926		6,7699	8,6348	9,6239		0,7034	0,8972	1,0000	0,8669		12,5688	15,4297	13,1019		0,8146	1,0000	0,8491	0,8879		0,1307	0,0062	0,2061		0,0333	0,1715	0,0100		0,0155	0,2061	0,0019		0,1799	0,0006	0,1715
102937		21,7257	23,0522	22,1101		0,9425	1,0000	0,9591	0,9672		19,2110	17,5938	22,6944		0,8465	0,7752	1,0000	0,8739		0,0114	0,0481	0,0014		0,0046	0,0534	0,1944		0,1789	0,3766	0,0481		0,0375	0,1944	0,0623
102939		1,0796	0,7391	1,0092		1,0000	0,6846	0,9348	0,8731		0,4679	0,5000	0,2037		0,9358	1,0000	0,4074	0,7811		0,1957	0,1741	0,0294		0,1304	0,3565	0,4688		0,0305	0,1957	0,8697		0,3565	0,0359	0,1284
102944		1,9292	0,9826	1,7248		1,0000	0,5093	0,8940	0,8011		0,4312	2,8828	1,7778		0,1496	1,0000	0,6167	0,5888		0,3199	0,3065	0,0453		0,5957	0,7642	0,0023		1,4206	0,3199	0,1301		0,7642	0,0185	0,3315
102945		0,5044	0,2174	0,3486		1,0000	0,4310	0,6911	0,7074		0,7523	2,1875	0,6574		0,3439	1,0000	0,3005	0,5481		0,4994	0,2378	0,0009		0,1217	0,8674	0,1804		0,4064	0,4994	0,5082		0,8674	0,0397	0,0616
102952		0,3717	1,4696	1,4954		0,2486	0,9827	1,0000	0,7438		0,6972	0,4766	1,1852		0,5883	0,4021	1,0000	0,6635		0,7734	0,3279	0,4271		0,0177	0,2052	0,5919		0,0827	0,3741	0,4271		0,5188	0,4831	0,5919
102958		0,7788	0,3304	0,4220		1,0000	0,4242	0,5419	0,6554		0,3761	0,5313	0,8148		0,4616	0,6521	1,0000	0,7045		0,6096	0,1601	0,0395		0,1845	0,0093	0,5052		0,1131	0,0000	0,6096		0,5052	0,2437	0,0847
102959		2,0973	2,4174	2,1468		0,8676	1,0000	0,8881	0,9185		2,7523	2,9063	4,6667		0,5898	0,6228	1,0000	0,7375		0,0214	0,1226	0,0081		0,0741	0,0454	0,4392		0,5798	0,4850	0,1226		0,0726	0,4392	0,1004
102964		0,4248	0,4870	0,3578		0,8723	1,0000	0,7347	0,8690		1,1468	0,2656	0,3241		1,0000	0,2316	0,2826	0,5047		0,0001	0,2026	0,0921		0,9864	0,2266	0,1470		0,2026	1,5193	1,3019		0,4387	0,9864	0,1590
102967		3,9115	4,3043	5,0734		0,7710	0,8484	1,0000	0,8731		3,9908	5,0391	5,0833		0,7851	0,9913	1,0000	0,9255		0,0568	0,0038	0,1957		0,1420	0,0713	0,1117		0,0430	0,1479	0,1957		0,1677	0,0489	0,1117
102968		6,2832	6,0870	6,8532		0,9168	0,8882	1,0000	0,9350		5,5138	7,2734	9,2778		0,5943	0,7840	1,0000	0,7928		0,0036	0,0217	0,0969		0,1461	0,0003	0,3350		0,6833	0,1751	0,0969		0,0828	0,0461	0,3350
102971		0,9469	0,8783	1,3028		0,7268	0,6742	1,0000	0,8003		0,6514	1,3203	0,8426		0,4934	1,0000	0,6382	0,7105		0,0225	0,0634	0,3213		0,1495	0,4930	0,0176		0,3362	0,3213	0,1019		0,0009	0,0045	0,4930
102972		0,4159	0,9391	0,3670		0,4429	1,0000	0,3908	0,6112		0,8349	0,2969	0,2963		1,0000	0,3556	0,3549	0,5702		0,0833	0,7102	0,1426		0,8105	0,1342	0,1351		0,7102	0,1919	0,1930		0,0471	0,8105	0,0935
102973		0,5044	0,6435	0,3853		0,7838	1,0000	0,5988	0,7942		0,4862	0,8281	0,4352		0,5871	1,0000	0,5255	0,7042		0,0005	0,3324	0,1425		0,0446	0,5059	0,1016		0,1588	0,3324	0,2587		0,0233	0,5059	0,0364
102988		8,6460	10,3913	10,6055		0,8152	0,9798	1,0000	0,9317		13,3670	12,2578	15,3056		0,8733	0,8009	1,0000	0,8914		0,1082	0,0357	0,1021		0,0023	0,0504	0,1658		0,0313	0,1325	0,1021		0,0366	0,0846	0,1658
102989		0,5575	0,5043	0,3394		1,0000	0,9046	0,6088	0,8378		0,4495	0,3203	0,5648		0,7959	0,5671	1,0000	0,7877		0,2553	0,0271	0,2164		0,0003	0,1761	0,3443		0,0088	0,2938	0,2553		0,3443	0,0705	0,1186
102997		52,1681	54,1565	48,2569		0,9633	1,0000	0,8911	0,9514		60,3486	63,3281	81,9167		0,7367	0,7731	1,0000	0,8366		0,0024	0,0718	0,0427		0,0461	0,0194	0,2574		0,3703	0,2733	0,0718		0,1169	0,2574	0,0174
102999		0,6283	0,6696	0,4679		0,9383	1,0000	0,6988	0,8790		0,3853	0,6406	0,2593		0,6015	1,0000	0,4048	0,6687		0,0284	0,1860	0,1651		0,0143	0,5804	0,2101		0,3562	0,1860	0,9154		0,3089	0,5804	0,0030
103002		0,4867	0,7304	0,8807		0,5526	0,8293	1,0000	0,7940		0,2844	0,3594	0,3148		0,7913	1,0000	0,8759	0,8891		0,2116	0,0058	0,3328		0,0573	0,1696	0,0012		0,0000	0,3328	0,0333		0,5210	0,0229	0,1696
103003		0,2212	0,4261	0,2110		0,5191	1,0000	0,4952	0,6714		0,1101	0,2969	0,3611		0,3049	0,8222	1,0000	0,7090		0,0716	0,5747	0,0952		0,5021	0,0493	0,4960		0,4042	0,0828	0,5747		0,1151	0,4960	0,1448
103010		16,4867	19,7391	17,9633		0,8352	1,0000	0,9100	0,9151		20,0367	18,7109	28,7315		0,6974	0,6512	1,0000	0,7829		0,0476	0,1280	0,0002		0,0286	0,0655	0,3531		0,2815	0,3913	0,1280		0,0124	0,3531	0,0833
103013		1,3540	1,6261	2,5229		0,5367	0,6445	1,0000	0,7271		1,2569	1,9297	2,7315		0,4601	0,7065	1,0000	0,7222		0,1187	0,0235	0,4598		0,2182	0,0009	0,4695		0,2275	0,0015	0,4598		0,1120	0,0206	0,4695
103021		1,7257	1,5739	1,5688		1,0000	0,9120	0,9091	0,9404		3,5872	1,8047	1,8148		1,0000	0,5031	0,5059	0,6697		0,0887	0,0091	0,0109		0,5785	0,0851	0,0823		0,0887	1,0660	1,0549		0,5785	0,2385	0,2316
103029		0,4159	0,4435	0,4404		0,9378	1,0000	0,9930	0,9769		0,4312	0,4922	0,3796		0,8761	1,0000	0,7712	0,8824		0,0337	0,0337	0,0114		0,0003	0,1804	0,0698		0,1628	0,0337	0,4941		0,0252	0,1804	0,1407
103030		0,1416	0,2348	0,4495		0,3150	0,5224	1,0000	0,6125		0,1560	0,2188	0,4722		0,3304	0,4634	1,0000	0,5979		0,2607	0,0241	0,7073		0,2100	0,0531	0,7420		0,2341	0,0655	0,7073		0,2352	0,0168	0,7420
103034		9,0265	10,2000	14,5138		0,6219	0,7028	1,0000	0,7749		12,2110	11,5469	17,5185		0,6970	0,6591	1,0000	0,7854		0,0855	0,0201	0,3679		0,0307	0,0609	0,3485		0,0234	0,0502	0,3679		0,0995	0,0270	0,3485
103043		1,7699	2,8435	2,1101		0,6224	1,0000	0,7421	0,7882		0,9541	1,9219	2,3333		0,4089	0,8237	1,0000	0,7442		0,1028	0,3434	0,0087		0,3610	0,0259	0,4262		0,4880	0,0057	0,3434		0,0516	0,4262	0,0000
103054		0,4602	0,3739	0,3119		1,0000	0,8125	0,6777	0,8301		0,3211	0,4063	0,7593		0,4229	0,5351	1,0000	0,6527		0,2687	0,0015	0,0993		0,1580	0,0422	0,6156		0,6065	0,3361	0,2687		0,6156	0,0900	0,0020
103058		0,9823	1,0522	0,9083		0,9336	1,0000	0,8632	0,9323		0,8807	1,8359	0,7870		0,4797	1,0000	0,4287	0,6361		0,0000	0,1012	0,0428		0,0731	0,6526	0,1278		1,0705	0,1012	1,2772		0,3537	0,6526	0,1871
103069		3,8938	4,9739	6,4312		0,6055	0,7734	1,0000	0,7930		3,7982	6,4375	7,0278		0,5405	0,9160	1,0000	0,8188		0,1314	0,0016	0,3347		0,2931	0,0551	0,2884		0,2297	0,0813	0,3347		0,1793	0,0095	0,2884
103070		0,5310	0,3826	0,2752		1,0000	0,7205	0,5183	0,7463		0,5872	0,5313	0,8241		0,7125	0,6447	1,0000	0,7857		0,4222	0,0025	0,1730		0,0214	0,0752	0,3478		0,0042	0,0365	0,4222		0,3478	0,0171	0,2520
103080		0,7788	0,4435	0,4220		1,0000	0,5695	0,5419	0,7038		0,4862	1,0859	0,3426		0,4477	1,0000	0,3155	0,5877		0,5068	0,0583	0,0838		0,0572	0,7667	0,2175		0,2042	0,5068	0,4619		0,7667	0,0010	0,0062
103082		0,6991	0,5043	0,9266		0,7545	0,5442	1,0000	0,7662		1,6972	0,5000	1,7315		0,9802	0,2888	1,0000	0,7563		0,0006	0,1704	0,3841		0,2949	0,6980	0,4029		0,2777	0,7352	0,3841		0,0000	0,1533	0,4029
103085		438,0266	479,8783	537,8348		0,8144	0,8922	1,0000	0,9022		550,1009	626,0000	718,9722		0,7651	0,8707	1,0000	0,8786		0,0513	0,0008	0,1484		0,0710	0,0004	0,1867		0,1150	0,0075	0,1484		0,0245	0,0013	0,1867
103095		271,0177	250,8783	294,0092		0,9218	0,8533	1,0000	0,9250		320,4862	279,4531	433,1759		0,7399	0,6451	1,0000	0,7950		0,0001	0,0427	0,1124		0,0127	0,0865	0,3310		0,2285	0,4606	0,1124		0,0881	0,0163	0,3310
103097		1054,9027	944,2522	643,9449		1,0000	0,8951	0,6104	0,8352		1255,1743	867,9922	1183,8704		1,0000	0,6915	0,9432	0,8782		0,2598	0,0211	0,2074		0,1873	0,1752	0,0346		0,2598	0,0906	0,0782		0,1873	0,0020	0,3333
103100		8,1504	7,3826	10,0642		0,8098	0,7335	1,0000	0,8478		2,5596	4,2031	4,3333		0,5907	0,9700	1,0000	0,8535		0,0076	0,0621	0,2382		0,2932	0,1102	0,2284		0,2762	0,1180	0,2382		0,0102	0,0697	0,2284
103102		3,5664	5,0000	5,6055		0,6362	0,8920	1,0000	0,8427		3,4954	4,7266	5,1204		0,6826	0,9231	1,0000	0,8686		0,1821	0,0145	0,2468		0,1664	0,0216	0,2033		0,1140	0,0419	0,2468		0,2486	0,0037	0,2033
103103		0,8407	1,0957	0,5780		0,7673	1,0000	0,5275	0,7649		1,2202	1,2031	1,1389		1,0000	0,9860	0,9334	0,9731		0,0000	0,3866	0,1931		0,0393	0,0055	0,0311		0,3866	0,3041	0,1468		0,4616	0,0393	1,4880
103105		5,6195	6,4435	6,4862		0,8664	0,9934	1,0000	0,9533		7,4220	9,5156	12,8148		0,5792	0,7425	1,0000	0,7739		0,0831	0,0405	0,0690		0,1350	0,0039	0,3697		0,9179	0,3662	0,0690		0,0397	0,3243	0,3697
103107		0,3540	0,4522	0,3394		0,7828	1,0000	0,7506	0,8445		1,3578	0,5234	1,2037		1,0000	0,3855	0,8865	0,7573		0,0190	0,2439	0,0423		0,4010	0,4482	0,0770		0,2439	0,7820	0,0105		0,0026	0,4010	0,0002
103109		3,6460	3,5217	5,1284		0,7109	0,6867	1,0000	0,7992		3,1101	4,0156	4,9630		0,6267	0,8091	1,0000	0,8119		0,0319	0,0508	0,3233		0,1351	0,0000	0,3006		0,1142	0,0004	0,3233		0,0430	0,0647	0,3006
103111		1,6372	1,6522	1,0000		0,9909	1,0000	0,6053	0,8654		0,5413	2,3438	1,3519		0,2309	1,0000	0,5768	0,6026		0,1583	0,2086	0,3005		0,4129	0,7308	0,0020		1,4935	0,2086	0,3618		0,6616	0,7308	0,0000
103113		1,4159	2,4870	3,3578		0,4217	0,7407	1,0000	0,7208		1,9174	1,3672	2,7593		0,6949	0,4955	1,0000	0,7301		0,2814	0,0014	0,4724		0,0044	0,1782	0,4538		0,0024	0,1627	0,4724		0,3019	0,0004	0,4538
103115		0,2035	0,2957	0,3578		0,5688	0,8264	1,0000	0,7984		0,2752	0,2891	0,2037		0,9519	1,0000	0,7046	0,8855		0,1948	0,0037	0,3248		0,0391	0,1754	0,1716		0,1421	0,3248	0,0358		0,4618	0,0219	0,1754
103117		0,4336	0,4522	1,1743		0,3692	0,3851	1,0000	0,5848		1,8991	1,2188	1,1019		1,0000	0,6418	0,5802	0,7407		0,1355	0,1163	0,7740		0,4331	0,0343	0,0873		0,7740	0,0098	0,0001		0,4380	0,4026	0,4331
103143		36,3451	37,1565	30,5596		0,9782	1,0000	0,8225	0,9335		42,8349	34,4688	38,1111		1,0000	0,8047	0,8897	0,8981		0,0308	0,0992	0,1014		0,1550	0,0559	0,0005		0,0992	0,1313	0,0189		0,0719	0,1550	0,0379
103150		0,2655	0,3565	0,2569		0,7447	1,0000	0,7206	0,8218		0,4128	0,2734	1,0093		0,4090	0,2709	1,0000	0,5600		0,0265	0,2831	0,0446		0,0661	0,2474	0,8366		0,6104	1,0483	0,2831		0,1058	0,8366	0,0791
103153		1,4248	1,5739	1,4771		0,9053	1,0000	0,9385	0,9479		0,5046	1,1563	1,1574		0,4360	0,9990	1,0000	0,8117		0,0216	0,0771	0,0012		0,5017	0,2921	0,3010		1,4500	0,0702	0,0771		0,0486	0,3010	0,0973
103159		0,3628	0,4174	0,2202		0,8692	1,0000	0,5276	0,7989		0,3028	0,8047	0,2685		0,3763	1,0000	0,3337	0,5700		0,0246	0,3239	0,2664		0,1092	0,8110	0,1633		0,6098	0,3239	0,7314		0,3045	0,8110	0,0053
103164		0,7611	0,2957	0,7156		1,0000	0,3885	0,9402	0,7762		1,7248	1,9609	0,6852		0,8796	1,0000	0,3494	0,7430		0,3654	0,4989	0,1461		0,0824	0,4285	0,4914		0,0510	0,3654	0,5994		0,4285	0,4013	0,1935
103169		0,3894	0,4000	0,3486		0,9735	1,0000	0,8715	0,9483		0,2569	0,3750	0,7963		0,3226	0,4709	1,0000	0,5978		0,0113	0,0765	0,0627		0,2224	0,0472	0,7421		2,0130	1,3001	0,0765		0,5808	0,7421	0,2623
103171		0,2920	0,2000	0,1743		1,0000	0,6849	0,5969	0,7606		0,2385	0,1328	0,2130		1,0000	0,5568	0,8931	0,8166		0,3947	0,0213	0,0943		0,2922	0,2566	0,0321		0,3947	0,1433	0,0825		0,2922	0,0723	0,1881
103183		7,0442	4,4870	6,0092		1,0000	0,6370	0,8531	0,8300		4,7615	3,8438	5,2963		0,8990	0,7258	1,0000	0,8749		0,2688	0,1541	0,0028		0,0041	0,1149	0,1928		0,0277	0,0487	0,2688		0,1928	0,2664	0,0030
103185		2,4336	1,7043	3,0734		0,7918	0,5545	1,0000	0,7821		4,9725	1,7266	2,1481		1,0000	0,3472	0,4320	0,5931		0,0004	0,1845	0,3545		0,7537	0,1769	0,0758		0,3545	0,6266	0,4152		0,1289	0,0044	0,7537
103193		0,2920	1,5565	0,6789		0,1876	1,0000	0,4362	0,5413		1,3303	0,5156	0,8519		1,0000	0,3876	0,6404	0,6760		0,3831	0,8856	0,0319		0,5649	0,2515	0,0041		0,8856	0,0685	0,0291		0,7304	0,5649	0,1749
103201		200,7168	185,7652	249,3119		0,8051	0,7451	1,0000	0,8501		253,5963	234,9375	444,2778		0,5708	0,5288	1,0000	0,6999		0,0106	0,0535	0,2343		0,0536	0,0928	0,5148		0,3232	0,4163	0,2343		0,0413	0,0073	0,5148
103206		0,8850	0,7652	1,0642		0,8316	0,7190	1,0000	0,8502		0,6881	0,8516	0,5000		0,8080	1,0000	0,5871	0,7984		0,0019	0,0811	0,2341		0,0004	0,3248	0,1666		0,0094	0,2341	0,2903		0,0052	0,0259	0,3248
103211		0,7168	0,6348	0,9725		0,7371	0,6527	1,0000	0,7966		0,7064	1,0000	1,9352		0,3650	0,5167	1,0000	0,6273		0,0148	0,0804	0,3280		0,2029	0,0365	0,6729		0,6319	0,2807	0,3280		0,0392	0,0020	0,6729
103212		0,5752	0,4870	0,2569		1,0000	0,8467	0,4466	0,7644		0,3394	0,4688	0,1759		0,7240	1,0000	0,3752	0,6997		0,3875	0,0298	0,3355		0,0021	0,5151	0,3231		0,0063	0,3875	0,4940		0,5151	0,0842	0,1988
103214		13,1239	11,3130	20,1835		0,6502	0,5605	1,0000	0,7369		11,3028	15,0703	15,8056		0,7151	0,9535	1,0000	0,8895		0,0263	0,1041	0,4404		0,1642	0,0375	0,1689		0,0017	0,2381	0,4404		0,2876	0,5021	0,1689
103225		139,2301	139,2957	129,9633		0,9995	1,0000	0,9330	0,9775		109,5138	116,7813	104,8426		0,9378	1,0000	0,8978	0,9452		0,0295	0,0328	0,0428		0,0007	0,0813	0,0253		0,0352	0,0328	0,1131		0,0774	0,0813	0,0019
103227		0,3363	0,5652	0,1284		0,5950	1,0000	0,2272	0,6074		0,3211	0,4453	0,2315		0,7211	1,0000	0,5199	0,7470		0,0005	0,7193	0,4328		0,0025	0,4208	0,1719		0,0409	0,7193	0,0227		0,0796	0,4208	0,8548
103232		6,3982	6,6000	6,2752		0,9694	1,0000	0,9508	0,9734		8,5046	6,5312	8,0648		1,0000	0,7680	0,9483	0,9054		0,0004	0,0389	0,0114		0,1433	0,1180	0,0182		0,0389	0,4625	0,0138		0,0457	0,1433	0,0207
103235		0,8053	0,4522	0,3303		1,0000	0,5615	0,4102	0,6572		0,3394	0,3281	0,2778		1,0000	0,9667	0,8185	0,9284		0,6055	0,0283	0,1829		0,1072	0,0196	0,0948		0,6055	0,4261	0,0926		0,1072	0,7391	1,3111
103239		0,4956	0,3913	0,3486		1,0000	0,7895	0,7034	0,8310		0,3303	0,7656	0,2685		0,4314	1,0000	0,3507	0,5940		0,2671	0,0083	0,0715		0,0773	0,7513	0,1733		0,5871	0,2671	0,8242		0,7513	0,1246	0,0372
103241		2,7257	1,2870	2,8440		0,9584	0,4525	1,0000	0,8036		1,2018	1,2109	4,1944		0,2865	0,2887	1,0000	0,5251		0,1504	0,4349	0,3154		0,1685	0,1654	0,9294		0,9017	0,8945	0,3154		0,6859	0,0152	0,9294
103252		0,3628	0,4174	0,3670		0,8692	1,0000	0,8793	0,9161		0,3853	0,3672	0,3611		1,0000	0,9530	0,9372	0,9634		0,0179	0,1263	0,0114		0,0538	0,0020	0,0116		0,1263	0,0150	0,0045		0,1113	0,0538	0,0920
103254		0,2124	0,5652	0,4220		0,3758	1,0000	0,7466	0,7075		0,3853	0,6563	0,2593		0,5871	1,0000	0,3951	0,6607		0,3395	0,4992	0,0055		0,0169	0,5979	0,2115		0,0474	0,4992	0,3020		0,2431	0,5979	0,0249
103259		0,7876	0,5217	0,6147		1,0000	0,6624	0,7805	0,8143		0,5138	0,7344	0,6759		0,6996	1,0000	0,9203	0,8733		0,2964	0,0938	0,0052		0,1503	0,1954	0,0163		0,0552	0,2964	0,0653		0,1954	0,2133	0,0476
103260		0,2655	0,6174	0,3394		0,4300	1,0000	0,5497	0,6599		0,8257	0,5781	0,8519		0,9692	0,6786	1,0000	0,8826		0,1589	0,5996	0,0374		0,0715	0,2097	0,1801		0,4309	0,0011	0,5996		0,8532	0,1801	0,4978
103264		3,7699	3,7652	4,8899		0,7710	0,7700	1,0000	0,8470		2,9725	2,6719	2,9630		1,0000	0,8989	0,9968	0,9652		0,0287	0,0294	0,2396		0,0510	0,0634	0,0353		0,2396	0,0167	0,2164		0,3729	0,3759	0,0510
103268		0,5575	0,3130	0,8624		0,6465	0,3629	1,0000	0,6698		0,5229	1,5625	0,9167		0,3347	1,0000	0,5867	0,6404		0,0018	0,2831	0,5782		0,2774	0,6428	0,0089		0,3375	0,5782	0,0217		0,0001	0,2283	0,6428
103269		0,8496	0,6522	0,2844		1,0000	0,7677	0,3347	0,7008		0,6697	0,5234	0,8611		0,7777	0,6078	1,0000	0,7952		0,5129	0,0161	0,4101		0,0013	0,1319	0,3306		0,0216	0,0283	0,5129		0,3306	0,0033	0,7128
103271		10,0885	11,1913	12,1376		0,8312	0,9220	1,0000	0,9177		7,4037	8,9375	10,1019		0,7329	0,8847	1,0000	0,8725		0,0563	0,0002	0,1238		0,1007	0,0010	0,1967		0,2160	0,0093	0,1238		0,0102	0,0181	0,1967
103273		4,3274	4,4000	3,6972		0,9835	1,0000	0,8403	0,9413		5,1927	4,9063	5,8704		0,8846	0,8358	1,0000	0,9068		0,0321	0,0873	0,0929		0,0039	0,0358	0,1412		0,0332	0,1003	0,0873		0,0740	0,1412	0,0317
103279		1,3982	2,0957	1,1468		0,6672	1,0000	0,5472	0,7381		1,8532	2,2031	0,9630		0,8412	1,0000	0,4371	0,7594		0,0178	0,4380	0,1214		0,0289	0,3970	0,3420		0,0440	0,4380	0,2910		0,0312	0,3970	0,1544
103288		0,6283	0,8870	1,0275		0,6115	0,8633	1,0000	0,8249		0,5963	0,8516	0,6389		0,7002	1,0000	0,7502	0,8168		0,1826	0,0078	0,2777		0,0574	0,2919	0,0197		0,0670	0,2777	0,0253		0,1660	0,0112	0,2919
103291		3,3363	2,3826	2,7982		1,0000	0,7141	0,8387	0,8510		2,8165	1,7031	1,9259		1,0000	0,6047	0,6838	0,7628		0,2328	0,0880	0,0008		0,3906	0,0887	0,0233		0,2328	0,2582	0,1274		0,3906	0,0091	0,0250
103297		0,7257	0,3565	0,4128		1,0000	0,4912	0,5688	0,6867		0,8532	0,4688	0,4167		1,0000	0,5495	0,4884	0,6793		0,5422	0,1184	0,0441		0,5579	0,0528	0,1122		0,5422	0,0594	0,1218		0,5579	0,1090	0,0385
103301		7,4513	10,2087	8,3303		0,7299	1,0000	0,8160	0,8486		6,8165	8,5859	7,2037		0,7939	1,0000	0,8390	0,8776		0,0669	0,2368	0,0057		0,0402	0,1883	0,0092		0,0154	0,2368	0,0005		0,1145	0,1883	0,0226
103305		0,4248	0,5217	0,3578		0,8143	1,0000	0,6858	0,8334		1,2202	0,4219	1,2130		1,0000	0,3458	0,9941	0,7800		0,0018	0,2630	0,0946		0,3585	0,6227	0,3171		0,2630	0,8521	0,2245		0,0051	0,3585	0,0342
103306		1,3805	1,1565	2,0092		0,6871	0,5756	1,0000	0,7542		1,8624	0,8359	2,6944		0,6912	0,3102	1,0000	0,6671		0,0166	0,1100	0,4069		0,0019	0,3824	0,5839		0,0147	0,6293	0,4069		0,0013	0,0262	0,5839
103310		0,4956	1,2000	0,5963		0,4130	1,0000	0,4969	0,6366		6,2202	6,7344	6,1759		0,9236	1,0000	0,9171	0,9469		0,1483	0,6514	0,0585		0,0069	0,0787	0,0110		0,3240	0,6514	0,3061		1,5405	0,0787	1,1698
103318		0,7965	0,9652	0,6789		0,8252	1,0000	0,7034	0,8429		1,0183	0,7188	0,4722		1,0000	0,7059	0,4637	0,7232		0,0016	0,2466	0,0883		0,4675	0,0011	0,2144		0,2466	0,0854	0,5500		0,0412	0,4675	0,0014
103331		0,1947	0,4174	0,3028		0,4665	1,0000	0,7254	0,7306		0,3394	0,3516	0,3333		0,9653	1,0000	0,9480	0,9711		0,2241	0,4528	0,0001		0,0008	0,0423	0,0112		0,2853	0,4528	0,2327		1,7504	0,0423	0,5863
103341		1,1239	0,4000	1,3578		0,8277	0,2946	1,0000	0,7074		0,8624	0,4219	1,2222		0,7056	0,3452	1,0000	0,6836		0,0559	0,5233	0,4993		0,0016	0,3468	0,5488		0,0000	0,4038	0,4993		0,0774	0,4582	0,5488
103342		0,3540	0,4261	0,2936		0,8308	1,0000	0,6890	0,8399		0,4037	0,7344	0,3611		0,5497	1,0000	0,4917	0,6805		0,0004	0,2516	0,1011		0,0536	0,5554	0,1099		0,3358	0,2516	0,4676		0,0840	0,5554	0,0002
103344		1,4248	0,8609	0,5963		1,0000	0,6042	0,4185	0,6742		0,9358	0,5859	0,9537		0,9812	0,6143	1,0000	0,8652		0,5686	0,0156	0,1982		0,1248	0,2813	0,2089		0,4539	0,0115	0,5686		0,2089	0,3020	0,7878
103350		54,4248	48,4087	60,2202		0,9038	0,8039	1,0000	0,9025		38,4679	35,2266	49,0093		0,7849	0,7188	1,0000	0,8346		0,0000	0,0636	0,1479		0,0120	0,0604	0,2609		0,0875	0,1939	0,1479		0,0286	0,0047	0,2609
103355		0,4956	0,5217	0,1927		0,9500	1,0000	0,3694	0,7731		0,3119	0,3672	0,2407		0,8494	1,0000	0,6555	0,8350		0,1732	0,3712	0,5365		0,0011	0,2602	0,1369		0,0263	0,3712	0,0515		0,0907	0,2602	0,7850
103357		26,4159	26,2261	32,7523		0,8065	0,8007	1,0000	0,8691		21,2936	34,8516	26,4074		0,6110	1,0000	0,7577	0,7896		0,0221	0,0261	0,2024		0,1188	0,3409	0,0043		0,3007	0,2024	0,0653		0,0013	0,0005	0,3409
103366		163,0443	164,3739	217,9266		0,7482	0,7543	1,0000	0,8341		138,1376	202,9766	212,2870		0,6507	0,9561	1,0000	0,8690		0,0343	0,0298	0,2616		0,2225	0,0626	0,2026		0,1422	0,1041	0,2616		0,0758	0,0689	0,2026
103367		0,3717	0,4435	0,2202		0,8381	1,0000	0,4965	0,7782		0,3945	0,3672	0,2593		1,0000	0,9308	0,6573	0,8627		0,0161	0,3618	0,2736		0,2131	0,0336	0,1944		0,3618	0,1242	0,0550		0,0035	0,2131	0,5481
103370		0,2478	0,9478	0,2936		0,2614	1,0000	0,3098	0,5237		0,2477	0,4063	3,4259		0,0723	0,1186	1,0000	0,3970		0,2054	0,9331	0,1348		0,3988	0,2759	1,3329		0,6858	0,5286	0,9331		0,0585	1,3329	0,0236
103382		11,3628	12,2522	15,8349		0,7176	0,7737	1,0000	0,8304		18,8257	26,1406	24,4259		0,7202	1,0000	0,9344	0,8849		0,0567	0,0152	0,2680		0,1445	0,1765	0,0202		0,0542	0,2680	0,0691		0,1486	0,0707	0,1765
103384		3,0000	2,7826	3,6055		0,8321	0,7718	1,0000	0,8679		2,3211	3,6250	4,6296		0,5014	0,7830	1,0000	0,7615		0,0076	0,0494	0,2043		0,2281	0,0019	0,3932		0,5589	0,0391	0,2043		0,0214	0,0004	0,3932
103389		0,6991	0,2000	0,6330		1,0000	0,2861	0,9054	0,7305		0,3211	0,7188	0,6111		0,4467	1,0000	0,8502	0,7656		0,4530	0,6165	0,1376		0,3384	0,3853	0,0318		0,2572	0,4530	0,0592		0,3853	0,7409	0,0953
103392		27,9469	30,2087	28,2385		0,9251	1,0000	0,9348	0,9533		30,1927	32,6641	37,8241		0,7982	0,8636	1,0000	0,8873		0,0110	0,0690	0,0050		0,0477	0,0038	0,1725		0,2215	0,0878	0,0690		0,0116	0,1725	0,0189
103394		1,3451	1,2522	0,6422		1,0000	0,9309	0,4774	0,8028		1,0826	0,9766	0,5556		1,0000	0,9021	0,5132	0,8051		0,3169	0,0944	0,3767		0,3127	0,0508	0,3094		0,3169	0,0529	0,3033		0,3127	0,0917	0,3836
103395		8,8584	7,8174	9,4128		0,9411	0,8305	1,0000	0,9239		7,7615	7,5625	9,2963		0,8349	0,8135	1,0000	0,8828		0,0033	0,0681	0,1142		0,0144	0,0290	0,1798		0,0624	0,0918	0,1142		0,0284	0,0170	0,1798
103396		0,3628	0,5130	0,5138		0,7061	0,9984	1,0000	0,9015		0,2936	0,4063	0,9722		0,3020	0,4179	1,0000	0,5733		0,2147	0,1378	0,1496		0,2163	0,0702	0,8026		1,4956	1,0285	0,1496		0,0542	0,7865	0,8026
103401		0,6106	0,2783	0,3119		1,0000	0,4558	0,5108	0,6555		0,7064	0,3438	0,2685		1,0000	0,4867	0,3801	0,6223		0,6092	0,1201	0,0637		0,6844	0,0546	0,1727		0,6092	0,0863	0,2266		0,6844	0,0820	0,0370
103403		0,3097	0,3043	0,3394		0,9125	0,8966	1,0000	0,9364		0,7982	0,2734	0,4907		1,0000	0,3425	0,6148	0,6524		0,0062	0,0163	0,0949		0,6161	0,2862	0,0044		0,0949	1,7180	0,6276		0,2675	0,2303	0,6161
103406		1,2566	1,5565	1,8257		0,6883	0,8525	1,0000	0,8469		0,9450	1,9453	1,4537		0,4858	1,0000	0,7473	0,7444		0,1139	0,0002	0,2396		0,2194	0,4259	0,0000		0,5094	0,2396	0,0479		0,0114	0,0499	0,4259
103409		30,1770	25,4783	26,7248		1,0000	0,8443	0,8856	0,9100		33,9358	29,5391	33,6481		1,0000	0,8704	0,9915	0,9540		0,1361	0,0318	0,0049		0,0679	0,0784	0,0345		0,1361	0,0123	0,0939		0,0679	0,1251	0,0553
103413		171,1681	186,1739	188,6881		0,9071	0,9867	1,0000	0,9646		225,9541	212,9219	260,6204		0,8670	0,8170	1,0000	0,8947		0,0488	0,0134	0,0520		0,0055	0,0388	0,1606		0,1206	0,2381	0,0520		0,0012	0,0996	0,1606
103415		53,3186	57,2609	75,3211		0,7079	0,7602	1,0000	0,8227		55,9174	82,4609	78,1389		0,6781	1,0000	0,9476	0,8752		0,0569	0,0178	0,2815		0,1905	0,1922	0,0430		0,0879	0,2815	0,1010		0,1418	0,0715	0,1922
103417		8,0354	5,8435	8,5963		0,9347	0,6798	1,0000	0,8715		7,4587	5,9453	9,9167		0,7521	0,5995	1,0000	0,7839		0,0307	0,1782	0,1984		0,0042	0,1245	0,3513		0,0751	0,3332	0,1984		0,1246	0,0419	0,3513
103418		14,3717	16,0174	14,0183		0,8973	1,0000	0,8752	0,9241		15,3670	12,8125	19,6759		0,7810	0,6512	1,0000	0,8107		0,0068	0,1138	0,0209		0,0040	0,1018	0,3027		0,1454	0,4390	0,1138		0,0407	0,3027	0,0216
103423		11,7434	10,6087	12,3670		0,9496	0,8578	1,0000	0,9358		13,6789	11,4766	16,1204		0,8485	0,7119	1,0000	0,8535		0,0024	0,0554	0,0957		0,0001	0,0947	0,2285		0,0677	0,3431	0,0957		0,0686	0,0001	0,2285
103428		0,5133	0,5217	0,1835		0,9839	1,0000	0,3517	0,7785		0,2936	0,7578	0,2407		0,3874	1,0000	0,3176	0,5684		0,2714	0,3611	0,6013		0,0952	0,8151	0,1842		0,5091	0,3611	0,6970		0,7026	0,8151	0,1369
103430		11,9204	9,0348	13,4128		0,8887	0,6736	1,0000	0,8541		7,3211	5,5781	7,5741		0,9666	0,7365	1,0000	0,9010		0,0075	0,1485	0,2275		0,0456	0,1580	0,1503		0,1015	0,0674	0,2275		0,0012	0,2792	0,1503
103431		5,5487	5,0696	5,3578		1,0000	0,9137	0,9656	0,9597		7,1468	7,8828	9,9074		0,7214	0,7956	1,0000	0,8390		0,0593	0,0302	0,0007		0,0633	0,0094	0,2532		0,4806	0,2638	0,0593		0,2532	0,0347	0,1192
103434		0,3805	0,3043	0,2477		1,0000	0,7997	0,6510	0,8169		0,1560	0,2656	0,4074		0,3829	0,6519	1,0000	0,6783		0,2917	0,0014	0,1116		0,2640	0,0023	0,5600		0,6631	0,1104	0,2917		0,5600	0,0531	0,0024
103435		4,6283	4,9130	5,9633		0,7761	0,8239	1,0000	0,8667		4,0734	5,7422	5,6759		0,7094	1,0000	0,9885	0,8993		0,0438	0,0105	0,2064		0,2015	0,1531	0,0987		0,1217	0,2064	0,1467		0,0931	0,0379	0,1531
103440		0,3982	0,2435	0,2477		1,0000	0,6115	0,6220	0,7445		0,1651	0,1719	0,2593		0,6367	0,6629	1,0000	0,7665		0,4256	0,0613	0,0522		0,0613	0,0397	0,3835		0,0408	0,0238	0,4256		0,3835	0,0861	0,0753
103441		2,9292	2,6087	2,8257		1,0000	0,8906	0,9647	0,9517		2,3945	2,5469	3,8519		0,6216	0,6612	1,0000	0,7609		0,0713	0,0439	0,0029		0,0693	0,0364	0,3941		0,7422	0,6052	0,0713		0,3941	0,0788	0,2327
103444		0,8761	1,5304	0,8349		0,5725	1,0000	0,5455	0,7060		1,5505	1,1484	0,8981		1,0000	0,7407	0,5792	0,7733		0,0578	0,5022	0,0826		0,3709	0,0042	0,1339		0,5022	0,0043	0,0522		0,1429	0,3709	0,1814
103446		16,7434	18,4522	16,5138		0,9074	1,0000	0,8949	0,9341		14,8165	18,9922	18,1481		0,7801	1,0000	0,9556	0,9119		0,0075	0,0983	0,0154		0,1144	0,1330	0,0206		0,1795	0,0983	0,0060		0,0002	0,1330	0,0024
103451		10,8761	11,0783	10,0000		0,9817	1,0000	0,9027	0,9615		13,5688	9,4766	16,7315		0,8110	0,5664	1,0000	0,7925		0,0099	0,0567	0,0479		0,0015	0,1865	0,3356		0,2346	1,0819	0,0567		0,2394	0,3356	0,0632
103457		1,9204	1,4957	1,9083		1,0000	0,7788	0,9937	0,9242		1,2294	0,6953	1,7685		0,6952	0,3932	1,0000	0,6961		0,1137	0,1493	0,0814		0,0000	0,2814	0,5226		0,3263	1,3362	0,1137		0,5226	0,0248	0,4750
103458		0,6903	0,6348	0,6055		1,0000	0,9196	0,8772	0,9323		0,4312	0,6953	0,2685		0,6202	1,0000	0,3862	0,6688		0,1012	0,0017	0,0284		0,0075	0,5804	0,2404		0,5800	0,1012	1,4607		0,5804	0,2583	0,1675
103461		2,9027	3,4783	3,9174		0,7410	0,8879	1,0000	0,8763		4,0826	3,0078	4,6852		0,8714	0,6420	1,0000	0,8378		0,0969	0,0009	0,1905		0,0064	0,1624	0,2553		0,0002	0,2607	0,1905		0,0436	0,0147	0,2553
103465		0,4159	0,3130	0,1927		1,0000	0,7526	0,4633	0,7386		0,5046	0,4141	0,5370		0,9397	0,7711	1,0000	0,9036		0,4370	0,0007	0,2453		0,0123	0,1091	0,1462		0,1987	0,0041	0,4370		0,1462	0,1379	0,8828
103467		0,3628	1,1217	0,3486		0,3234	1,0000	0,3108	0,5447		0,2661	1,0625	0,3796		0,2504	1,0000	0,3573	0,5359		0,1434	0,8763	0,1607		0,2435	0,8999	0,0930		0,2584	0,8763	0,1024		0,1323	0,8999	0,1489
103468		0,4248	0,4696	0,3670		0,9046	1,0000	0,7815	0,8954		0,1835	11,9609	0,3426		0,0153	1,0000	0,0286	0,3480		0,0007	0,1594	0,0787		0,5165	1,5228	0,4555		3,0947	0,1594	2,9804		0,9822	1,5228	0,5676
103474		2,3451	2,2087	1,2294		1,0000	0,9418	0,5242	0,8220		2,1284	1,6094	1,6944		1,0000	0,7562	0,7961	0,8507		0,2827	0,0910	0,3347		0,2332	0,0441	0,0155		0,2827	0,0197	0,0032		0,2332	0,0591	0,4295
103475		0,3097	0,2609	0,3761		0,8235	0,6937	1,0000	0,8390		0,3578	0,2891	0,3704		0,9660	0,7805	1,0000	0,9155		0,0013	0,0940	0,2532		0,0302	0,1226	0,1274		0,1200	0,0168	0,2532		0,0618	0,2914	0,1274
103476		1,9292	1,8174	1,7339		1,0000	0,9420	0,8988	0,9469		1,4495	1,1641	1,7315		0,8371	0,6723	1,0000	0,8365		0,0786	0,0003	0,0266		0,0000	0,1167	0,2576		0,1147	0,5285	0,0786		0,2576	0,0748	0,0231
103481		29,6460	29,5043	31,5046		0,9410	0,9365	1,0000	0,9592		35,2018	37,6875	37,2037		0,9340	1,0000	0,9872	0,9737		0,0054	0,0081	0,0601		0,0315	0,0384	0,0062		0,0099	0,0601	0,0195		0,0225	0,0282	0,0384
103491		131,9027	121,7478	148,6514		0,8873	0,8190	1,0000	0,9021		117,1284	138,0078	131,2592		0,8487	1,0000	0,9511	0,9333		0,0017	0,0463	0,1486		0,0624	0,0996	0,0040		0,0203	0,1486	0,0236		0,0205	0,1062	0,0996
103492		12,7257	13,1478	12,7798		0,9679	1,0000	0,9720	0,9800		13,8532	14,0781	17,7407		0,7809	0,7935	1,0000	0,8581		0,0045	0,0292	0,0021		0,0312	0,0222	0,2207		0,5004	0,4532	0,0292		0,0992	0,2207	0,1092
103516		1,3982	2,0000	2,7064		0,5166	0,7390	1,0000	0,7519		2,9083	1,6172	2,3333		1,0000	0,5561	0,8023	0,7861		0,1853	0,0006	0,4114		0,3472	0,1900	0,0011		0,4114	0,1306	0,0103		0,2557	0,0091	0,3472
103519		0,9469	1,4435	1,0917		0,6560	1,0000	0,7563	0,8041		0,6514	0,5391	0,6296		1,0000	0,8276	0,9665	0,9314		0,0868	0,3146	0,0099		0,1025	0,0881	0,0170		0,3146	0,0026	0,1713		0,4684	0,1025	0,2184
103520		5,0177	4,3478	4,0550		1,0000	0,8665	0,8081	0,8915		5,1927	5,2500	7,6019		0,6831	0,6906	1,0000	0,7912		0,1656	0,0044	0,0434		0,0460	0,0401	0,3378		0,2278	0,2134	0,1656		0,3378	0,0275	0,0013
103522		2,4602	3,5043	2,3670		0,7021	1,0000	0,6755	0,7925		0,5872	0,7266	1,1944		0,4916	0,6083	1,0000	0,7000		0,0328	0,3355	0,0537		0,1362	0,0275	0,5146		0,3186	0,1269	0,3355		0,0000	0,5146	0,0020
103524		0,4602	0,5130	0,1835		0,8971	1,0000	0,3577	0,7516		0,4771	0,6563	0,7963		0,5991	0,8242	1,0000	0,8078		0,0982	0,4120	0,4971		0,1668	0,0013	0,3080		0,0808	0,0220	0,4120		0,0429	0,3080	0,6975
103532		0,2832	0,2696	0,3578		0,7915	0,7535	1,0000	0,8483		0,2661	0,7813	0,3704		0,3406	1,0000	0,4741	0,6049		0,0165	0,0439	0,2373		0,2050	0,7252	0,0503		0,9497	0,2373	0,5455		0,1148	0,0710	0,7252
103536		0,5398	0,7739	0,5596		0,6975	1,0000	0,7231	0,8069		0,3303	0,4531	0,3981		0,7290	1,0000	0,8786	0,8692		0,0492	0,3096	0,0296		0,0998	0,2022	0,0006		0,0257	0,3096	0,0267		0,1444	0,2022	0,1076
103537		1,4159	0,8783	1,6330		0,8671	0,5378	1,0000	0,8016		1,2018	1,9844	1,8148		0,6056	1,0000	0,9145	0,8401		0,0214	0,2543	0,3190		0,2276	0,2514	0,0348		0,1460	0,3190	0,0700		0,0041	0,3615	0,2514
103547		0,5841	0,3304	0,4587		1,0000	0,5657	0,7853	0,7837		0,4587	0,6016	0,4722		0,7625	1,0000	0,7849	0,8491		0,3517	0,1707	0,0000		0,0371	0,2359	0,0210		0,0019	0,3517	0,0000		0,2359	0,3311	0,0207
103552		2,0354	0,3478	0,3486		1,0000	0,1709	0,1713	0,4474		0,4037	0,5234	0,1852		0,7713	1,0000	0,3538	0,7084		1,1604	0,2480	0,2472		0,0145	0,4974	0,3873		0,3150	1,1604	0,0260		0,4974	0,8993	0,8979
103553		2,2035	1,6957	2,6422		0,8340	0,6418	1,0000	0,8252		0,9358	3,8047	3,0741		0,2460	1,0000	0,8080	0,6846		0,0004	0,1381	0,2771		0,5851	0,5466	0,0556		1,1610	0,2771	0,0015		0,0837	0,0060	0,5466
103554		0,4336	0,2609	0,2018		1,0000	0,6017	0,4654	0,6890		0,4771	0,1797	0,3056		1,0000	0,3766	0,6405	0,6724		0,5373	0,0246	0,1544		0,5726	0,2636	0,0033		0,5373	0,2972	0,0077		0,5726	0,0158	0,1306
103558		0,6018	0,6261	0,1651		0,9612	1,0000	0,2637	0,7416		0,2477	0,7188	0,4074		0,3446	1,0000	0,5668	0,6371		0,2535	0,4312	0,7191		0,2535	0,6503	0,0151		0,4991	0,4312	0,1032		0,4450	0,6503	0,4160
103562		0,8850	0,6000	0,6147		1,0000	0,6780	0,6946	0,7908		0,4220	0,3672	0,4074		1,0000	0,8701	0,9654	0,9452		0,3385	0,0499	0,0368		0,0813	0,0577	0,0065		0,3385	0,0307	0,1880		0,0813	0,4976	0,4482
103563		0,6018	0,7739	0,3211		0,7776	1,0000	0,4149	0,7308		0,5596	0,7344	0,6759		0,7620	1,0000	0,9203	0,8941		0,0084	0,4523	0,3165		0,1023	0,1615	0,0057		0,0036	0,4523	0,1662		0,0814	0,1615	0,9833
103564		0,4336	0,2870	0,3028		1,0000	0,6619	0,6983	0,7867		0,4495	0,2031	0,2130		1,0000	0,4518	0,4739	0,6419		0,3460	0,0598	0,0308		0,6396	0,1078	0,0846		0,3460	0,3851	0,3389		0,6396	0,0013	0,0103
103567		0,7257	0,4870	0,7339		0,9888	0,6636	1,0000	0,8841		0,6972	0,4375	1,0093		0,6908	0,4335	1,0000	0,7081		0,1219	0,2426	0,1776		0,0010	0,2350	0,4980		0,1920	0,8514	0,1776		0,4238	0,0067	0,4980
103579		6,4779	7,0174	6,0917		0,9231	1,0000	0,8681	0,9304		6,0367	6,5000	7,3519		0,8211	0,8841	1,0000	0,9017		0,0006	0,1041	0,0349		0,0437	0,0024	0,1492		0,0956	0,0201	0,1041		0,0040	0,1492	0,0084
103585		38,7876	40,3652	57,7615		0,6715	0,6988	1,0000	0,7901		29,1376	37,7734	40,9722		0,7112	0,9219	1,0000	0,8777		0,0547	0,0331	0,3399		0,1422	0,0148	0,1882		0,0250	0,0938	0,3399		0,2088	0,1618	0,1882
103586		0,3451	1,1478	0,3028		0,3007	1,0000	0,2638	0,5215		0,4037	0,4688	0,2870		0,8611	1,0000	0,6122	0,8244		0,1440	0,9393	0,1982		0,0071	0,2785	0,1805		0,3753	0,9393	0,0240		0,9570	0,2785	1,0889
103587		0,7611	0,4870	0,5505		1,0000	0,6399	0,7233	0,7877		0,3853	0,5703	0,3796		0,6756	1,0000	0,6656	0,7804		0,3442	0,0827	0,0168		0,0420	0,3577	0,0501		0,0488	0,3442	0,0575		0,3577	0,0737	0,0130
103589		0,7876	0,6174	0,4312		1,0000	0,7839	0,5475	0,7771		0,2661	0,9219	0,4537		0,2886	1,0000	0,4921	0,5936		0,3638	0,0002	0,1857		0,2743	0,7524	0,0302		0,7786	0,3638	0,2791		0,7524	0,1176	0,0063
103604		3,8230	3,4174	3,5413		1,0000	0,8939	0,9263	0,9401		3,0367	3,1484	3,9074		0,7772	0,8058	1,0000	0,8610		0,0891	0,0225	0,0023		0,0368	0,0167	0,2159		0,2088	0,1503	0,0891		0,2159	0,0070	0,0303
103612		3,5487	2,9478	4,6055		0,7705	0,6401	1,0000	0,8035		4,1376	3,1875	6,8889		0,6006	0,4627	1,0000	0,6878		0,0048	0,1044	0,3156		0,0244	0,1562	0,5400		0,1566	0,4114	0,3156		0,0244	0,0075	0,5400
103613		0,4867	0,3565	0,5229		0,9308	0,6818	1,0000	0,8708		0,3578	0,3438	0,4630		0,7728	0,7425	1,0000	0,8384		0,0271	0,1733	0,1995		0,0209	0,0430	0,2542		0,0520	0,0855	0,1995		0,0556	0,1078	0,2542
103617		10,7965	12,9043	10,9083		0,8367	1,0000	0,8453	0,8940		16,6605	16,3359	17,7593		0,9381	0,9198	1,0000	0,9527		0,0219	0,1616	0,0160		0,0031	0,0144	0,0700		0,0172	0,0055	0,1616		0,1351	0,0700	0,1184
103618		9,3009	10,7913	9,3578		0,8619	1,0000	0,8672	0,9097		13,4404	13,0625	18,8519		0,7129	0,6929	1,0000	0,8019		0,0175	0,1365	0,0140		0,0327	0,0482	0,3184		0,2282	0,2701	0,1365		0,0178	0,3184	0,0213
103624		806,4425	723,7131	781,3394		1,0000	0,8974	0,9689	0,9554		667,3945	866,7891	959,4167		0,6956	0,9035	1,0000	0,8664		0,0658	0,0423	0,0034		0,1412	0,0094	0,2069		0,5251	0,0348	0,0658		0,2069	0,0065	0,0909
103625		62,9646	62,0609	68,6881		0,9167	0,9035	1,0000	0,9401		65,6514	70,6641	71,3796		0,9197	0,9900	1,0000	0,9699		0,0063	0,0146	0,0892		0,0431	0,0134	0,0441		0,0048	0,0480	0,0892		0,0478	0,0698	0,0441
103626		0,5221	0,4957	0,4128		1,0000	0,9494	0,7907	0,9134		0,3119	0,5391	0,3056		0,5786	1,0000	0,5669	0,7151		0,1307	0,0138	0,1019		0,0612	0,4837	0,0718		0,5807	0,1307	0,6155		0,4837	0,2621	0,0215
103627		0,2920	0,3478	0,4037		0,7233	0,8615	1,0000	0,8616		0,7523	0,3516	0,3519		1,0000	0,4674	0,4678	0,6450		0,0940	0,0000	0,2149		0,6325	0,0946	0,0942		0,2149	0,6232	0,6221		0,0201	0,1716	0,6325
103629		1,6372	0,5391	0,3578		1,0000	0,3293	0,2185	0,5159		0,4220	0,4609	0,3148		0,9156	1,0000	0,6830	0,8662		0,9547	0,1023	0,2691		0,0172	0,2072	0,1603		0,5450	0,9547	0,0828		0,2072	1,1004	1,5555
103631		0,3451	0,2696	0,1835		1,0000	0,7812	0,5317	0,7710		0,2569	0,3203	0,2778		0,8021	1,0000	0,8673	0,8898		0,3752	0,0004	0,1982		0,0471	0,1684	0,0035		0,0041	0,3752	0,0428		0,1684	0,0698	0,5824
103640		0,2655	0,4870	0,3394		0,5452	1,0000	0,6969	0,7474		0,3394	0,2266	0,1944		1,0000	0,6676	0,5728	0,7468		0,1377	0,4201	0,0093		0,4212	0,0225	0,1032		0,4201	0,0229	0,1040		0,1368	0,4212	0,0091
103641		41,7080	44,7913	53,0092		0,7868	0,8450	1,0000	0,8773		51,8807	64,6094	70,1481		0,7396	0,9210	1,0000	0,8869		0,0463	0,0065	0,1889		0,1195	0,0093	0,1732		0,1004	0,0145	0,1889		0,0590	0,0115	0,1732
103642		0,3894	0,6348	0,2661		0,6134	1,0000	0,4192	0,6775		0,2385	0,2734	0,4722		0,5051	0,5790	1,0000	0,6947		0,0132	0,5616	0,2027		0,1127	0,0430	0,5255		0,0918	0,0307	0,5616		0,0215	0,5255	0,2334
103644		4,8850	6,3304	5,3853		0,7717	1,0000	0,8507	0,8741		7,0459	6,7266	10,9815		0,6416	0,6125	1,0000	0,7514		0,0574	0,1941	0,0034		0,0429	0,0675	0,4124		0,2547	0,3142	0,1941		0,0016	0,4124	0,0425
103651		1,4248	3,4522	2,2294		0,4127	1,0000	0,6458	0,6862		1,7064	3,3984	1,5648		0,5021	1,0000	0,4605	0,6542		0,2282	0,5433	0,0053		0,0701	0,6122	0,1130		0,1053	0,5433	0,1568		0,1744	0,6122	0,0002
103654		0,3097	0,3913	0,2936		0,7915	1,0000	0,7503	0,8473		0,2110	0,2734	0,5463		0,3862	0,5005	1,0000	0,6289		0,0159	0,2391	0,0455		0,1739	0,0493	0,6691		0,7939	0,4739	0,2391		0,0891	0,6691	0,0483
103659		0,4336	0,4348	0,3853		0,9972	1,0000	0,8862	0,9611		0,1284	1,5703	0,2222		0,0818	1,0000	0,1415	0,4078		0,0425	0,0572	0,0727		0,3914	1,2942	0,2438		3,8984	0,0572	3,4422		1,2653	1,2942	0,7215
103665		1,3186	0,8174	0,8716		1,0000	0,6199	0,6610	0,7603		0,7706	0,3750	0,8426		0,9145	0,4451	1,0000	0,7865		0,3953	0,0702	0,0360		0,0861	0,3993	0,3464		0,1166	0,3283	0,3953		0,3464	0,1035	0,0604
103666		5,4336	6,8609	5,9266		0,7920	1,0000	0,8638	0,8853		11,0826	9,9219	16,1019		0,6883	0,6162	1,0000	0,7682		0,0514	0,1758	0,0031		0,0241	0,0832	0,3805		0,1996	0,3465	0,1758		0,0024	0,3805	0,0417
103677		0,4513	0,4870	0,8991		0,5019	0,5417	1,0000	0,6812		0,3394	0,3438	0,7963		0,4262	0,4317	1,0000	0,6193		0,0994	0,0609	0,5538		0,1099	0,1037	0,6912		0,1981	0,1898	0,5538		0,0409	0,0181	0,6912
103678		2,0354	0,9652	2,0550		0,9905	0,4697	1,0000	0,8200		2,1835	1,0703	0,8519		1,0000	0,4902	0,3902	0,6268		0,2294	0,4493	0,2862		0,6740	0,0556	0,1652		0,2862	0,4020	0,6557		0,6034	0,0733	0,6740
103690		7,7965	7,7304	11,3578		0,6864	0,6806	1,0000	0,7890		6,3853	8,6719	13,1204		0,4867	0,6609	1,0000	0,7159		0,0413	0,0459	0,3418		0,1671	0,0103	0,4822		0,3192	0,0632	0,3418		0,0030	0,0043	0,4822
103693		18,0354	21,3652	26,7798		0,6735	0,7978	1,0000	0,8238		21,1376	27,1094	29,6759		0,7123	0,9135	1,0000	0,8753		0,0948	0,0032	0,2797		0,1352	0,0107	0,1922		0,0540	0,0475	0,2797		0,1987	0,0342	0,1922
103694		297,8141	293,9305	302,1193		0,9857	0,9729	1,0000	0,9862		361,0183	319,2188	418,2963		0,8631	0,7631	1,0000	0,8754		0,0000	0,0074	0,0200		0,0010	0,0684	0,1920		0,2875	0,6895	0,0200		0,1243	0,0886	0,1920
103696		3,6726	3,6000	4,3028		0,8535	0,8367	1,0000	0,8967		2,7890	3,5781	4,2315		0,6591	0,8456	1,0000	0,8349		0,0130	0,0243	0,1572		0,1317	0,0006	0,2603		0,2946	0,0180	0,1572		0,0019	0,0000	0,2603
103703		3,4336	3,2348	4,7156		0,7281	0,6860	1,0000	0,8047		3,6147	5,0469	5,1296		0,7047	0,9839	1,0000	0,8962		0,0247	0,0572	0,3135		0,2010	0,0892	0,1581		0,0413	0,2273	0,3135		0,1594	0,2369	0,1581
103705		19,1150	19,9739	20,6697		0,9248	0,9663	1,0000	0,9637		25,8073	29,7969	31,4444		0,8207	0,9476	1,0000	0,9228		0,0241	0,0001	0,0533		0,0791	0,0070	0,1159		0,2230	0,0047	0,0533		0,0000	0,0240	0,1159
103715		0,4956	0,2957	0,2294		1,0000	0,5966	0,4629	0,6865		0,1927	0,2891	0,2778		0,6666	1,0000	0,9609	0,8758		0,5426	0,0259	0,1540		0,2126	0,1913	0,0634		0,0013	0,5426	0,3488		0,1913	0,3551	0,7090
103717		1,7168	1,7217	1,4128		0,9972	1,0000	0,8206	0,9392		1,5596	1,8750	1,0093		0,8318	1,0000	0,5383	0,7900		0,0735	0,0904	0,1204		0,0080	0,3400	0,2269		0,1013	0,0904	0,9186		0,3173	0,3400	0,0042
103719		1,4602	1,4174	1,1927		1,0000	0,9707	0,8168	0,9292		1,3119	1,0391	0,7778		1,0000	0,7921	0,5929	0,7950		0,1060	0,0239	0,0993		0,3310	0,0000	0,1520		0,1060	0,1406	0,6428		0,3310	0,1974	0,0022
103720		7,4513	9,6522	8,2752		0,7720	1,0000	0,8573	0,8764		9,6422	9,3438	10,7407		0,8977	0,8699	1,0000	0,9226		0,0602	0,1903	0,0023		0,0057	0,0236	0,1163		0,0032	0,0003	0,1903		0,1568	0,1163	0,0351
103726		997,7965	930,4000	806,6880		1,0000	0,9325	0,8085	0,9136		954,9999	1065,5547	1032,9814		0,8962	1,0000	0,9694	0,9552		0,1303	0,0035	0,0775		0,0434	0,0661	0,0038		0,0026	0,1303	0,0371		0,0661	0,0076	0,2070
103729		0,2478	0,3826	0,2844		0,6477	1,0000	0,7433	0,7970		0,2385	0,2734	0,2407		0,8723	1,0000	0,8804	0,9176		0,0864	0,3273	0,0121		0,0169	0,1241	0,0117		0,0283	0,3273	0,0351		0,4129	0,1241	0,1948
103744		0,3009	0,2609	0,4771		0,6307	0,5468	1,0000	0,7258		0,3211	0,5078	0,6481		0,4954	0,7835	1,0000	0,7597		0,0309	0,1051	0,4623		0,2343	0,0023	0,3966		0,1711	0,0127	0,4623		0,0596	0,1553	0,3966
103746		1,0619	1,5478	1,0550		0,6861	1,0000	0,6816	0,7892		1,2844	1,0078	0,7778		1,0000	0,7846	0,6056	0,7967		0,0418	0,3415	0,0453		0,3278	0,0006	0,1376		0,3415	0,0001	0,1252		0,0488	0,3278	0,0527
103748		1,2389	0,6174	0,4220		1,0000	0,4983	0,3406	0,6130		0,3853	0,5625	0,1759		0,6850	1,0000	0,3127	0,6659		0,7060	0,0389	0,2181		0,0012	0,5866	0,3742		0,0162	0,7060	0,2658		0,5866	0,0858	0,3173
103752		3,0531	3,3478	2,3945		0,9120	1,0000	0,7152	0,8757		5,3945	4,7188	5,5278		0,9759	0,8536	1,0000	0,9432		0,0096	0,1914	0,1318		0,0182	0,0769	0,0844		0,0954	0,0031	0,1914		0,0113	0,0844	0,3767
103754		0,3805	0,6261	0,3303		0,6077	1,0000	0,5276	0,7118		0,3394	0,2500	0,2500		1,0000	0,7366	0,7366	0,8244		0,0359	0,4905	0,1089		0,2786	0,0344	0,0344		0,4905	0,0022	0,0022		0,1875	0,2786	0,3348
103763		6,3805	6,4174	9,2569		0,6893	0,6933	1,0000	0,7942		6,5688	8,2188	7,8889		0,7992	1,0000	0,9599	0,9197		0,0438	0,0406	0,3325		0,1035	0,1207	0,0190		0,0001	0,3325	0,1677		0,3198	0,3104	0,1207
103764		0,3894	0,3652	0,2202		1,0000	0,9379	0,5655	0,8344		0,2110	0,3359	0,1852		0,6282	1,0000	0,5514	0,7265		0,2611	0,0702	0,2875		0,0330	0,4609	0,1009		0,1767	0,2611	0,3157		0,4609	0,2126	0,0858
103769		1,6549	1,1217	1,1284		1,0000	0,6778	0,6819	0,7866		0,8257	0,4688	0,6296		1,0000	0,5678	0,7625	0,7768		0,3464	0,0459	0,0427		0,3645	0,1553	0,0008		0,3464	0,1730	0,0024		0,3645	0,0373	0,0344
103775		4,3097	5,8174	7,2661		0,5931	0,8006	1,0000	0,7979		5,4037	8,6719	7,3611		0,6231	1,0000	0,8488	0,8240		0,1570	0,0000	0,3257		0,1628	0,2793	0,0032		0,1166	0,3257	0,0124		0,2106	0,0026	0,2793
103778		128,4779	128,2957	163,7523		0,7846	0,7835	1,0000	0,8560		134,2110	182,7969	184,9722		0,7256	0,9882	1,0000	0,9046		0,0266	0,0274	0,2243		0,1875	0,0906	0,1446		0,0823	0,1623	0,2243		0,0920	0,0936	0,1446
103779		0,2566	0,3391	0,2202		0,7567	1,0000	0,6494	0,8020		0,2844	0,7422	0,3056		0,3832	1,0000	0,4117	0,5983		0,0089	0,3183	0,0913		0,1353	0,7410	0,1018		0,6030	0,3183	0,5282		0,0804	0,7410	0,0079
103786		0,6814	0,4348	0,6055		1,0000	0,6381	0,8886	0,8422		0,3945	0,4063	0,5833		0,6763	0,6966	1,0000	0,7910		0,2477	0,1780	0,0128		0,0514	0,0354	0,3383		0,1215	0,0955	0,2477		0,3383	0,0889	0,0481
103792		0,3097	0,3130	0,9450		0,3277	0,3312	1,0000	0,5530		0,1927	0,7266	0,2407		0,2652	1,0000	0,3313	0,5322		0,1484	0,1438	0,8547		0,2121	0,9101	0,1181		0,2457	0,8547	0,1437		0,1224	0,1182	0,9101
103793		13,3982	12,5913	13,8257		0,9691	0,9107	1,0000	0,9599		10,2477	13,6172	13,2222		0,7526	1,0000	0,9710	0,9078		0,0017	0,0341	0,0590		0,1489	0,1395	0,0458		0,3857	0,0590	0,0025		0,0425	0,0001	0,1395
103795		11,6106	13,0696	16,1009		0,7211	0,8117	1,0000	0,8443		12,7523	15,1484	21,7870		0,5853	0,6953	1,0000	0,7602		0,0704	0,0055	0,2442		0,1069	0,0158	0,3955		0,2766	0,1003	0,2442		0,0058	0,0111	0,3955
103802		0,3628	0,2957	0,5229		0,6938	0,5655	1,0000	0,7531		0,5229	0,5547	0,5000		0,9427	1,0000	0,9014	0,9480		0,0130	0,1206	0,4091		0,0004	0,0770	0,0255		0,1846	0,4091	0,1032		0,4708	0,9095	0,0770
103805		5,6460	5,2783	8,1101		0,6962	0,6508	1,0000	0,7823		3,7798	5,0781	6,2315		0,6066	0,8149	1,0000	0,8072		0,0290	0,0653	0,3541		0,1547	0,0003	0,3091		0,1133	0,0047	0,3541		0,0507	0,0969	0,3091
103806		0,8230	0,3652	0,2385		1,0000	0,4437	0,2898	0,5778		0,3028	0,3828	0,3796		0,7910	1,0000	0,9916	0,9276		0,7912	0,0523	0,2445		0,1377	0,1085	0,0695		0,1464	0,7912	0,7253		0,1085	1,1638	1,8525
103809		0,8761	0,3391	0,4312		1,0000	0,3871	0,4922	0,6264		0,3028	2,4844	0,4352		0,1219	1,0000	0,1752	0,4324		0,6748	0,1690	0,0537		0,3301	1,2097	0,2163		0,7949	0,6748	0,6205		1,2097	0,0061	0,0104
103810		7,8496	8,0435	8,4220		0,9320	0,9551	1,0000	0,9624		6,0000	10,2344	7,0926		0,5863	1,0000	0,6930	0,7598		0,0149	0,0010	0,0553		0,1052	0,3964	0,0166		1,0117	0,0553	0,6013		0,1510	0,2065	0,3964
103813		0,3628	0,4696	0,4037		0,7726	1,0000	0,8597	0,8774		0,4312	0,8672	0,2870		0,4972	1,0000	0,3309	0,6094		0,0609	0,1887	0,0020		0,0372	0,7145	0,2280		0,6163	0,1887	1,1725		0,0870	0,7145	0,2195
103822		1,1947	1,8435	1,0275		0,6481	1,0000	0,5574	0,7351		2,2752	1,3594	0,7407		1,0000	0,5975	0,3256	0,6410		0,0265	0,4439	0,1053		0,6416	0,0058	0,2954		0,4439	0,0643	0,5269		0,0002	0,6416	0,0213
103824		0,6283	0,6609	1,0734		0,5853	0,6157	1,0000	0,7337		1,0917	1,2031	0,8704		0,9074	1,0000	0,7235	0,8770		0,0741	0,0476	0,4468		0,0067	0,1894	0,1223		0,1371	0,4468	0,0004		0,3854	0,3172	0,1894
103829		1,5221	1,0087	0,5229		1,0000	0,6627	0,3435	0,6687		0,4679	0,4844	0,7222		0,6479	0,6707	1,0000	0,7729		0,5804	0,0001	0,3176		0,0578	0,0392	0,3717		0,0014	0,0000	0,5804		0,3717	0,0454	0,6033
103831		0,2832	0,2087	0,2569		1,0000	0,7369	0,9071	0,8814		0,3670	0,2734	0,1389		1,0000	0,7450	0,3785	0,7078		0,1822	0,1119	0,0049		0,4985	0,0049	0,3350		0,1822	0,1009	1,0234		0,4985	0,0030	0,1711
103843		1,6372	1,5478	1,2385		1,0000	0,9454	0,7565	0,9006		1,6055	1,5547	1,7778		0,9031	0,8745	1,0000	0,9259		0,1510	0,0190	0,1245		0,0050	0,0233	0,1111		0,0000	0,0051	0,1510		0,1111	0,0044	0,1973
103846		4,9823	4,6957	6,2385		0,7986	0,7527	1,0000	0,8504		5,2569	6,7813	5,5093		0,7752	1,0000	0,8124	0,8625		0,0140	0,0469	0,2337		0,0401	0,2133	0,0140		0,0286	0,2337	0,0077		0,0222	0,0616	0,2133
103851		16,6903	15,2435	19,5596		0,8533	0,7793	1,0000	0,8775		15,4679	20,9609	25,6481		0,6031	0,8172	1,0000	0,8068		0,0037	0,0540	0,1884		0,1590	0,0005	0,3097		0,3471	0,0216	0,1884		0,0107	0,0034	0,3097
103857		0,5398	0,6174	0,6055		0,8743	1,0000	0,9807	0,9517		0,3578	0,7109	0,5000		0,5033	1,0000	0,7033	0,7355		0,0664	0,0714	0,0170		0,1762	0,4431	0,0038		1,2071	0,0714	0,4699		0,0831	0,4431	0,3342
103866		0,2832	0,2174	0,3578		0,7915	0,6076	1,0000	0,7997		0,2844	0,8359	0,2315		0,3402	1,0000	0,2769	0,5391		0,0003	0,1399	0,3224		0,1155	0,8915	0,2035		0,7152	0,3224	0,9154		0,2000	0,0138	0,8915
103867		3,0265	5,1304	4,5872		0,5899	1,0000	0,8941	0,8280		5,4312	7,2891	8,0741		0,6727	0,9028	1,0000	0,8585		0,2255	0,2723	0,0250		0,1593	0,0129	0,2201		0,1023	0,0326	0,2723		0,3101	0,2201	0,0082
103870		0,7522	0,7217	0,6239		1,0000	0,9595	0,8294	0,9296		0,2752	0,5000	0,2963		0,5504	1,0000	0,5926	0,7143		0,1053	0,0115	0,0814		0,0872	0,4853	0,0489		0,7867	0,1053	0,6471		0,4853	0,2941	0,0519
103875		8,0089	8,7913	6,9725		0,9110	1,0000	0,7931	0,9014		12,3670	12,0313	12,7130		0,9728	0,9464	1,0000	0,9731		0,0008	0,1498	0,0747		0,0000	0,0153	0,0394		0,0564	0,0194	0,1498		0,0668	0,0394	0,3744
103876		0,8673	0,6783	1,9817		0,4377	0,3423	1,0000	0,5933		1,0183	0,3672	1,9722		0,5163	0,1862	1,0000	0,5675		0,0708	0,1845	0,7531		0,0076	0,4428	0,8173		0,0174	0,5031	0,7531		0,0490	0,1481	0,8173
103877		0,5929	0,5478	0,3028		1,0000	0,9239	0,5107	0,8115		0,3028	0,8359	0,6296		0,3622	1,0000	0,7532	0,7051		0,3012	0,0733	0,3323		0,3617	0,5040	0,0083		0,7001	0,3012	0,0150		0,5040	0,2115	0,1198
103883		1,7611	0,6783	1,5321		1,0000	0,3852	0,8700	0,7517		1,6239	1,1328	1,7685		0,9182	0,6405	1,0000	0,8529		0,4117	0,4328	0,0620		0,0285	0,1988	0,2295		0,1341	0,0440	0,4117		0,2295	0,8271	0,0017
103885		0,5575	0,7130	0,4128		0,7819	1,0000	0,5790	0,7870		1,3028	0,8594	0,3704		1,0000	0,6597	0,2843	0,6480		0,0001	0,3456	0,1574		0,6259	0,0004	0,3948		0,3456	0,0621	0,8336		0,0613	0,6259	0,0147
103888		0,7699	1,0348	0,5138		0,7440	1,0000	0,4965	0,7468		0,4495	0,6250	0,5741		0,7192	1,0000	0,9186	0,8793		0,0000	0,4211	0,2070		0,1334	0,1856	0,0117		0,0028	0,4211	0,1410		0,0982	0,1856	0,6278
103892		12,2566	7,4348	16,7339		0,7324	0,4443	1,0000	0,7256		9,7064	6,7891	16,0278		0,6056	0,4236	1,0000	0,6764		0,0002	0,2513	0,4628		0,0160	0,1941	0,5640		0,0485	0,2883	0,4628		0,0107	0,1641	0,5640
103896		1,8142	1,4870	1,9725		0,9197	0,7539	1,0000	0,8912		1,8624	2,2813	2,1574		0,8164	1,0000	0,9457	0,9207		0,0066	0,1079	0,1662		0,0808	0,1192	0,0069		0,0354	0,1662	0,0265		0,0000	0,1847	0,1192
103907		1,4867	1,4000	1,9633		0,7572	0,7131	1,0000	0,8234		1,5872	2,5469	0,8981		0,6232	1,0000	0,3526	0,6586		0,0200	0,0529	0,2802		0,0040	0,6025	0,2798		0,1616	0,2802	0,7820		0,0330	0,0098	0,6025
103910		10,2301	10,2000	13,7982		0,7414	0,7392	1,0000	0,8269		9,4037	10,8125	15,2407		0,6170	0,7094	1,0000	0,7755		0,0330	0,0346	0,2742		0,0916	0,0170	0,3668		0,1781	0,0603	0,2742		0,0047	0,0053	0,3668
103913		1,6637	2,0087	2,6881		0,6189	0,7473	1,0000	0,7887		1,8899	2,0313	1,6759		0,9304	1,0000	0,8250	0,9185		0,1078	0,0071	0,3424		0,0014	0,1227	0,0651		0,1102	0,3424	0,0060		0,4954	0,1902	0,1227
103918		0,5752	0,6957	0,8807		0,6531	0,7899	1,0000	0,8144		0,4495	0,4609	0,6481		0,6936	0,7112	1,0000	0,8016		0,1050	0,0028	0,2963		0,0473	0,0337	0,3191		0,0609	0,0452	0,2963		0,0865	0,0006	0,3191
103919		0,6195	0,5217	0,2477		1,0000	0,8421	0,3998	0,7473		0,8624	0,6328	0,7222		1,0000	0,7338	0,8374	0,8571		0,4202	0,0380	0,3883		0,2225	0,0745	0,0022		0,4202	0,0007	0,0341		0,2225	0,0013	0,8025
103920		0,3717	0,1913	0,2202		1,0000	0,5147	0,5924	0,7024		0,2202	0,3125	1,6019		0,1375	0,1951	1,0000	0,4442		0,5097	0,1115	0,0394		0,3142	0,1984	1,1708		1,0005	0,7947	0,5097		1,1708	0,0144	0,0637
103921		0,4071	0,3913	0,2385		1,0000	0,9612	0,5859	0,8490		0,4404	0,6797	0,2593		0,6479	1,0000	0,3815	0,6765		0,2361	0,0960	0,2893		0,0026	0,5639	0,2630		0,1774	0,2361	0,8180		0,5639	0,3684	0,0260
103928		4,3009	3,2261	3,3211		1,0000	0,7501	0,7722	0,8408		2,9908	1,9297	3,7037		0,8075	0,5210	1,0000	0,7762		0,2502	0,0390	0,0229		0,0042	0,2261	0,3655		0,0057	0,4013	0,2502		0,3655	0,0028	0,0001
103931		16,0266	17,2261	18,3578		0,8730	0,9384	1,0000	0,9371		16,0550	17,2813	21,0370		0,7632	0,8215	1,0000	0,8615		0,0395	0,0000	0,0937		0,0499	0,0090	0,2150		0,2270	0,1127	0,0937		0,0008	0,0436	0,2150
103944		1,8496	2,4783	2,5780		0,7175	0,9613	1,0000	0,8929		1,3486	1,6484	2,0556		0,6561	0,8019	1,0000	0,8193		0,1691	0,0455	0,1634		0,1091	0,0014	0,2875		0,2873	0,0514	0,1634		0,0448	0,1357	0,2875
103950		0,3540	0,1652	0,1927		1,0000	0,4667	0,5443	0,6703		0,5138	0,2344	0,2593		1,0000	0,4562	0,5047	0,6536		0,5770	0,1263	0,0493		0,6134	0,1172	0,0673		0,5770	0,1394	0,0843		0,6134	0,1053	0,0366
103958		0,5133	1,3478	0,4220		0,3808	1,0000	0,3131	0,5646		0,4404	0,5391	0,6944		0,6342	0,7764	1,0000	0,8035		0,0982	0,8246	0,1856		0,1115	0,0033	0,3156		0,0144	0,1417	0,8246		0,6151	0,3156	0,8146
103964		0,5044	0,2783	0,5505		0,9163	0,5055	1,0000	0,8073		0,2752	0,4844	0,1481		0,5681	1,0000	0,3057	0,6246		0,0667	0,3307	0,3089		0,0096	0,6789	0,3008		0,2148	0,3089	0,8553		0,3252	0,0423	0,6789
103970		0,9912	0,9913	1,4037		0,7061	0,7062	1,0000	0,8041		0,8073	0,9922	1,4167		0,5698	0,7004	1,0000	0,7567		0,0396	0,0395	0,3145		0,1205	0,0119	0,4021		0,2050	0,0442	0,3145		0,0096	0,0096	0,4021
103975		0,1947	0,8087	0,3945		0,2408	1,0000	0,4878	0,5762		1,7798	0,6953	0,7870		1,0000	0,3907	0,4422	0,6109		0,3355	0,7954	0,0228		0,7109	0,1424	0,0837		0,7954	0,1002	0,0522		0,4089	0,7109	0,0448
103976		0,8673	0,6870	1,4404		0,6021	0,4769	1,0000	0,6930		2,6147	0,3828	1,0556		1,0000	0,1464	0,4037	0,5167		0,0267	0,1450	0,5290		0,9526	0,4341	0,0370		0,5290	0,9310	0,2564		0,0213	0,0046	0,9526
103999		11,1062	13,8522	10,2661		0,8018	1,0000	0,7411	0,8476		14,7064	13,2656	15,8796		0,9261	0,8354	1,0000	0,9205		0,0109	0,2385	0,0544		0,0003	0,0559	0,1195		0,0412	0,0008	0,2385		0,1016	0,1195	0,2092
104002		1,1947	2,4522	1,8991		0,4872	1,0000	0,7744	0,7539		0,8349	1,9297	1,2593		0,4327	1,0000	0,6526	0,6951		0,2362	0,4076	0,0017		0,2123	0,5247	0,0060		0,3370	0,4076	0,0369		0,1348	0,5247	0,0227
104009		7,2389	5,8000	6,4220		1,0000	0,8012	0,8872	0,8961		7,7890	7,6641	12,0556		0,6461	0,6357	1,0000	0,7606		0,1582	0,0567	0,0006		0,0475	0,0561	0,3948		0,3210	0,3445	0,1582		0,3948	0,0068	0,0745
104013		0,7168	0,5478	0,6422		1,0000	0,7642	0,8959	0,8867		0,8349	0,6641	0,4074		1,0000	0,7954	0,4880	0,7611		0,1734	0,0854	0,0006		0,3938	0,0048	0,2503		0,1734	0,0498	0,6939		0,3938	0,0000	0,0860
104031		0,3894	0,3652	0,5229		0,7447	0,6984	1,0000	0,8144		0,3945	0,2422	0,5093		0,7746	0,4756	1,0000	0,7500		0,0213	0,0564	0,2962		0,0024	0,2481	0,4149		0,0072	0,4167	0,2962		0,0001	0,0098	0,4149
104032		0,5133	0,9391	0,7615		0,5466	1,0000	0,8109	0,7858		0,5505	0,7266	0,7407		0,7432	0,9810	1,0000	0,9081		0,2043	0,3477	0,0028		0,1657	0,0660	0,1391		0,0074	0,2474	0,3477		0,6435	0,1391	0,0644
104033		0,4159	0,3913	0,4862		0,8554	0,8048	1,0000	0,8867		0,5413	0,5234	0,3704		1,0000	0,9669	0,6843	0,8837		0,0066	0,0407	0,1734		0,1783	0,0655	0,2025		0,1734	0,0620	0,2111		0,0053	0,0373	0,1783
104036		0,7699	0,4696	0,7706		0,9991	0,6094	1,0000	0,8695		2,0917	0,6328	0,9352		1,0000	0,3025	0,4471	0,5832		0,1937	0,3053	0,2017		0,7779	0,2316	0,0540		0,2017	1,2257	0,7226		0,7679	0,0020	0,7779
104040		0,7434	0,6696	0,5046		1,0000	0,9007	0,6788	0,8598		0,4862	0,4453	0,5741		0,8469	0,7756	1,0000	0,8742		0,2179	0,0110	0,1528		0,0046	0,0534	0,1940		0,0010	0,0369	0,2179		0,1940	0,0049	0,1866
104054		7,4867	8,2696	8,1468		0,9053	1,0000	0,9851	0,9635		8,6697	11,5391	12,1204		0,7153	0,9520	1,0000	0,8891		0,0488	0,0536	0,0123		0,1628	0,0359	0,1695		0,5362	0,0025	0,0536		0,0020	0,1695	0,1027
104057		578,1593	596,6348	606,9816		0,9525	0,9830	1,0000	0,9785		720,1100	570,1328	799,6019		0,9006	0,7130	1,0000	0,8712		0,0173	0,0007	0,0314		0,0060	0,1256	0,1989		0,1118	0,7471	0,0314		0,0543	0,1214	0,1989
104059		12,3540	13,2696	14,5688		0,8480	0,9108	1,0000	0,9196		13,1927	12,7266	16,0093		0,8241	0,7949	1,0000	0,8730		0,0405	0,0007	0,1209		0,0141	0,0343	0,1959		0,0684	0,1099	0,1209		0,0039	0,0102	0,1959
104062		80,3009	71,8696	81,5138		0,9851	0,8817	1,0000	0,9556		82,6972	71,1250	95,8981		0,8623	0,7417	1,0000	0,8680		0,0198	0,0649	0,0655		0,0002	0,0819	0,2042		0,0970	0,3851	0,0655		0,1330	0,0012	0,2042
104079		2,4867	2,1217	3,6330		0,6845	0,5840	1,0000	0,7562		1,9817	1,5156	3,4630		0,5722	0,4377	1,0000	0,6700		0,0190	0,1029	0,4032		0,0299	0,1635	0,5778		0,1168	0,3327	0,4032		0,0007	0,0232	0,5778
104080		0,4779	0,2957	0,3303		1,0000	0,6187	0,6911	0,7700		0,1560	0,5938	0,2685		0,2627	1,0000	0,4522	0,5716		0,3771	0,0827	0,0236		0,2829	0,8068	0,0415		0,8314	0,3771	0,3386		0,8068	0,0066	0,0436
104081		0,3982	0,5130	0,2661		0,7762	1,0000	0,5187	0,7650		0,2661	0,7813	0,3796		0,3406	1,0000	0,4859	0,6088		0,0005	0,3865	0,2070		0,2114	0,7159	0,0446		0,5839	0,3865	0,2625		0,0917	0,7159	0,0241
104090		21,2212	18,7652	19,8807		1,0000	0,8843	0,9368	0,9404		19,4771	16,0078	23,8704		0,8160	0,6706	1,0000	0,8289		0,0887	0,0322	0,0002		0,0008	0,1062	0,2708		0,1322	0,4850	0,0887		0,2708	0,0172	0,0747
104096		8,1239	7,8783	7,9358		1,0000	0,9698	0,9768	0,9822		5,3303	6,5391	7,9074		0,6741	0,8270	1,0000	0,8337		0,0259	0,0053	0,0011		0,1097	0,0002	0,2624		1,0011	0,3626	0,0259		0,2624	0,1372	0,1575
104099		1,4513	1,4000	1,7706		0,8197	0,7907	1,0000	0,8701		1,4220	1,5078	1,0278		0,9431	1,0000	0,6817	0,8749		0,0147	0,0349	0,2007		0,0374	0,1928	0,1836		0,0418	0,2007	0,1717		0,0180	0,0400	0,1928
104102		0,2389	0,2087	0,2569		0,9299	0,8124	1,0000	0,9141		0,2661	0,6094	0,2315		0,4367	1,0000	0,3799	0,6055		0,0024	0,0732	0,1296		0,0836	0,7238	0,1492		1,0631	0,1296	1,2873		0,4009	0,1433	0,7238
104105		0,2566	0,2087	0,2844		0,9022	0,7338	1,0000	0,8787		0,6055	0,7969	0,2778		0,7598	1,0000	0,3486	0,7028		0,0040	0,1110	0,1866		0,0117	0,5088	0,3848		0,0773	0,1866	1,1146		0,1684	0,0034	0,5088
104108		0,3540	0,5304	0,1743		0,6674	1,0000	0,3286	0,6653		0,2936	0,7188	0,4074		0,4085	1,0000	0,5668	0,6584		0,0000	0,5878	0,3399		0,1873	0,6029	0,0260		0,1986	0,5878	0,0302		0,0003	0,6029	0,3250
104115		16,0885	15,5217	22,9908		0,6998	0,6751	1,0000	0,7916		18,7706	21,4063	25,8889		0,7250	0,8269	1,0000	0,8506		0,0337	0,0531	0,3371		0,0750	0,0031	0,2334		0,0181	0,0057	0,3371		0,1053	0,1391	0,2334
104116		1,8761	1,6870	1,0092		1,0000	0,8992	0,5379	0,8124		0,8991	1,6719	1,3333		0,5378	1,0000	0,7975	0,7784		0,2998	0,0414	0,2809		0,2034	0,3614	0,0016		0,2812	0,2998	0,0010		0,3614	0,0726	0,2031
104119		1,3982	1,0261	1,5229		0,9181	0,6738	1,0000	0,8640		1,4220	0,8047	0,6296		1,0000	0,5659	0,4428	0,6695		0,0206	0,1700	0,2109		0,5787	0,0336	0,1559		0,2109	0,3813	0,7066		0,2534	0,0001	0,5787
104123		1,1504	1,2609	1,0367		0,9124	1,0000	0,8222	0,9115		0,3670	1,1016	1,4722		0,2493	0,7483	1,0000	0,6659		0,0000	0,1336	0,0567		0,5233	0,0231	0,5867		1,8495	0,1667	0,1336		0,2454	0,5867	0,0883
104128		9,4336	10,9565	11,4495		0,8239	0,9569	1,0000	0,9270		13,0459	16,3281	14,6667		0,7990	1,0000	0,8982	0,8991		0,0834	0,0111	0,1094		0,0638	0,1535	0,0000		0,1223	0,1094	0,0079		0,0376	0,0332	0,1535
104131		77,8584	80,9044	76,6238		0,9623	1,0000	0,9471	0,9698		77,5413	78,9219	109,2130		0,7100	0,7226	1,0000	0,8109		0,0013	0,0442	0,0104		0,0428	0,0331	0,3024		0,6272	0,5808	0,0442		0,1501	0,3024	0,1149
104139		3,6283	3,4783	3,9908		0,9092	0,8716	1,0000	0,9269		2,9541	2,7813	4,3519		0,6788	0,6391	1,0000	0,7726		0,0031	0,0270	0,1095		0,0333	0,0656	0,3721		0,3809	0,4887	0,1095		0,0932	0,0457	0,3721
104140		44,1770	48,4435	54,3761		0,8124	0,8909	1,0000	0,9011		47,3486	55,2266	68,3148		0,6931	0,8084	1,0000	0,8338		0,0518	0,0008	0,1502		0,0868	0,0032	0,2621		0,2390	0,0562	0,1502		0,0023	0,0189	0,2621
104142		1,5664	1,1913	1,3028		1,0000	0,7605	0,8317	0,8641		0,5413	1,5000	1,5463		0,3501	0,9701	1,0000	0,7734		0,2107	0,0556	0,0061		0,5876	0,2297	0,3707		1,0110	0,0966	0,2107		0,3707	0,0007	0,0150
104153		0,4336	0,3652	0,3303		1,0000	0,8422	0,7618	0,8680		0,3486	0,3281	0,2407		1,0000	0,9412	0,6905	0,8772		0,2042	0,0040	0,0595		0,1890	0,0331	0,1745		0,2042	0,0413	0,1526		0,1890	0,0076	0,0727
104158		1,8142	2,9217	1,8624		0,6209	1,0000	0,6374	0,7528		0,5596	0,7813	1,5278		0,3663	0,5114	1,0000	0,6259		0,0613	0,4097	0,0474		0,1988	0,0392	0,6760		0,4800	0,1950	0,4097		0,0001	0,6760	0,0004
104163		5,3363	4,2261	5,6789		0,9397	0,7442	1,0000	0,8946		4,0275	3,3672	4,3981		0,9157	0,7656	1,0000	0,8938		0,0181	0,1297	0,1606		0,0039	0,0967	0,1620		0,0036	0,0983	0,1606		0,0186	0,1277	0,1620
104166		1,8407	1,4348	2,6697		0,6895	0,5374	1,0000	0,7423		2,4679	2,6797	3,8519		0,6407	0,6957	1,0000	0,7788		0,0101	0,1400	0,4299		0,0710	0,0268	0,3607		0,0362	0,0079	0,4299		0,0308	0,2047	0,3607
104172		1,1239	1,4783	0,9817		0,7603	1,0000	0,6641	0,8081		0,3945	1,1016	1,0556		0,3581	1,0000	0,9582	0,7721		0,0101	0,3074	0,0833		0,5621	0,3731	0,1963		0,6977	0,3074	0,1437		0,0006	0,3731	0,0437
104186		1,2124	0,6522	1,0550		1,0000	0,5379	0,8702	0,8027		0,1927	0,3672	0,6111		0,3153	0,6009	1,0000	0,6387		0,3170	0,2567	0,0229		0,3104	0,0044	0,6467		0,8039	0,1546	0,3170		0,6467	0,0308	0,1965
104189		0,4513	0,2522	0,3853		1,0000	0,5588	0,8538	0,8042		0,2477	0,2188	0,2593		0,9553	0,8438	1,0000	0,9330		0,3144	0,2236	0,0121		0,0064	0,0685	0,1000		0,1420	0,0076	0,3144		0,1000	0,7866	0,0554
104193		371,8496	350,4348	512,4128		0,7257	0,6839	1,0000	0,8032		446,4312	318,1641	606,5555		0,7360	0,5245	1,0000	0,7535		0,0252	0,0575	0,3162		0,0012	0,1765	0,4083		0,0191	0,2826	0,3162		0,0029	0,0178	0,4083
104196		346,8319	357,4435	337,5229		0,9703	1,0000	0,9443	0,9715		283,6055	280,5156	330,7037		0,8576	0,8482	1,0000	0,9019		0,0000	0,0417	0,0152		0,0143	0,0205	0,1489		0,1764	0,2003	0,0417		0,0511	0,1489	0,0170
104200		2,6018	3,0870	3,6330		0,7162	0,8497	1,0000	0,8553		2,6239	2,7266	4,0278		0,6514	0,6769	1,0000	0,7761		0,0924	0,0002	0,2255		0,0580	0,0374	0,3656		0,1862	0,1459	0,2255		0,0141	0,0246	0,3656
104202		0,4690	0,5739	0,2294		0,8172	1,0000	0,3997	0,7390		0,4771	0,3281	0,2130		1,0000	0,6877	0,4464	0,7114		0,0247	0,4364	0,3668		0,4913	0,0019	0,2200		0,4364	0,0095	0,2758		0,0431	0,4913	0,3018
104207		0,2920	0,6783	0,2018		0,4305	1,0000	0,2975	0,5760		0,2294	0,3672	1,0741		0,2136	0,3419	1,0000	0,5185		0,0616	0,7958	0,2281		0,2833	0,0913	0,9476		0,3952	0,1602	0,7958		0,0224	0,9476	0,1444
104213		3,7788	5,2609	3,4771		0,7183	1,0000	0,6609	0,7931		4,8073	7,1875	4,1759		0,6688	1,0000	0,5810	0,7499		0,0228	0,3345	0,0678		0,0238	0,4151	0,0981		0,0603	0,3345	0,1657		0,0038	0,4151	0,0285
104215		0,4071	0,2783	0,3028		1,0000	0,6836	0,7438	0,8091		0,1835	0,2891	0,2778		0,6347	1,0000	0,9609	0,8652		0,3055	0,0644	0,0185		0,2417	0,2089	0,0756		0,1197	0,3055	0,1489		0,2089	0,1571	0,0751
104218		0,3717	0,4783	0,7064		0,5262	0,6771	1,0000	0,7344		0,3670	0,4219	1,0556		0,3477	0,3997	1,0000	0,5824		0,1426	0,0117	0,4453		0,1611	0,0973	0,7798		0,4706	0,3555	0,4453		0,0093	0,0273	0,7798
104220		15,4336	13,5913	21,9450		0,7033	0,6193	1,0000	0,7742		14,1835	13,3281	16,0926		0,8814	0,8282	1,0000	0,9032		0,0194	0,0874	0,3692		0,0037	0,0386	0,1469		0,0547	0,0128	0,3692		0,2256	0,4148	0,1469
104225		45,1416	53,8087	55,3853		0,8150	0,9715	1,0000	0,9289		54,9817	68,3047	60,5926		0,8049	1,0000	0,8871	0,8973		0,1012	0,0253	0,1065		0,0544	0,1562	0,0008		0,1176	0,1065	0,0164		0,0440	0,0587	0,1562
104234		5,1947	4,4522	6,2110		0,8364	0,7168	1,0000	0,8511		3,7064	4,5469	5,4630		0,6785	0,8323	1,0000	0,8369		0,0012	0,0850	0,2326		0,1095	0,0001	0,2568		0,1352	0,0019	0,2326		0,0000	0,0653	0,2568
104237		34,6549	31,2783	30,3761		1,0000	0,9026	0,8765	0,9264		43,3028	37,4219	51,0370		0,8485	0,7332	1,0000	0,8606		0,1103	0,0055	0,0221		0,0009	0,0803	0,2166		0,0503	0,2481	0,1103		0,2166	0,0117	0,0016
104240		1,0708	0,4348	0,4404		1,0000	0,4061	0,4113	0,6058		0,7706	0,3750	0,5741		1,0000	0,4866	0,7450	0,7439		0,7231	0,1169	0,1108		0,4268	0,2171	0,0000		0,7231	0,0418	0,0621		0,4268	0,3661	0,3553
104245		68,1327	79,3304	70,3394		0,8588	1,0000	0,8867	0,9152		128,4587	115,4531	170,4074		0,7538	0,6775	1,0000	0,8104		0,0250	0,1279	0,0069		0,0141	0,0721	0,3032		0,1674	0,3274	0,1279		0,0118	0,3032	0,0309
104251		0,3894	0,5478	0,4954		0,7108	1,0000	0,9043	0,8717		1,2018	0,9844	0,6204		1,0000	0,8191	0,5162	0,7784		0,1298	0,1980	0,0074		0,3613	0,0073	0,2391		0,1980	0,0161	0,5363		0,0179	0,3613	0,0797
104254		1,9823	2,3826	2,9908		0,6628	0,7966	1,0000	0,8198		3,4771	4,8047	5,3611		0,6486	0,8962	1,0000	0,8483		0,1016	0,0025	0,2866		0,1746	0,0142	0,2374		0,1194	0,0326	0,2866		0,1526	0,0137	0,2374
104259		9,5044	9,9565	13,0550		0,7280	0,7627	1,0000	0,8302		11,8349	14,3828	17,9630		0,6588	0,8007	1,0000	0,8198		0,0469	0,0213	0,2684		0,1065	0,0017	0,2866		0,1237	0,0043	0,2684		0,0369	0,0148	0,2866
104260		65,9646	61,2783	62,9817		1,0000	0,9290	0,9548	0,9612		64,0275	65,8047	81,2315		0,7882	0,8101	1,0000	0,8661		0,0570	0,0163	0,0008		0,0329	0,0176	0,2074		0,2932	0,2355	0,0570		0,2074	0,0289	0,0635
104262		1,7257	1,6174	2,2385		0,7709	0,7225	1,0000	0,8312		1,0550	0,5781	1,1667		0,9043	0,4955	1,0000	0,7999		0,0172	0,0528	0,2668		0,0581	0,3308	0,3221		0,0316	0,4269	0,2668		0,0037	0,0248	0,3221
104263		0,8761	0,2870	0,3119		1,0000	0,3276	0,3560	0,5612		1,2202	0,2188	0,2407		1,0000	0,1793	0,1973	0,4589		0,8334	0,1596	0,1227		1,1239	0,2500	0,2164		0,8334	0,4461	0,4019		1,1239	0,0514	0,0313
104268		0,4425	0,1826	0,2385		1,0000	0,4127	0,5390	0,6505		1,0642	0,5625	0,2778		1,0000	0,5286	0,2610	0,5965		0,6203	0,1690	0,0380		0,7453	0,0136	0,3339		0,6203	0,0453	0,4545		0,7453	0,0988	0,0098
104271		0,3628	0,4435	1,5138		0,2397	0,2930	1,0000	0,5109		0,3119	0,7188	0,2778		0,4339	1,0000	0,3865	0,6068		0,2222	0,1408	0,9689		0,0877	0,7207	0,1423		0,0171	0,9689	0,0450		0,4022	0,2907	0,7207
104275		1,7699	1,6000	1,0459		1,0000	0,9040	0,5909	0,8316		1,1927	1,1953	0,7037		0,9978	1,0000	0,5887	0,8622		0,2659	0,0310	0,2326		0,1973	0,2139	0,3247		0,2486	0,2659	0,2366		0,2139	0,0117	0,3200
104276		0,6195	0,5913	0,6330		0,9787	0,9341	1,0000	0,9709		0,4495	1,0547	0,3148		0,4262	1,0000	0,2985	0,5749		0,0017	0,0257	0,0425		0,0643	0,7986	0,2247		1,9629	0,0425	2,7141		0,6591	0,4770	0,7986
104280		6,7257	4,5043	8,1101		0,8293	0,5554	1,0000	0,7949		3,6606	4,0547	6,2315		0,5874	0,6507	1,0000	0,7460		0,0055	0,2090	0,3311		0,0862	0,0323	0,4227		0,1597	0,0804	0,3311		0,0288	0,1228	0,4227
104287		2,1150	1,7130	2,6147		0,8089	0,6551	1,0000	0,8213		5,1193	4,9375	5,6111		0,9124	0,8800	1,0000	0,9308		0,0007	0,1135	0,2839		0,0035	0,0241	0,1035		0,0483	0,0186	0,2839		0,1162	0,4670	0,1035
104292		0,8142	0,8435	0,9266		0,8787	0,9103	1,0000	0,9297		0,2844	0,6641	0,5833		0,4282	1,0000	0,8783	0,7689		0,0239	0,0038	0,1052		0,3855	0,3792	0,0560		1,2496	0,1052	0,0242		0,0564	0,0993	0,3792
104293		3,8230	4,1826	3,4404		0,9140	1,0000	0,8225	0,9122		4,3394	3,8516	4,6019		0,9430	0,8370	1,0000	0,9266		0,0000	0,1326	0,0574		0,0030	0,0649	0,1099		0,0096	0,0416	0,1326		0,0016	0,1099	0,0847
104294		0,3894	0,4522	0,2569		0,8611	1,0000	0,5681	0,8097		0,1651	0,4453	0,2500		0,3708	1,0000	0,5614	0,6441		0,0134	0,3044	0,2203		0,2218	0,6347	0,0209		0,6680	0,3044	0,2318		0,1723	0,6347	0,0177
104309		6,4336	6,6435	10,4037		0,6184	0,6386	1,0000	0,7523		5,6055	6,2656	8,2037		0,6833	0,7638	1,0000	0,8157		0,0631	0,0460	0,4106		0,0728	0,0121	0,2939		0,0175	0,0005	0,4106		0,1536	0,1256	0,2939
104310		0,4513	0,3739	1,0275		0,4392	0,3639	1,0000	0,6010		0,4954	0,5313	0,6574		0,7536	0,8082	1,0000	0,8539		0,0767	0,1647	0,7345		0,0500	0,0112	0,2278		0,0746	0,1426	0,7345		0,6670	0,9023	0,2278
104319		0,4159	0,3565	0,2752		1,0000	0,8572	0,6617	0,8396		0,3303	0,6250	0,2407		0,5285	1,0000	0,3851	0,6379		0,2522	0,0017	0,1370		0,0361	0,6487	0,1893		0,3807	0,2522	0,7591		0,6487	0,1737	0,0018
104322		2,0973	2,5043	2,9817		0,7034	0,8399	1,0000	0,8478		2,3394	2,6250	3,0833		0,7587	0,8514	1,0000	0,8700		0,0960	0,0003	0,2383		0,0655	0,0021	0,2008		0,0388	0,0001	0,2383		0,1373	0,0055	0,2008
104328		1,1770	2,2783	2,8440		0,4139	0,8011	1,0000	0,7383		3,0367	2,8594	3,8426		0,7903	0,7441	1,0000	0,8448		0,3363	0,0156	0,4377		0,0150	0,0483	0,2433		0,0106	0,0001	0,4377		0,6977	0,0098	0,2433
104331		0,2389	0,2348	0,1651		1,0000	0,9828	0,6911	0,8913		0,4954	0,2266	0,1481		1,0000	0,4574	0,2989	0,5855		0,1660	0,0929	0,2119		0,7724	0,0478	0,2415		0,1660	0,8184	1,4142		0,7724	0,6557	0,0343
104341		383,6195	350,1740	372,6697		1,0000	0,9128	0,9715	0,9614		432,2936	407,7266	434,5000		0,9949	0,9384	1,0000	0,9778		0,0567	0,0342	0,0021		0,0141	0,0350	0,0324		0,0343	0,0088	0,0567		0,0324	0,0814	0,0012
104346		3,7788	2,9565	3,2569		1,0000	0,7824	0,8619	0,8814		2,3394	3,8438	3,7963		0,6086	1,0000	0,9876	0,8654		0,1821	0,0561	0,0025		0,2937	0,2085	0,1457		0,3491	0,1821	0,1218		0,2085	0,0370	0,0001
104347		0,3097	0,3913	0,4862		0,6370	0,8048	1,0000	0,8139		1,2844	0,2891	0,6296		1,0000	0,2251	0,4902	0,5718		0,1248	0,0004	0,2970		0,8065	0,3603	0,0194		0,2970	1,1775	0,3827		0,0127	0,1757	0,8065
104350		3,1681	2,8000	3,3486		0,9461	0,8362	1,0000	0,9274		3,6789	3,4922	6,2500		0,5886	0,5588	1,0000	0,7158		0,0041	0,0675	0,1087		0,0534	0,0804	0,4824		0,6435	0,7405	0,1087		0,2515	0,0573	0,4824
104351		3,9027	3,8435	5,0642		0,7706	0,7590	1,0000	0,8432		4,1468	3,3047	5,6204		0,7378	0,5880	1,0000	0,7753		0,0258	0,0343	0,2460		0,0056	0,1257	0,3672		0,0523	0,2684	0,2460		0,0001	0,0011	0,3672
104353		0,4779	0,2348	0,4679		1,0000	0,4913	0,9791	0,8235		0,2936	0,5625	0,5463		0,5220	1,0000	0,9712	0,8311		0,2802	0,4106	0,1801		0,3671	0,2670	0,1448		0,3437	0,2802	0,1559		0,2670	0,4363	0,1685
104356		2,4602	6,4522	6,2661		0,3813	1,0000	0,9712	0,7842		3,8440	1,8047	5,3519		0,7182	0,3372	1,0000	0,6852		0,5433	0,3508	0,2159		0,0037	0,3669	0,5455		0,0173	0,6622	0,3508		0,2806	0,5455	0,3893
104360		1,3097	1,1304	2,0917		0,6261	0,5404	1,0000	0,7222		0,7798	1,8125	1,7130		0,4302	1,0000	0,9451	0,7918		0,0312	0,1077	0,4695		0,4488	0,3368	0,1358		0,2689	0,4695	0,2384		0,1037	0,2271	0,3368
104371		1,3717	1,1130	1,1651		1,0000	0,8114	0,8494	0,8869		0,5963	1,0781	1,1667		0,5111	0,9241	1,0000	0,8117		0,1731	0,0350	0,0093		0,3320	0,0733	0,3009		0,6263	0,0111	0,1731		0,3009	0,0000	0,0071
104372		48,6283	51,2957	44,7798		0,9480	1,0000	0,8730	0,9403		51,8991	46,2188	58,6574		0,8848	0,7879	1,0000	0,8909		0,0008	0,0888	0,0448		0,0003	0,0637	0,1666		0,0316	0,1869	0,0888		0,0294	0,1666	0,0023
104377		14,9204	14,2435	14,0642		1,0000	0,9546	0,9426	0,9657		16,0000	12,8281	16,9167		0,9458	0,7583	1,0000	0,9014		0,0503	0,0025	0,0098		0,0188	0,1235	0,1498		0,0074	0,4168	0,0503		0,1498	0,0282	0,0160
104379		0,7168	0,5217	0,6239		1,0000	0,7278	0,8704	0,8661		0,5046	0,3828	0,6111		0,8257	0,6264	1,0000	0,8174		0,2074	0,0959	0,0001		0,0003	0,1453	0,2909		0,0094	0,2601	0,2074		0,2909	0,0348	0,0148
104384		0,1947	0,2522	0,5963		0,3265	0,4229	1,0000	0,5832		0,1468	0,2188	0,3333		0,4404	0,6565	1,0000	0,6990		0,1929	0,0748	0,7780		0,2070	0,0060	0,5167		0,0593	0,0163	0,7780		0,4239	0,2352	0,5167
104386		0,6195	0,4000	0,2477		1,0000	0,6457	0,3998	0,6818		0,3211	0,4297	0,4630		0,6935	0,9281	1,0000	0,8739		0,5525	0,0043	0,2416		0,1613	0,0223	0,1945		0,0005	0,2585	0,5525		0,1945	0,2461	0,8996
104387		1,5310	1,6261	1,3303		0,9415	1,0000	0,8181	0,9199		1,7982	1,6016	1,7407		1,0000	0,8907	0,9680	0,9529		0,0050	0,1205	0,0768		0,0696	0,0460	0,0041		0,1205	0,0076	0,0289		0,0019	0,0696	0,1746
104400		45,5398	40,7478	59,8899		0,7604	0,6804	1,0000	0,8136		55,3486	47,2500	81,3611		0,6803	0,5807	1,0000	0,7537		0,0126	0,0731	0,2976		0,0197	0,1033	0,4080		0,0732	0,2078	0,2976		0,0002	0,0197	0,4080
104402		18,7699	18,6000	22,1284		0,8482	0,8405	1,0000	0,8963		16,0550	18,0547	23,6667		0,6784	0,7629	1,0000	0,8137		0,0159	0,0211	0,1580		0,0754	0,0116	0,2973		0,2524	0,1055	0,1580		0,0060	0,0036	0,2973
104408		1,8407	1,9826	2,3211		0,7930	0,8542	1,0000	0,8824		2,2110	0,5625	1,9537		1,0000	0,2544	0,8836	0,7127		0,0466	0,0052	0,1805		0,4887	0,6476	0,1223		0,1805	1,5301	0,0000		0,0243	0,0805	0,4887
104409		257,0708	266,9391	374,8899		0,6857	0,7120	1,0000	0,7993		279,5413	412,3438	534,8519		0,5227	0,7709	1,0000	0,7645		0,0517	0,0312	0,3233		0,1999	0,0002	0,3873		0,2763	0,0035	0,3233		0,0233	0,0105	0,3873
104424		0,9027	0,4696	0,5046		1,0000	0,5202	0,5590	0,6931		0,4220	0,3125	0,4167		1,0000	0,7405	0,9874	0,9093		0,5289	0,0939	0,0572		0,1371	0,1742	0,0816		0,5289	0,0079	0,4464		0,1371	0,7340	0,6140
104427		128,1151	119,5217	139,1560		0,9207	0,8589	1,0000	0,9265		118,6147	158,5703	155,0000		0,7480	1,0000	0,9775	0,9085		0,0004	0,0389	0,1101		0,1585	0,1384	0,0577		0,2170	0,1101	0,0371		0,0013	0,0186	0,1384
104428		7,8938	6,7130	10,2294		0,7717	0,6562	1,0000	0,8093		10,2477	10,9297	15,0093		0,6828	0,7282	1,0000	0,8036		0,0063	0,0938	0,3052		0,0590	0,0239	0,3153		0,0655	0,0280	0,3052		0,0045	0,0859	0,3153
104431		16,7965	15,6522	14,7890		1,0000	0,9319	0,8805	0,9375		21,1376	18,3125	26,8056		0,7886	0,6832	1,0000	0,8239		0,0932	0,0004	0,0320		0,0059	0,0839	0,2794		0,1748	0,4297	0,0932		0,2794	0,0722	0,0175
104450		0,3009	1,5478	0,3119		0,1944	1,0000	0,2015	0,4653		0,2844	0,6328	0,3519		0,4494	1,0000	0,5561	0,6685		0,2316	1,1037	0,2187		0,1455	0,5810	0,0393		0,0007	1,1037	0,0238		0,6856	0,5810	0,6641
104454		0,2920	0,3304	0,8073		0,3617	0,4093	1,0000	0,5903		0,2477	0,3750	0,3056		0,6605	1,0000	0,8149	0,8252		0,1527	0,0956	0,7604		0,1129	0,2772	0,0005		0,0150	0,7604	0,1669		0,7621	0,6236	0,2772
104456		413,7964	518,6957	579,5505		0,7140	0,8950	1,0000	0,8697		553,9266	662,6016	751,7778		0,7368	0,8814	1,0000	0,8727		0,1211	0,0043	0,2015		0,0959	0,0005	0,1964		0,0906	0,0009	0,2015		0,1273	0,0034	0,1964
104458		9,9735	11,7391	12,9083		0,7726	0,9094	1,0000	0,8940		10,9908	12,3906	11,4630		0,8870	1,0000	0,9251	0,9374		0,0877	0,0019	0,1616		0,0255	0,0933	0,0017		0,0004	0,1616	0,0081		0,2075	0,0085	0,0933
104460		0,3894	1,0261	0,5321		0,3795	1,0000	0,5186	0,6327		1,1743	0,3906	0,8889		1,0000	0,3326	0,7570	0,6965		0,1895	0,6604	0,0391		0,5217	0,4041	0,0130		0,6604	0,2664	0,0510		0,3078	0,5217	0,0998
104468		0,5487	0,6696	0,3303		0,8194	1,0000	0,4933	0,7709		0,3028	0,5391	0,3241		0,5617	1,0000	0,6012	0,7210		0,0102	0,3754	0,2626		0,0833	0,4720	0,0479		0,1537	0,3754	0,1033		0,0380	0,4720	0,1661
104469		0,3540	0,5913	0,3303		0,5987	1,0000	0,5586	0,7191		0,5688	0,4766	0,2222		1,0000	0,8379	0,3906	0,7428		0,0483	0,4757	0,0843		0,4288	0,0376	0,3962		0,4757	0,0563	0,3369		0,0713	0,4288	0,1143
104471		295,7257	313,0696	303,7706		0,9446	1,0000	0,9703	0,9716		350,2569	288,3672	461,4907		0,7590	0,6249	1,0000	0,7946		0,0150	0,0415	0,0000		0,0054	0,1094	0,3317		0,4736	0,9995	0,0415		0,1309	0,3317	0,1968
104475		0,2920	0,3652	0,2752		0,7996	1,0000	0,7536	0,8510		0,5229	0,3750	0,8056		0,6491	0,4655	1,0000	0,7049		0,0139	0,2327	0,0467		0,0104	0,1793	0,5046		0,1801	0,5801	0,2327		0,0335	0,5046	0,0085
104477		2,1593	1,7739	2,2477		0,9607	0,7892	1,0000	0,9166		2,7982	1,8359	2,4167		1,0000	0,6561	0,8637	0,8399		0,0224	0,1117	0,1256		0,2517	0,1456	0,0032		0,1256	0,3865	0,0226		0,1065	0,0128	0,2517
104481		0,3717	0,7478	0,3945		0,4971	1,0000	0,5275	0,6749		0,4587	1,1016	0,4352		0,4164	1,0000	0,3951	0,6038		0,0972	0,5673	0,0673		0,1029	0,7278	0,1276		0,2025	0,5673	0,2367		0,0336	0,7278	0,0172
104483		44,5221	51,6000	69,5321		0,6403	0,7421	1,0000	0,7941		51,3853	78,0625	73,3055		0,6583	1,0000	0,9391	0,8658		0,0907	0,0113	0,3325		0,2005	0,2079	0,0407		0,0717	0,3325	0,1201		0,2328	0,0779	0,2079
104484		0,3628	0,2348	0,3945		0,9196	0,5952	1,0000	0,8383		1,1009	0,3359	0,3056		1,0000	0,3051	0,2776	0,5276		0,0418	0,2418	0,2545		0,9226	0,1458	0,1855		0,2545	1,0166	1,1173		0,5319	0,0133	0,9226
104490		0,8673	0,5217	0,7982		1,0000	0,6015	0,9203	0,8406		0,7431	0,5938	0,5648		1,0000	0,7991	0,7601	0,8530		0,2505	0,2364	0,0406		0,2293	0,0153	0,0432		0,2505	0,0087	0,0311		0,2293	0,2703	0,0304
104494		0,2301	0,3391	0,1743		0,6786	1,0000	0,5140	0,7309		0,1468	0,2109	0,2963		0,4954	0,7118	1,0000	0,7357		0,0097	0,4523	0,1533		0,1881	0,0021	0,4427		0,1796	0,0013	0,4523		0,0116	0,4427	0,1612
104504		0,2301	0,5478	0,2202		0,4200	1,0000	0,4020	0,6073		0,2477	0,2891	0,1759		0,8568	1,0000	0,6084	0,8217		0,1029	0,7194	0,1236		0,0064	0,2832	0,1807		0,2170	0,7194	0,0000		0,5804	0,2832	0,6296
104510		0,6106	0,6522	0,6789		0,8994	0,9607	1,0000	0,9534		0,2477	0,2578	0,4630		0,5350	0,5568	1,0000	0,6973		0,0360	0,0009	0,0689		0,0835	0,0630	0,5202		1,0967	1,0076	0,0689		0,1704	0,3284	0,5202
104511		3,2566	2,9913	2,9266		1,0000	0,9185	0,8987	0,9391		3,2202	2,5078	4,4722		0,7200	0,5608	1,0000	0,7603		0,0907	0,0048	0,0173		0,0062	0,1375	0,3954		0,3400	0,8346	0,0907		0,3954	0,1237	0,0909
104523		0,5310	0,4000	0,9541		0,5565	0,4192	1,0000	0,6586		0,8991	0,6641	1,7222		0,5221	0,3856	1,0000	0,6359		0,0321	0,1719	0,6025		0,0390	0,1855	0,6531		0,0570	0,2230	0,6025		0,0191	0,1392	0,6531
104525		11,1062	12,5913	11,3303		0,8821	1,0000	0,8999	0,9273		12,5963	19,6250	22,9722		0,5483	0,8543	1,0000	0,8009		0,0187	0,1089	0,0073		0,2340	0,0139	0,3203		0,7746	0,0451	0,1089		0,0337	0,3203	0,0520
104528		0,5044	0,3043	0,2110		1,0000	0,6033	0,4183	0,6739		0,2936	0,2031	0,3148		0,9327	0,6452	1,0000	0,8593		0,5694	0,0158	0,1978		0,0387	0,2067	0,2188		0,2840	0,0027	0,5694		0,2188	0,2853	0,7565
104531		0,7345	0,2957	0,2844		1,0000	0,4026	0,3872	0,5966		0,4404	0,1875	0,3333		1,0000	0,4257	0,7568	0,7275		0,7452	0,1100	0,1281		0,4589	0,2885	0,0032		0,7452	0,0853	0,0822		0,4589	0,3329	0,3642
104533		0,4248	0,6000	0,9083		0,4677	0,6606	1,0000	0,7094		0,5688	0,9063	1,4167		0,4015	0,6397	1,0000	0,6804		0,1838	0,0081	0,4953		0,2362	0,0054	0,5555		0,2942	0,0163	0,4953		0,1389	0,0013	0,5555
104539		0,4779	0,3826	0,4312		1,0000	0,8006	0,9023	0,9010		0,4404	0,6094	0,4722		0,7227	1,0000	0,7749	0,8325		0,1505	0,0649	0,0000		0,0542	0,2644	0,0159		0,1821	0,1505	0,0982		0,2644	0,0050	0,0288
104547		2,0619	1,0174	1,5780		1,0000	0,4934	0,7653	0,7529		1,9174	1,0625	1,5278		1,0000	0,5541	0,7968	0,7836		0,4094	0,2239	0,0006		0,3517	0,1881	0,0007		0,4094	0,1346	0,0078		0,3517	0,2925	0,0014
104549		0,2478	0,4348	0,4771		0,5194	0,9113	1,0000	0,8102		0,6239	1,8828	0,2963		0,3314	1,0000	0,1574	0,4962		0,3112	0,0573	0,3036		0,0801	1,0109	0,3646		0,7875	0,3036	1,4402		0,0015	0,5770	1,0109
104557		0,3982	0,4348	1,0826		0,3678	0,4016	1,0000	0,5898		0,9541	0,6484	1,0370		0,9201	0,6253	1,0000	0,8484		0,1439	0,1033	0,7616		0,0338	0,2141	0,2371		0,4016	0,0038	0,7616		0,8591	0,7521	0,2371
104562		13,1770	11,8870	17,0183		0,7743	0,6985	1,0000	0,8243		12,0367	12,1563	15,5185		0,7756	0,7833	1,0000	0,8530		0,0116	0,0680	0,2788		0,0305	0,0250	0,2294		0,0110	0,0079	0,2788		0,0315	0,1111	0,2294
104564		60,3451	69,0261	71,5688		0,8432	0,9645	1,0000	0,9359		61,3670	57,6406	78,0370		0,7864	0,7386	1,0000	0,8417		0,0755	0,0116	0,0956		0,0152	0,0499	0,2487		0,1734	0,2776	0,0956		0,0000	0,1129	0,2487
104566		20,9115	19,8957	19,2110		1,0000	0,9514	0,9187	0,9567		18,3853	18,9531	19,0463		0,9653	0,9951	1,0000	0,9868		0,0638	0,0005	0,0202		0,0177	0,0050	0,0192		0,0014	0,0411	0,0638		0,0192	0,0412	0,1185
104569		20,7965	19,7913	20,2936		1,0000	0,9517	0,9758	0,9758		17,9725	25,6250	23,2315		0,7014	1,0000	0,9066	0,8693		0,0353	0,0139	0,0000		0,1388	0,2020	0,0097		0,7489	0,0353	0,0859		0,2020	0,0549	0,1038
104572		0,7345	1,2174	0,5596		0,6033	1,0000	0,4597	0,6877		1,2385	0,7031	0,6019		1,0000	0,5677	0,4860	0,6846		0,0229	0,5402	0,1602		0,5467	0,0432	0,1219		0,5402	0,0457	0,1260		0,0212	0,5467	0,1554
104576		0,4425	0,8087	0,4679		0,5472	1,0000	0,5786	0,7086		0,3028	0,2344	0,3148		0,9619	0,7446	1,0000	0,9022		0,0839	0,4970	0,0551		0,0371	0,1473	0,1485		0,3122	0,0047	0,4970		0,6062	0,1485	0,5170
104577		0,4159	0,3652	0,3670		1,0000	0,8781	0,8824	0,9202		1,1193	0,3359	0,7500		1,0000	0,3001	0,6701	0,6567		0,1200	0,0152	0,0124		0,6066	0,3803	0,0006		0,1200	1,7071	0,3688		0,6066	0,1859	0,1943
104585		0,8142	0,4522	0,7798		1,0000	0,5554	0,9577	0,8377		0,7156	0,4766	0,7222		0,9909	0,6599	1,0000	0,8836		0,2555	0,3171	0,1030		0,1302	0,2481	0,1785		0,2021	0,1358	0,2555		0,1785	0,4876	0,0496
104588		2,2124	1,7304	1,2661		1,0000	0,7821	0,5723	0,7848		1,6422	1,9766	1,8333		0,8308	1,0000	0,9275	0,9194		0,3496	0,0000	0,1631		0,0596	0,1212	0,0007		0,0096	0,3496	0,1097		0,1212	0,1302	0,6387
104590		0,3894	0,6696	0,5780		0,5815	1,0000	0,8632	0,8149		0,3211	0,4375	0,1852		0,7339	1,0000	0,4233	0,7191		0,2094	0,2953	0,0120		0,0008	0,4757	0,2748		0,0285	0,2953	0,5455		0,0625	0,4757	0,0855
104594		1006,9469	1032,8783	612,3486		0,9749	1,0000	0,5929	0,8559		978,3762	1239,4375	910,7592		0,7894	1,0000	0,7348	0,8414		0,1198	0,2244	0,2961		0,0135	0,2491	0,0531		0,0232	0,2244	0,0717		0,1404	0,2491	0,2543
104610		0,4159	0,3739	0,6330		0,6570	0,5907	1,0000	0,7492		0,2202	0,4688	0,2130		0,4697	1,0000	0,4544	0,6414		0,0305	0,0867	0,4165		0,0881	0,6408	0,1044		0,2565	0,4165	0,2842		0,0008	0,0079	0,6408
104615		0,6726	0,5913	0,5413		1,0000	0,8791	0,8048	0,8946		0,4495	0,3672	0,3981		1,0000	0,8169	0,8856	0,9009		0,1606	0,0018	0,0508		0,1506	0,0467	0,0018		0,1606	0,0388	0,0006		0,1506	0,0036	0,0599
104619		27,5664	25,7043	39,5780		0,6965	0,6495	1,0000	0,7820		22,8716	24,7422	39,7407		0,5755	0,6226	1,0000	0,7327		0,0285	0,0662	0,3548		0,0827	0,0416	0,4487		0,1535	0,0941	0,3548		0,0047	0,0241	0,4487
104621		3,8407	4,1478	3,6606		0,9260	1,0000	0,8825	0,9362		6,1284	5,4063	5,9630		1,0000	0,8822	0,9730	0,9517		0,0012	0,0951	0,0282		0,0714	0,0551	0,0084		0,0951	0,0286	0,0207		0,0090	0,0714	0,0546
104625		971,4070	987,9566	696,1193		0,9832	1,0000	0,7046	0,8960		979,0275	1174,7188	1203,6945		0,8134	0,9759	1,0000	0,9298		0,0877	0,1585	0,2005		0,1062	0,0310	0,1051		0,0439	0,0695	0,1585		0,0447	0,1051	0,3303
104627		22,9558	20,9044	26,6789		0,8604	0,7836	1,0000	0,8813		18,7431	26,3438	27,7778		0,6748	0,9484	1,0000	0,8744		0,0029	0,0547	0,1822		0,1941	0,0449	0,1937		0,2131	0,0383	0,1822		0,0012	0,0459	0,1937
104634		0,6106	0,8174	0,6514		0,7470	1,0000	0,7969	0,8480		0,8257	1,0781	0,3611		0,7659	1,0000	0,3349	0,7003		0,0493	0,2379	0,0134		0,0155	0,5140	0,4083		0,0333	0,2379	0,9672		0,0078	0,5140	0,0346
104638		0,1770	0,3391	0,2110		0,5220	1,0000	0,6222	0,7147		0,2477	0,2266	0,2963		0,8360	0,7648	1,0000	0,8669		0,1194	0,4845	0,0286		0,0056	0,0550	0,2060		0,0580	0,0092	0,4845		0,4998	0,2060	0,2709
104641		1,4425	0,8087	0,7982		1,0000	0,5606	0,5533	0,7047		1,3761	1,5938	1,5926		0,8634	1,0000	0,9992	0,9542		0,5050	0,0668	0,0736		0,0908	0,0676	0,0620		0,1011	0,5050	0,4970		0,0676	1,0033	1,0328
104642		0,2655	0,3739	0,2477		0,7101	1,0000	0,6625	0,7909		0,2752	0,1719	0,4352		0,6324	0,3950	1,0000	0,6758		0,0262	0,3385	0,0638		0,0061	0,2385	0,5654		0,0951	0,5315	0,3385		0,0040	0,5654	0,0006
104648		0,2655	0,3304	0,4037		0,6577	0,8184	1,0000	0,8254		0,2110	0,3516	0,4444		0,4748	0,7912	1,0000	0,7553		0,1169	0,0002	0,2769		0,2608	0,0052	0,4048		0,4555	0,0056	0,2769		0,0345	0,0166	0,4048
104651		1,6106	1,2870	1,6789		0,9593	0,7666	1,0000	0,9086		1,8257	1,5625	2,1667		0,8426	0,7211	1,0000	0,8546		0,0276	0,1279	0,1382		0,0008	0,0853	0,2267		0,0318	0,2085	0,1382		0,0852	0,0392	0,2267
104662		0,2743	0,4174	0,2385		0,6572	1,0000	0,5714	0,7429		0,3486	0,2813	0,3426		1,0000	0,8069	0,9828	0,9299		0,0260	0,4288	0,0996		0,1048	0,1171	0,0435		0,4288	0,0165	0,3297		0,4560	0,1048	0,7182
104667		2,9646	3,2174	3,6972		0,8018	0,8702	1,0000	0,8907		3,1009	3,6562	5,5278		0,5610	0,6614	1,0000	0,7408		0,0485	0,0029	0,1670		0,1087	0,0223	0,4328		0,5065	0,2683	0,1670		0,0148	0,0726	0,4328
104680		0,3186	0,4087	0,5413		0,5886	0,7550	1,0000	0,7812		0,2752	0,6641	0,1759		0,4144	1,0000	0,2649	0,5598		0,1344	0,0028	0,3562		0,0613	0,8371	0,2578		0,4527	0,3562	0,8720		0,0024	0,1188	0,8371
104683		234,3894	232,1391	228,3303		1,0000	0,9904	0,9741	0,9882		274,1468	263,9141	313,2037		0,8753	0,8426	1,0000	0,9060		0,0171	0,0003	0,0091		0,0073	0,0288	0,1424		0,2707	0,3941	0,0171		0,1424	0,0957	0,0538
104697		7,4867	6,6696	6,8257		1,0000	0,8909	0,9117	0,9342		9,0826	6,7578	12,0648		0,7528	0,5601	1,0000	0,7710		0,0982	0,0186	0,0054		0,0013	0,1560	0,3752		0,2375	0,7922	0,0982		0,3752	0,0690	0,0991
104706		0,3186	0,3391	0,3853		0,8269	0,8801	1,0000	0,9023		0,3028	0,6563	0,2500		0,4614	1,0000	0,3809	0,6141		0,0388	0,0038	0,1483		0,0688	0,7034	0,1597		0,8803	0,1483	1,1753		0,1547	0,2547	0,7034
104707		1,0531	1,0174	0,3761		1,0000	0,9661	0,3571	0,7744		0,7523	1,1406	0,6204		0,6596	1,0000	0,5439	0,7345		0,3688	0,2156	0,5725		0,0197	0,4452	0,1203		0,0494	0,3688	0,1859		0,4452	0,2813	0,4486
104708		1,5133	1,6783	1,1468		0,9017	1,0000	0,6833	0,8617		0,3028	0,4063	0,3611		0,7453	1,0000	0,8888	0,8780		0,0106	0,2148	0,1498		0,0943	0,1877	0,0008		0,0683	0,2148	0,0047		0,0040	0,1877	0,1887
104711		2,5487	2,7217	3,1651		0,8053	0,8599	1,0000	0,8884		4,2569	2,0859	4,4074		0,9659	0,4733	1,0000	0,8130		0,0423	0,0055	0,1707		0,1562	0,4176	0,2986		0,0581	0,7491	0,1707		0,0003	0,0112	0,2986
104716		0,5133	0,7304	0,4862		0,7028	1,0000	0,6657	0,7895		0,4679	0,6094	1,9722		0,2372	0,3090	1,0000	0,5154		0,0299	0,3410	0,0593		0,2336	0,1257	0,9562		1,0051	0,7667	0,3410		0,1048	0,9562	0,0666
104718		26,2743	27,7304	45,7248		0,5746	0,6065	1,0000	0,7270		41,4771	50,0234	59,6296		0,6956	0,8389	1,0000	0,8448		0,0772	0,0490	0,4599		0,1009	0,0002	0,2433		0,0035	0,0507	0,4599		0,2994	0,2383	0,2433
104721		2,9558	1,3739	2,6972		1,0000	0,4648	0,9125	0,7924		3,6147	3,4375	3,1481		1,0000	0,9510	0,8709	0,9406		0,3356	0,3736	0,0767		0,0883	0,0015	0,0479		0,3356	0,1481	0,0302		0,0883	1,2250	0,0090
104723		8,4248	8,0609	7,4128		1,0000	0,9568	0,8799	0,9456		9,2018	8,6016	10,2593		0,8969	0,8384	1,0000	0,9118		0,0807	0,0019	0,0458		0,0019	0,0396	0,1332		0,0266	0,1081	0,0807		0,1332	0,0220	0,0083
104728		1,3097	0,8261	0,7982		1,0000	0,6308	0,6095	0,7467		0,7706	1,0078	0,9722		0,7646	1,0000	0,9647	0,9098		0,4213	0,0472	0,0654		0,1338	0,1364	0,0338		0,0012	0,4213	0,2560		0,1364	0,4173	0,4733
104729		0,7257	0,3826	0,2385		1,0000	0,5272	0,3286	0,6186		0,4862	0,4531	0,9259		0,5251	0,4894	1,0000	0,6715		0,6929	0,0249	0,2478		0,0662	0,1016	0,5745		0,0261	0,0495	0,6929		0,5745	0,0643	0,3535
104731		185,3097	165,8087	215,5688		0,8596	0,7692	1,0000	0,8763		212,9449	176,7188	311,4537		0,6837	0,5674	1,0000	0,7504		0,0018	0,0630	0,1905		0,0162	0,1144	0,4143		0,1835	0,4254	0,1905		0,0520	0,0014	0,4143
104739		1,4867	1,5478	1,6330		0,9104	0,9478	1,0000	0,9527		1,6422	2,0391	2,1481		0,7645	0,9493	1,0000	0,9046		0,0230	0,0004	0,0698		0,1214	0,0198	0,1447		0,3029	0,0002	0,0698		0,0003	0,0184	0,1447
104741		11,3628	10,5130	13,4771		0,8431	0,7801	1,0000	0,8744		8,6972	11,4453	11,9537		0,7276	0,9575	1,0000	0,8950		0,0060	0,0493	0,1936		0,1574	0,0377	0,1600		0,1113	0,0589	0,1936		0,0183	0,0799	0,1600
104742		20,0089	23,6870	31,4128		0,6370	0,7541	1,0000	0,7970		19,6055	31,4609	33,9630		0,5773	0,9263	1,0000	0,8345		0,0985	0,0078	0,3273		0,2651	0,0535	0,2609		0,1788	0,0932	0,3273		0,1633	0,0303	0,2609
104745		4,2212	4,0261	3,8165		1,0000	0,9538	0,9041	0,9526		1,8165	1,1953	2,3704		0,7663	0,5043	1,0000	0,7569		0,0700	0,0000	0,0294		0,0004	0,2141	0,4019		0,2975	1,2166	0,0700		0,4019	0,2075	0,1032
104748		34,8496	36,7043	37,7890		0,9222	0,9713	1,0000	0,9645		35,6789	30,7188	52,7870		0,6759	0,5819	1,0000	0,7526		0,0284	0,0010	0,0521		0,0215	0,1005	0,4100		0,6874	1,0633	0,0521		0,1405	0,2682	0,4100
104750		10,3097	11,9391	9,7339		0,8635	1,0000	0,8153	0,8929		14,5688	13,3438	14,7130		0,9902	0,9069	1,0000	0,9657		0,0061	0,1633	0,0383		0,0181	0,0519	0,0503		0,1139	0,0015	0,1633		0,1326	0,0503	0,2496
104760		24,3451	25,7304	31,7798		0,7661	0,8096	1,0000	0,8586		29,2752	39,0078	37,7037		0,7505	1,0000	0,9666	0,9057		0,0439	0,0131	0,2200		0,1467	0,1429	0,0407		0,0587	0,2200	0,0957		0,1216	0,0619	0,1429
104762		1,3009	0,8261	1,4495		0,8975	0,5699	1,0000	0,8225		0,6606	0,8828	1,3889		0,4756	0,6356	1,0000	0,7037		0,0318	0,2474	0,2820		0,1631	0,0154	0,5069		0,4435	0,1417	0,2820		0,1579	0,0579	0,5069
104763		0,5487	1,0522	0,6239		0,5215	1,0000	0,5929	0,7048		0,3394	0,4766	1,0278		0,3302	0,4637	1,0000	0,5980		0,1069	0,5047	0,0409		0,2103	0,0528	0,7418		0,4305	0,1819	0,5047		0,0173	0,7418	0,0001
104764		1,4336	0,9304	1,5321		0,9357	0,6073	1,0000	0,8477		2,6606	1,1094	1,2778		1,0000	0,4170	0,4803	0,6324		0,0534	0,2444	0,2384		0,6610	0,1374	0,0690		0,2384	0,7021	0,5265		0,3671	0,0019	0,6610
104767		1,8584	0,6522	0,1284		1,0000	0,3509	0,0691	0,4733		0,2385	0,2734	0,2870		0,8310	0,9526	1,0000	0,9279		1,0790	0,0442	0,5732		0,0754	0,0074	0,1080		0,3976	0,7965	1,0790		0,1080	1,5651	3,1762
104770		38,5221	44,1391	39,0734		0,8727	1,0000	0,8852	0,9193		35,3761	29,0938	42,5463		0,8315	0,6838	1,0000	0,8384		0,0182	0,1213	0,0101		0,0003	0,1052	0,2542		0,0586	0,3311	0,1213		0,0067	0,2542	0,0127
104771		0,3540	0,6087	0,2752		0,5816	1,0000	0,4521	0,6779		0,4312	0,5078	0,2685		0,8492	1,0000	0,5288	0,7926		0,0293	0,5609	0,1557		0,0151	0,3353	0,2493		0,1109	0,5609	0,0692		0,1640	0,3353	0,4018
104772		4,3805	3,9565	5,3394		0,8204	0,7410	1,0000	0,8538		2,5046	2,7031	3,0185		0,8297	0,8955	1,0000	0,9084		0,0061	0,0622	0,2280		0,0439	0,0014	0,1386		0,0032	0,0110	0,2280		0,0539	0,1707	0,1386
104774		9,2301	10,8348	10,5046		0,8519	1,0000	0,9695	0,9405		9,8165	13,2109	17,9630		0,5465	0,7354	1,0000	0,7606		0,0732	0,0885	0,0131		0,1574	0,0025	0,3947		0,9006	0,3084	0,0885		0,0367	0,3947	0,2488
104777		1,3274	0,4174	0,3853		1,0000	0,3144	0,2903	0,5349		0,4771	0,5313	0,7963		0,5991	0,6672	1,0000	0,7555		0,9026	0,1427	0,1768		0,0854	0,0284	0,4046		0,0121	0,0520	0,9026		0,4046	0,6219	0,6904
104778		0,4425	0,2522	0,3945		1,0000	0,5699	0,8915	0,8205		0,4037	0,3125	0,3241		1,0000	0,7741	0,8028	0,8590		0,2854	0,2425	0,0280		0,2193	0,0374	0,0170		0,2854	0,0099	0,0015		0,2193	0,3545	0,0068
104782		179,3274	189,4957	250,9449		0,7146	0,7551	1,0000	0,8232		173,8257	273,4531	273,3796		0,6357	1,0000	0,9997	0,8785		0,0514	0,0211	0,2806		0,2804	0,1869	0,1841		0,1430	0,2806	0,2776		0,1386	0,0827	0,1869
104785		0,4867	0,9217	0,1835		0,5280	1,0000	0,1991	0,5757		0,3303	0,3359	0,2685		0,9833	1,0000	0,7993	0,9276		0,0067	0,7966	0,4291		0,0475	0,1085	0,1234		0,6816	0,7966	0,1617		0,8469	0,1085	2,3346
104791		0,9381	0,8348	0,8073		1,0000	0,8899	0,8606	0,9168		0,5138	1,5313	0,5463		0,3355	1,0000	0,3568	0,5641		0,1253	0,0063	0,0253		0,1526	0,8260	0,1253		1,5054	0,1253	1,4124		0,8260	0,3667	0,2951
104795		2,0708	0,6348	1,8165		1,0000	0,3065	0,8772	0,7279		2,5413	1,9063	3,0185		0,8419	0,6315	1,0000	0,8245		0,4581	0,5535	0,0951		0,0016	0,1513	0,2784		0,0529	0,0318	0,4581		0,2784	0,9370	0,0152
104824		1,8761	3,3217	2,0092		0,5648	1,0000	0,6049	0,7232		3,1560	1,4844	2,5093		1,0000	0,4703	0,7951	0,7551		0,0827	0,4675	0,0470		0,4052	0,2683	0,0065		0,4675	0,2040	0,0198		0,1244	0,4052	0,0792
104827		0,4425	0,2957	0,3028		1,0000	0,6682	0,6843	0,7842		0,4679	0,4219	0,4722		0,9909	0,8935	1,0000	0,9615		0,3507	0,0515	0,0387		0,0242	0,0617	0,0567		0,2929	0,0597	0,3507		0,0567	0,6795	0,6221
104831		0,4425	0,3478	0,3945		1,0000	0,7860	0,8915	0,8925		0,2385	0,4375	0,5000		0,4770	0,8750	1,0000	0,7840		0,1641	0,0685	0,0000		0,3253	0,0400	0,3511		0,7626	0,0022	0,1641		0,3511	0,0000	0,0575
104833		0,4248	0,5565	0,7431		0,5717	0,7489	1,0000	0,7735		0,6972	0,1953	0,7963		0,8755	0,2453	1,0000	0,7069		0,1444	0,0024	0,3705		0,1164	0,6555	0,5003		0,0490	0,9042	0,3705		0,0594	0,0063	0,5003
104834		37,5752	35,6870	40,9450		0,9177	0,8716	1,0000	0,9298		38,9083	41,9375	39,8611		0,9278	1,0000	0,9505	0,9594		0,0015	0,0305	0,1051		0,0152	0,0598	0,0014		0,0000	0,1051	0,0053		0,0251	0,0927	0,0598
104851		0,3540	0,4174	0,6697		0,5286	0,6233	1,0000	0,7173		1,2936	0,3516	0,2222		1,0000	0,2718	0,1718	0,4812		0,1149	0,0297	0,4794		1,0553	0,1322	0,3036		0,4794	0,6135	0,9301		0,0065	0,0587	1,0553
104861		80,1947	103,8174	122,1651		0,6564	0,8498	1,0000	0,8354		95,2294	160,3516	128,1389		0,5939	1,0000	0,7991	0,7977		0,1364	0,0011	0,2594		0,1555	0,3261	0,0000		0,2368	0,2594	0,0065		0,0779	0,0131	0,3261
104862		1,0531	0,7739	1,3211		0,7971	0,5858	1,0000	0,7943		1,1376	0,7578	1,6944		0,6714	0,4472	1,0000	0,7062		0,0000	0,1609	0,3322		0,0041	0,2093	0,5018		0,0593	0,4177	0,3322		0,0309	0,0473	0,5018
104870		2,0265	2,7739	2,0550		0,7306	1,0000	0,7408	0,8238		2,4862	2,6094	4,1019		0,6061	0,6361	1,0000	0,7474		0,0385	0,2796	0,0308		0,0693	0,0437	0,4200		0,1888	0,1434	0,2796		0,0011	0,4200	0,0002
104873		46,7788	50,2435	61,2018		0,7643	0,8209	1,0000	0,8618		49,3761	54,9297	77,3981		0,6379	0,7097	1,0000	0,7826		0,0491	0,0094	0,2146		0,0783	0,0210	0,3537		0,2261	0,1120	0,2146		0,0014	0,0065	0,3537
104878		0,5133	0,6957	0,4220		0,7378	1,0000	0,6066	0,7815		0,4679	0,4844	0,4722		0,9659	1,0000	0,9748	0,9802		0,0077	0,3557	0,1120		0,0063	0,0288	0,0010		0,2040	0,3557	0,2324		0,6757	0,0288	1,2780
104890		6,4159	9,0609	10,4495		0,6140	0,8671	1,0000	0,8270		7,2844	9,4844	9,9815		0,7298	0,9502	1,0000	0,8933		0,1832	0,0087	0,2740		0,1494	0,0299	0,1627		0,0422	0,1009	0,2740		0,3841	0,0049	0,1627
104893		1,6726	2,8783	1,5963		0,5811	1,0000	0,5546	0,7119		1,9174	1,8828	1,5463		1,0000	0,9820	0,8065	0,9295		0,0560	0,4902	0,0802		0,1055	0,0423	0,1167		0,4902	0,3835	0,0340		0,6829	0,1055	0,7711
104900		11,4248	10,7217	11,9358		0,9572	0,8983	1,0000	0,9518		13,8991	14,5391	14,7407		0,9429	0,9863	1,0000	0,9764		0,0005	0,0346	0,0712		0,0253	0,0036	0,0344		0,0012	0,0258	0,0712		0,0094	0,1064	0,0344
104901		205,8938	147,3652	268,6422		0,7664	0,5486	1,0000	0,7717		185,9449	130,8125	286,2408		0,6496	0,4570	1,0000	0,7022		0,0001	0,1739	0,3739		0,0093	0,1874	0,5100		0,0551	0,3332	0,3739		0,0149	0,0755	0,5100
104903		38,4071	35,3391	44,2202		0,8685	0,7992	1,0000	0,8892		34,8807	42,5469	46,9074		0,7436	0,9070	1,0000	0,8835		0,0030	0,0493	0,1693		0,1069	0,0041	0,1786		0,1186	0,0024	0,1693		0,0015	0,0422	0,1786
104905		5,8230	7,1826	6,3303		0,8107	1,0000	0,8813	0,8973		7,4037	6,6172	8,7685		0,8444	0,7547	1,0000	0,8663		0,0484	0,1562	0,0019		0,0029	0,0647	0,2070		0,0193	0,1199	0,1562		0,0174	0,2070	0,0014
104921		1,4779	2,1217	1,3211		0,6966	1,0000	0,6227	0,7731		0,5780	1,1641	1,7130		0,3374	0,6796	1,0000	0,6723		0,0225	0,3713	0,0825		0,3375	0,0002	0,5727		0,6207	0,0331	0,3713		0,0019	0,5727	0,0079
104923		0,3186	1,0435	0,8440		0,3053	1,0000	0,8088	0,7047		0,7156	0,2656	0,3519		1,0000	0,3712	0,4918	0,6210		0,4890	0,5049	0,0409		0,6874	0,1837	0,0496		0,5049	0,3425	0,1429		0,2945	0,6874	0,1196
104925		6,2920	5,9304	9,2661		0,6790	0,6400	1,0000	0,7730		4,5505	5,6563	6,3519		0,7164	0,8905	1,0000	0,8690		0,0334	0,0652	0,3714		0,1164	0,0031	0,2026		0,0125	0,0666	0,3714		0,1732	0,2425	0,2026
104926		0,3451	0,2870	0,1743		1,0000	0,8316	0,5051	0,7789		0,3211	0,1641	0,3519		0,9125	0,4663	1,0000	0,7929		0,3605	0,0124	0,2597		0,0761	0,3718	0,3347		0,0913	0,3333	0,3605		0,3347	0,0069	0,2935
104931		1,0531	0,8783	1,3119		0,8027	0,6695	1,0000	0,8241		1,0367	1,0469	1,6019		0,6472	0,6535	1,0000	0,7669		0,0022	0,1000	0,2791		0,0525	0,0473	0,3829		0,1286	0,1201	0,2791		0,0054	0,0353	0,3829
104932		0,6018	0,2870	0,3486		1,0000	0,4769	0,5793	0,6854		0,2110	0,8359	0,3426		0,2524	1,0000	0,4099	0,5541		0,5450	0,1342	0,0358		0,2710	0,8518	0,0603		0,5697	0,5450	0,2315		0,8518	0,0173	0,0019
104934		1,6814	1,3478	1,4495		1,0000	0,8016	0,8621	0,8879		1,7890	1,1641	1,2500		1,0000	0,6507	0,6987	0,7831		0,1715	0,0452	0,0045		0,3526	0,0663	0,0279		0,1715	0,2809	0,1882		0,3526	0,0015	0,0294
104936		0,3540	0,2696	0,3119		1,0000	0,7616	0,8811	0,8809		0,3394	0,2500	0,1759		1,0000	0,7366	0,5183	0,7516		0,1830	0,0788	0,0000		0,4119	0,0009	0,1824		0,1830	0,1115	0,5745		0,4119	0,0004	0,0756
104939		3,0973	2,3826	4,4587		0,6947	0,5344	1,0000	0,7430		3,5229	3,9141	5,1667		0,6818	0,7576	1,0000	0,8131		0,0085	0,1452	0,4285		0,0710	0,0137	0,2984		0,0135	0,0008	0,4285		0,0585	0,2897	0,2984
104942		1,0088	1,9826	2,0092		0,5021	0,9868	1,0000	0,8296		0,6697	0,8047	0,9167		0,7306	0,8778	1,0000	0,8695		0,4066	0,1981	0,2695		0,0982	0,0005	0,2018		0,0441	0,0129	0,2695		0,5639	0,1365	0,2018
104945		17,2566	24,4783	25,7615		0,6699	0,9502	1,0000	0,8733		22,4771	30,0547	34,8889		0,6442	0,8614	1,0000	0,8352		0,2000	0,0485	0,1954		0,1537	0,0038	0,2597		0,2473	0,0009	0,1954		0,1178	0,0908	0,2597
104948		0,3540	0,3217	1,3211		0,2680	0,2435	1,0000	0,5038		0,5229	0,9297	0,9167		0,5624	1,0000	0,9860	0,8495		0,1666	0,2049	0,9890		0,3391	0,2353	0,1641		0,0099	0,9890	0,8831		1,2245	1,3232	0,2353
104952		0,6549	0,2696	0,2569		1,0000	0,4117	0,3923	0,6013		0,3486	0,3594	0,4167		0,8366	0,8625	1,0000	0,8997		0,7338	0,1052	0,1279		0,0273	0,0100	0,1525		0,1883	0,2377	0,7338		0,1525	1,0372	1,1097
104955		7,1770	9,2783	8,2110		0,7735	1,0000	0,8850	0,8862		9,9725	9,3984	9,8981		1,0000	0,9424	0,9925	0,9783		0,0730	0,1743	0,0000		0,0316	0,0303	0,0092		0,1743	0,0271	0,1330		0,5045	0,0316	0,1489
104959		0,9823	1,5652	1,2110		0,6276	1,0000	0,7737	0,8004		0,2752	0,7969	1,0278		0,2678	0,7753	1,0000	0,6810		0,1149	0,3211	0,0031		0,5173	0,0315	0,5542		0,9503	0,0028	0,3211		0,0092	0,5542	0,0303
104969		158,3894	155,6870	188,9358		0,8383	0,8240	1,0000	0,8874		197,4404	159,4766	242,1481		0,8154	0,6586	1,0000	0,8247		0,0156	0,0253	0,1722		0,0004	0,1145	0,2781		0,0322	0,2632	0,1722		0,0010	0,0000	0,2781
104977		0,2301	0,3391	0,3578		0,6431	0,9477	1,0000	0,8636		0,4220	0,3281	0,3981		1,0000	0,7775	0,9434	0,9070		0,2218	0,0548	0,2115		0,1409	0,1071	0,0130		0,2115	0,0393	0,0484		0,3732	0,0167	0,1409
104984		0,8053	0,7565	0,6147		1,0000	0,9394	0,7633	0,9009		1,2936	0,4141	0,2500		1,0000	0,3201	0,1933	0,5045		0,1505	0,0137	0,1148		0,9872	0,1002	0,2997		0,1505	1,4111	2,0114		0,9872	0,6589	0,2038
104988		86,3805	80,3826	108,3027		0,7976	0,7422	1,0000	0,8466		66,3578	101,5937	114,1944		0,5811	0,8897	1,0000	0,8236		0,0123	0,0521	0,2402		0,2303	0,0243	0,2800		0,2916	0,0112	0,2402		0,0032	0,0297	0,2800
104996		0,4071	0,2522	0,2844		1,0000	0,6195	0,6986	0,7727		1,1835	0,3750	0,7963		1,0000	0,3169	0,6728	0,6632		0,3720	0,0853	0,0211		0,5924	0,3594	0,0003		0,3720	0,6771	0,0376		0,5924	0,0061	0,0041
105004		0,3274	0,2870	0,5138		0,6372	0,5586	1,0000	0,7319		1,0183	0,4453	1,3519		0,7532	0,3294	1,0000	0,6942		0,0310	0,0998	0,4502		0,0123	0,4055	0,5265		0,0017	0,5077	0,4502		0,0107	0,0586	0,5265
105010		7,1681	10,4696	11,1284		0,6441	0,9408	1,0000	0,8616		8,5413	14,3203	15,4815		0,5517	0,9250	1,0000	0,8256		0,2147	0,0468	0,2148		0,2897	0,0604	0,2765		0,4055	0,0284	0,2148		0,1355	0,0850	0,2765
105011		0,4779	1,3652	0,4679		0,3501	1,0000	0,3427	0,5643		0,2569	0,1328	0,3796		0,6768	0,3498	1,0000	0,6755		0,1338	0,8255	0,1433		0,0000	0,3198	0,5659		0,0382	0,1341	0,8255		0,3194	0,5659	0,3339
105014		4,6991	6,2522	6,3853		0,7359	0,9792	1,0000	0,9050		7,0550	8,1563	7,0741		0,8650	1,0000	0,8673	0,9108		0,1700	0,0656	0,1440		0,0163	0,1348	0,0148		0,0121	0,1440	0,0108		0,1870	0,0586	0,1348
105018		2,6903	2,4870	2,7615		0,9742	0,9006	1,0000	0,9583		1,6147	2,0703	2,8148		0,5736	0,7355	1,0000	0,7697		0,0053	0,0438	0,0615		0,1356	0,0046	0,3776		1,0049	0,4239	0,0615		0,2497	0,0836	0,3776
105027		0,3717	0,4348	0,1927		0,8549	1,0000	0,4432	0,7660		0,2385	0,6328	0,1944		0,3769	1,0000	0,3072	0,5614		0,0353	0,3845	0,3466		0,0989	0,8330	0,1896		0,4949	0,3845	0,6800		0,2871	0,8330	0,0405
105030		42,2920	46,0000	60,3853		0,7004	0,7618	1,0000	0,8207		37,1651	70,9609	62,3889		0,5237	1,0000	0,8792	0,8010		0,0618	0,0158	0,2850		0,2785	0,3201	0,0312		0,3319	0,2850	0,0185		0,0412	0,0066	0,3201
105031		3,3540	2,5826	3,5321		0,9496	0,7312	1,0000	0,8936		3,1651	3,1641	3,9352		0,8043	0,8040	1,0000	0,8695		0,0289	0,1478	0,1623		0,0239	0,0241	0,2018		0,0499	0,0501	0,1623		0,0516	0,0974	0,2018
105037		0,3894	0,7478	0,2844		0,5207	1,0000	0,3803	0,6337		0,3853	0,7578	0,5000		0,5084	1,0000	0,6598	0,7227		0,0384	0,6582	0,1899		0,1481	0,4684	0,0137		0,0470	0,6582	0,0021		0,1322	0,4684	0,3668
105040		6,6195	6,8435	7,9358		0,8341	0,8624	1,0000	0,8988		5,4495	5,3594	6,1204		0,8904	0,8757	1,0000	0,9220		0,0284	0,0096	0,1539		0,0090	0,0185	0,1171		0,0006	0,0040	0,1539		0,0600	0,0296	0,1171
105052		0,7522	0,4870	0,6147		1,0000	0,6474	0,8172	0,8215		0,5872	0,9297	0,5741		0,6316	1,0000	0,6175	0,7497		0,2836	0,1239	0,0001		0,0492	0,4156	0,0612		0,1457	0,2836	0,1663		0,4156	0,0373	0,0188
105053		21,7522	21,8522	21,8257		0,9954	1,0000	0,9988	0,9981		31,8716	30,2500	40,6018		0,7850	0,7450	1,0000	0,8433		0,0019	0,0028	0,0002		0,0170	0,0459	0,2458		1,1900	1,4819	0,0028		0,2148	0,2458	0,2353
105056		471,3186	455,0087	574,4862		0,8204	0,7920	1,0000	0,8708		437,3945	668,0547	642,8240		0,6547	1,0000	0,9622	0,8723		0,0148	0,0345	0,1995		0,2245	0,1971	0,0698		0,2203	0,1995	0,0716		0,0158	0,0360	0,1971
105061		0,4513	0,9217	1,8532		0,2435	0,4974	1,0000	0,5803		0,7523	1,5625	1,9444		0,3869	0,8036	1,0000	0,7302		0,3379	0,0201	0,7851		0,3714	0,0211	0,4537		0,1089	0,1623	0,7851		0,7393	0,1756	0,4537
105062		0,1770	0,5826	0,2569		0,3038	1,0000	0,4410	0,5816		0,2385	0,2188	0,3241		0,7359	0,6751	1,0000	0,8037		0,2268	0,7819	0,0576		0,0195	0,0663	0,3153		0,0745	0,0267	0,7819		0,8450	0,3153	0,4621
105064		0,9027	0,9043	1,3945		0,6473	0,6485	1,0000	0,7653		0,7982	0,6250	1,0185		0,7837	0,6136	1,0000	0,7991		0,0508	0,0499	0,3859		0,0010	0,1307	0,3235		0,0014	0,0823	0,3859		0,0896	0,0884	0,3235
105075		0,6195	0,2435	0,3853		1,0000	0,3931	0,6220	0,6717		0,3119	0,5156	1,0093		0,3090	0,5108	1,0000	0,6066		0,5742	0,2342	0,0079		0,2609	0,0271	0,7211		0,3956	0,0796	0,5742		0,7211	0,1337	0,0007
105079		1,9027	1,6696	1,3303		1,0000	0,8775	0,6992	0,8589		1,8807	1,9063	1,9259		0,9765	0,9898	1,0000	0,9888		0,2194	0,0021	0,1210		0,0074	0,0001	0,0163		0,1201	0,1640	0,2194		0,0163	0,2714	1,0780
105080		2,4336	2,2435	1,6330		1,0000	0,9219	0,6710	0,8643		1,3028	1,8437	1,5278		0,7066	1,0000	0,8287	0,8451		0,2104	0,0235	0,1753		0,0879	0,2428	0,0014		0,1210	0,2104	0,0073		0,2428	0,0385	0,1342
105082		19,8673	24,1217	18,1468		0,8236	1,0000	0,7523	0,8586		23,5688	24,6953	21,2685		0,9544	1,0000	0,8612	0,9385		0,0068	0,2199	0,0569		0,0034	0,0915	0,0562		0,0711	0,2199	0,0000		0,1131	0,0915	0,2580
105086		0,4071	0,3913	0,2661		1,0000	0,9612	0,6536	0,8716		0,2844	0,2969	0,2500		0,9579	1,0000	0,8420	0,9333		0,1982	0,0687	0,2245		0,0080	0,0996	0,0715		0,0627	0,1982	0,0053		0,0996	0,0105	0,4873
105087		3,2566	2,8435	4,0642		0,8013	0,6996	1,0000	0,8336		4,3394	3,0156	5,4907		0,7903	0,5492	1,0000	0,7798		0,0052	0,0791	0,2625		0,0005	0,1883	0,3587		0,0092	0,3176	0,2625		0,0020	0,0251	0,3587
105088		0,2566	0,2522	0,7248		0,3540	0,3480	1,0000	0,5673		0,3853	0,2500	0,5000		0,7706	0,5000	1,0000	0,7569		0,1326	0,1404	0,8177		0,0007	0,2210	0,4019		0,1305	0,0132	0,8177		0,5226	0,5379	0,4019
105089		2,6283	1,8783	4,1468		0,6338	0,4530	1,0000	0,6956		0,6606	2,0703	1,2963		0,3191	1,0000	0,6261	0,6484		0,0126	0,1823	0,5237		0,3229	0,6250	0,0016		0,4321	0,5237	0,0158		0,0007	0,1145	0,6250
105091		0,3805	0,7913	0,2752		0,4809	1,0000	0,3478	0,6095		0,4862	0,2891	0,2685		1,0000	0,5946	0,5522	0,7156		0,0488	0,7142	0,2012		0,4827	0,0484	0,0868		0,7142	0,0007	0,0098		0,1750	0,4827	0,4190
105093		0,6991	0,9304	0,6330		0,7514	1,0000	0,6804	0,8106		0,2661	0,6484	0,4815		0,4104	1,0000	0,7426	0,7177		0,0153	0,3030	0,0694		0,2955	0,4786	0,0023		0,5629	0,3030	0,0200		0,0042	0,4786	0,0048
105095		2,9646	1,4261	1,7523		1,0000	0,4810	0,5911	0,6907		0,8257	1,5703	1,1389		0,5258	1,0000	0,7253	0,7504		0,5338	0,1364	0,0319		0,1691	0,4143	0,0024		0,0854	0,5338	0,0041		0,4143	0,2394	0,0877
105105		3,3363	3,8696	4,3486		0,7672	0,8898	1,0000	0,8857		3,1560	3,1484	3,8519		0,8193	0,8174	1,0000	0,8789		0,0799	0,0001	0,1751		0,0213	0,0227	0,1862		0,0273	0,0288	0,1751		0,0690	0,0008	0,1862
105106		0,2832	0,1913	0,5505		0,5144	0,3475	1,0000	0,6206		0,3486	0,2813	0,3981		0,8757	0,7066	1,0000	0,8608		0,0336	0,2198	0,6881		0,0014	0,1143	0,2163		0,2348	0,0235	0,6881		0,4930	0,9993	0,2163
105110		0,9292	1,8000	0,4495		0,5162	1,0000	0,2497	0,5886		0,5413	0,6719	0,5370		0,8056	1,0000	0,7992	0,8683		0,0154	0,7645	0,3416		0,0221	0,2037	0,0265		0,1545	0,7645	0,1449		0,5208	0,2037	1,4342
105113		0,4425	1,2696	0,6606		0,3485	1,0000	0,5203	0,6230		0,8716	1,5391	1,3333		0,5663	1,0000	0,8663	0,8109		0,2220	0,6828	0,0315		0,2260	0,3025	0,0157		0,0097	0,6828	0,2121		0,7378	0,3025	0,3110
105114		0,3009	0,4348	0,7248		0,4151	0,5999	1,0000	0,6717		0,2294	1,3594	0,4630		0,1687	1,0000	0,3406	0,5031		0,1990	0,0163	0,5741		0,3511	0,9910	0,0775		0,7777	0,5741	0,3297		0,0224	0,0272	0,9910
105117		0,2212	0,6957	0,2752		0,3180	1,0000	0,3956	0,5712		0,4862	0,3203	0,5833		0,8335	0,5491	1,0000	0,7942		0,1879	0,8080	0,0897		0,0072	0,2179	0,3324		0,2273	0,0014	0,8080		0,7592	0,3324	0,5418
105119		47,6726	48,4087	49,0183		0,9725	0,9876	1,0000	0,9867		35,8257	36,3672	47,2685		0,7579	0,7694	1,0000	0,8424		0,0084	0,0000	0,0193		0,0344	0,0261	0,2474		0,7250	0,6732	0,0193		0,1323	0,1809	0,2474
105120		42,5487	45,6783	71,7248		0,5932	0,6369	1,0000	0,7434		46,8716	69,2500	73,0741		0,6414	0,9477	1,0000	0,8630		0,0772	0,0398	0,4279		0,2232	0,0553	0,2125		0,0365	0,2119	0,4279		0,3180	0,2316	0,2125
105123		1,9646	0,4696	0,7706		1,0000	0,2390	0,3922	0,5438		1,4312	2,6172	1,7963		0,5468	1,0000	0,6863	0,7444		0,8789	0,2782	0,0666		0,1310	0,4258	0,0122		0,0000	0,8789	0,0610		0,4258	0,8060	0,3969
105128		0,4690	0,6348	1,1927		0,3932	0,5322	1,0000	0,6418		0,4587	0,3203	0,3333		1,0000	0,6983	0,7266	0,8083		0,1835	0,0364	0,6397		0,3070	0,0500	0,0283		0,6397	0,0103	0,0235		0,5999	0,2811	0,3070
105130		2,3451	2,7043	2,2752		0,8672	1,0000	0,8413	0,9028		1,7615	1,7813	1,7778		0,9889	1,0000	0,9980	0,9956		0,0095	0,1475	0,0266		0,0053	0,0063	0,0012		0,0951	0,1475	0,1333		0,4818	0,0063	0,6184
105150		1,0442	0,5739	0,5872		1,0000	0,5496	0,5623	0,7040		0,3945	1,3594	0,3519		0,2902	1,0000	0,2589	0,5164		0,5064	0,0764	0,0646		0,1516	0,9535	0,1985		0,5246	0,5064	0,6077		0,9535	0,0032	0,0061
105151		0,3363	0,4783	1,2018		0,2798	0,3980	1,0000	0,5593		0,1927	0,5703	0,2037		0,3379	1,0000	0,3572	0,5650		0,2307	0,0755	0,8384		0,1507	0,8236	0,1259		0,1431	0,8384	0,1190		0,2402	0,0810	0,8236
105152		0,4956	0,5391	0,4220		0,9193	1,0000	0,7828	0,9007		0,4862	0,4844	0,4352		1,0000	0,9963	0,8951	0,9638		0,0030	0,1509	0,0868		0,0532	0,0355	0,0655		0,1509	0,1274	0,0002		0,0306	0,0532	0,3266
105155		435,9115	419,7826	502,3302		0,8678	0,8357	1,0000	0,9011		404,6880	508,9766	561,3519		0,7209	0,9067	1,0000	0,8759		0,0082	0,0296	0,1501		0,1237	0,0068	0,1912		0,1858	0,0003	0,1501		0,0004	0,0099	0,1912
105160		0,9292	0,7217	1,0917		0,8511	0,6611	1,0000	0,8374		1,0826	0,6094	0,7500		1,0000	0,5629	0,6928	0,7519		0,0010	0,1337	0,2560		0,4114	0,1220	0,0129		0,2560	0,3010	0,0925		0,0425	0,0297	0,4114
105163		0,2743	0,3739	1,0275		0,2670	0,3639	1,0000	0,5436		0,5872	0,3516	0,2222		1,0000	0,5988	0,3784	0,6591		0,2273	0,0940	0,8793		0,6015	0,0114	0,2357		0,8793	0,0089	0,0793		0,4615	0,2605	0,6015
105165		14,3009	13,9652	12,9266		1,0000	0,9765	0,9039	0,9601		18,7248	14,8359	18,5000		1,0000	0,7923	0,9880	0,9268		0,0587	0,0059	0,0433		0,1097	0,1332	0,0599		0,0587	0,2750	0,0200		0,1097	0,0351	0,0051
105172		15,9646	11,4609	18,7431		0,8518	0,6115	1,0000	0,8211		13,5413	11,4453	16,3241		0,8295	0,7011	1,0000	0,8436		0,0048	0,1746	0,2844		0,0011	0,0920	0,2454		0,0004	0,0615	0,2844		0,0004	0,2260	0,2454
105173		0,5929	0,5304	0,4404		1,0000	0,8946	0,7428	0,8791		0,4037	0,3750	0,2778		1,0000	0,9289	0,6881	0,8723		0,1858	0,0017	0,0996		0,1970	0,0242	0,1664		0,1858	0,0194	0,1833		0,1970	0,0034	0,0877
105191		0,3805	0,4435	0,2569		0,8579	1,0000	0,5793	0,8124		1,0550	2,0156	0,1852		0,5234	1,0000	0,0919	0,5384		0,0105	0,2997	0,2076		0,0007	0,8931	0,6522		0,3091	0,2997	1,7773		0,3351	0,8931	0,0049
105194		42,5487	46,7565	65,8899		0,6458	0,7096	1,0000	0,7851		37,9450	60,0000	60,3148		0,6291	0,9948	1,0000	0,8746		0,0734	0,0226	0,3490		0,2813	0,1608	0,1932		0,0910	0,3117	0,3490		0,2482	0,1378	0,1932
105195		0,5575	0,4348	0,2936		1,0000	0,7799	0,5266	0,7688		0,3853	0,4219	0,4630		0,8322	0,9112	1,0000	0,9145		0,3792	0,0005	0,2020		0,0500	0,0001	0,1290		0,0175	0,1008	0,3792		0,1290	0,1210	0,7492
105205		2,8938	1,1826	3,8991		0,7422	0,3033	1,0000	0,6818		3,0734	2,0078	2,2500		1,0000	0,6533	0,7321	0,7951		0,0126	0,4333	0,5525		0,3307	0,0780	0,0164		0,5525	0,0027	0,0087		0,0117	0,8085	0,3307
105207		0,4159	0,2957	0,3119		1,0000	0,7110	0,7499	0,8203		0,5138	0,3906	0,4352		1,0000	0,7602	0,8470	0,8691		0,2857	0,0514	0,0222		0,2024	0,0626	0,0029		0,2857	0,0164	0,0036		0,2024	0,1242	0,0739
105208		65,2832	64,3565	66,3303		0,9842	0,9702	1,0000	0,9848		90,6238	79,6172	102,2407		0,8864	0,7787	1,0000	0,8884		0,0000	0,0080	0,0221		0,0000	0,0704	0,1708		0,1953	0,5915	0,0221		0,1009	0,0666	0,1708
105211		210,1239	237,2870	256,1559		0,8203	0,9263	1,0000	0,9155		289,7064	251,9141	363,1667		0,7977	0,6937	1,0000	0,8305		0,0658	0,0011	0,1273		0,0052	0,0813	0,2680		0,0963	0,2917	0,1273		0,0005	0,0574	0,2680
105226		9,3097	9,2522	9,1560		1,0000	0,9938	0,9835	0,9924		7,9358	7,1484	8,8056		0,9012	0,8118	1,0000	0,9043		0,0109	0,0002	0,0057		0,0001	0,0573	0,1450		0,2408	0,6374	0,0109		0,1450	0,1109	0,0772
105242		2,4779	1,7043	2,6055		0,9510	0,6541	1,0000	0,8684		2,6330	2,7109	3,2222		0,8171	0,8413	1,0000	0,8862		0,0549	0,2147	0,2036		0,0294	0,0130	0,1744		0,0150	0,0044	0,2036		0,0373	0,2680	0,1744
105249		0,4956	0,4870	0,2936		1,0000	0,9826	0,5924	0,8584		0,2018	0,7031	0,7130		0,2830	0,9861	1,0000	0,7564		0,2203	0,1392	0,3046		0,7151	0,3199	0,4028		1,2244	0,1509	0,2203		0,4028	0,3049	0,0938
105251		4,0531	5,3217	6,8899		0,5883	0,7724	1,0000	0,7869		4,8624	9,0234	6,7963		0,5389	1,0000	0,7532	0,7640		0,1443	0,0009	0,3458		0,1743	0,3883	0,0005		0,2192	0,3458	0,0047		0,1088	0,0003	0,3883
105258		0,8938	0,6087	0,8349		1,0000	0,6810	0,9341	0,8717		0,6789	1,1953	0,6944		0,5680	1,0000	0,5809	0,7163		0,1981	0,1766	0,0298		0,0720	0,4813	0,0603		0,4058	0,1981	0,3755		0,4813	0,0043	0,2190
105260		12,2212	14,8087	15,2385		0,8020	0,9718	1,0000	0,9246		11,4954	15,4531	15,6019		0,7368	0,9905	1,0000	0,9091		0,1112	0,0298	0,1131		0,1803	0,0915	0,1375		0,2333	0,0699	0,1131		0,0773	0,0459	0,1375
105265		0,7965	1,0522	1,2385		0,6431	0,8496	1,0000	0,8309		0,7064	0,7578	1,1759		0,6007	0,6444	1,0000	0,7484		0,1469	0,0018	0,2672		0,0755	0,0384	0,4181		0,2138	0,1450	0,2672		0,0393	0,0438	0,4181
105271		13,3805	14,6261	12,7615		0,9148	1,0000	0,8725	0,9291		10,0550	9,8438	11,0278		0,9118	0,8926	1,0000	0,9348		0,0021	0,1061	0,0288		0,0057	0,0178	0,0972		0,0031	0,0127	0,1061		0,0043	0,0972	0,0365
105274		0,8761	0,9130	0,2844		0,9596	1,0000	0,3115	0,7570		0,3578	0,7500	0,3056		0,4771	1,0000	0,4075	0,6282		0,2236	0,4016	0,6355		0,0679	0,6707	0,1439		0,2605	0,4016	0,3979		0,4571	0,6707	0,2967
105275		3,1327	2,1391	2,6239		1,0000	0,6828	0,8376	0,8401		2,7156	2,5234	3,1296		0,8677	0,8063	1,0000	0,8913		0,2513	0,1093	0,0000		0,0039	0,0449	0,1659		0,0043	0,0058	0,2513		0,1659	0,2276	0,0190
105279		0,6372	0,4783	0,7064		0,9020	0,6771	1,0000	0,8597		0,7798	1,1094	0,7500		0,7029	1,0000	0,6760	0,7930		0,0118	0,1551	0,2181		0,0326	0,3346	0,0537		0,1174	0,2181	0,1567		0,0619	0,0528	0,3346
105282		0,5487	0,4522	0,3670		1,0000	0,8241	0,6689	0,8310		0,3303	0,8984	0,5278		0,3677	1,0000	0,5875	0,6517		0,2671	0,0002	0,1119		0,2405	0,6177	0,0128		0,7712	0,2671	0,2371		0,6177	0,1057	0,0009
105285		0,6018	0,2261	0,7248		0,8303	0,3119	1,0000	0,7141		0,6881	0,7031	0,8519		0,8077	0,8253	1,0000	0,8777		0,0529	0,4990	0,4858		0,0287	0,0166	0,1882		0,0335	0,0482	0,4858		0,0137	1,2490	0,1882
105288		4,0088	2,4087	1,8624		1,0000	0,6009	0,4646	0,6885		2,4220	2,1094	1,3148		1,0000	0,8709	0,5429	0,8046		0,5385	0,0247	0,1547		0,3136	0,0223	0,2524		0,5385	0,1313	0,0668		0,3136	0,1582	0,4105
105289		13,7522	12,6522	13,8807		0,9907	0,9115	1,0000	0,9674		16,2661	15,0234	17,2963		0,9404	0,8686	1,0000	0,9363		0,0173	0,0493	0,0478		0,0002	0,0433	0,0949		0,0135	0,1293	0,0478		0,0550	0,0067	0,0949
105293		0,9469	0,9130	1,0275		0,9216	0,8886	1,0000	0,9367		0,6606	0,3516	0,2037		1,0000	0,5322	0,3084	0,6135		0,0026	0,0233	0,0943		0,7048	0,0197	0,2747		0,0943	0,9157	1,8918		0,3604	0,2749	0,7048
105296		0,3097	1,1913	0,1743		0,2600	1,0000	0,1463	0,4688		0,2477	0,5078	0,2500		0,4878	1,0000	0,4923	0,6600		0,1328	1,0931	0,3384		0,0901	0,5994	0,0855		0,0010	1,0931	0,0016		0,4810	0,5994	0,8160
105298		4,7257	5,6783	5,4771		0,8322	1,0000	0,9646	0,9323		7,5413	5,1875	6,3981		1,0000	0,6879	0,8484	0,8454		0,0832	0,1012	0,0143		0,2422	0,1118	0,0000		0,1012	0,3863	0,0608		0,0009	0,2422	0,1082
105301		0,3097	0,3565	0,1835		0,8687	1,0000	0,5147	0,7945		0,2477	0,1563	0,2315		1,0000	0,6310	0,9346	0,8552		0,0271	0,3319	0,2792		0,2256	0,2212	0,0447		0,3319	0,1018	0,1110		0,0011	0,2256	0,4697
105308		5,3363	3,7130	3,6514		1,0000	0,6958	0,6843	0,7934		4,0826	3,0938	4,9815		0,8196	0,6211	1,0000	0,8135		0,3339	0,0380	0,0471		0,0002	0,1458	0,2977		0,0031	0,1121	0,3339		0,2977	0,0579	0,0691
105317		8,8142	7,9478	9,7890		0,9004	0,8119	1,0000	0,9041		9,9266	9,6250	8,8056		1,0000	0,9696	0,8871	0,9522		0,0001	0,0568	0,1454		0,0706	0,0055	0,0495		0,1454	0,0475	0,0023		0,0329	0,1852	0,0706
105321		3,3274	3,1043	2,8532		1,0000	0,9329	0,8575	0,9301		3,3394	2,2422	3,4630		0,9643	0,6475	1,0000	0,8706		0,1045	0,0001	0,0460		0,0759	0,2331	0,1999		0,0156	0,4849	0,1045		0,1999	0,0295	0,0011
105322		2,3451	1,0957	1,9083		1,0000	0,4672	0,8137	0,7603		0,4128	1,8047	0,8333		0,2287	1,0000	0,4617	0,5635		0,3953	0,2858	0,0120		0,3359	0,8275	0,0300		0,9041	0,3953	0,2960		0,8275	0,0269	0,2026
105334		11,0000	11,3826	7,7798		0,9664	1,0000	0,6835	0,8833		11,9450	9,6563	11,6481		1,0000	0,8084	0,9751	0,9278		0,0650	0,1790	0,2027		0,1080	0,1092	0,0317		0,1790	0,0337	0,0837		0,0197	0,1080	0,3738
105346		2,7080	2,3043	2,0917		1,0000	0,8509	0,7724	0,8744		2,6147	1,8594	2,3889		1,0000	0,7111	0,9136	0,8749		0,1935	0,0035	0,0570		0,1928	0,1362	0,0109		0,1935	0,1352	0,0112		0,1928	0,0036	0,0577
105348		0,9292	0,4870	0,7339		1,0000	0,5241	0,7898	0,7713		0,4587	0,6328	0,8704		0,5270	0,7270	1,0000	0,7513		0,3746	0,2110	0,0014		0,1691	0,0022	0,4124		0,2063	0,0077	0,3746		0,4124	0,1733	0,0059
105351		3,7788	4,7913	6,3761		0,5926	0,7514	1,0000	0,7814		5,0092	7,9297	7,7778		0,6317	1,0000	0,9808	0,8708		0,1293	0,0037	0,3559		0,2642	0,1995	0,1156		0,0833	0,3559	0,2545		0,3460	0,0749	0,1995
105353		5,2920	5,3304	4,9817		0,9928	1,0000	0,9346	0,9758		3,6881	4,4609	2,5556		0,8268	1,0000	0,5729	0,7999		0,0121	0,0353	0,0356		0,0034	0,3221	0,1913		0,2942	0,0353	1,3285		0,2749	0,3221	0,1043
105355		0,5929	1,2696	0,5413		0,4670	1,0000	0,4264	0,6311		0,5413	0,9531	0,4167		0,5679	1,0000	0,4372	0,6684		0,0801	0,6640	0,1242		0,0315	0,5812	0,1617		0,0121	0,6640	0,1115		0,1233	0,5812	0,1770
105365		11,4513	10,5043	11,2844		1,0000	0,9173	0,9854	0,9676		13,8624	12,0156	14,8241		0,9351	0,8105	1,0000	0,9152		0,0475	0,0411	0,0092		0,0040	0,0778	0,1278		0,0189	0,2754	0,0475		0,1278	0,0000	0,0680
105366		2,0354	3,4261	1,3945		0,5941	1,0000	0,4070	0,6670		2,6147	2,3906	3,5000		0,7471	0,6830	1,0000	0,8100		0,0167	0,5841	0,2037		0,0173	0,0661	0,3039		0,0218	0,0008	0,5841		0,1789	0,3039	0,5697
105371		0,2124	0,2522	0,1835		0,8422	1,0000	0,7276	0,8566		0,3303	0,3203	0,2130		1,0000	0,9697	0,6449	0,8715		0,0012	0,2233	0,0808		0,1984	0,0862	0,2407		0,2233	0,1056	0,2005		0,0052	0,1984	0,1059
105376		2,8938	3,7913	4,1101		0,7041	0,9224	1,0000	0,8755		2,8532	4,1797	3,4444		0,6826	1,0000	0,8241	0,8356		0,1483	0,0165	0,1918		0,1020	0,2591	0,0007		0,1834	0,1918	0,0158		0,0769	0,0475	0,2591
105377		1,9823	2,1304	1,8165		0,9305	1,0000	0,8527	0,9277		4,8716	2,4688	5,5833		0,8725	0,4422	1,0000	0,7716		0,0001	0,1082	0,0476		0,0475	0,3634	0,3741		0,0271	1,1718	0,1082		0,1321	0,3741	0,0297
105378		8,7611	7,9652	10,6972		0,8190	0,7446	1,0000	0,8545		7,6055	8,1016	11,7037		0,6498	0,6922	1,0000	0,7807		0,0069	0,0595	0,2268		0,0644	0,0304	0,3572		0,1871	0,1224	0,2268		0,0065	0,0053	0,3572
105379		0,7611	0,8087	0,3119		0,9411	1,0000	0,3857	0,7756		0,4587	0,5938	0,3796		0,7725	1,0000	0,6393	0,8039		0,1490	0,3666	0,5038		0,0044	0,3149	0,1059		0,0000	0,3666	0,0688		0,1118	0,3149	0,6034
105380		3,2920	1,1826	1,8165		1,0000	0,3592	0,5518	0,6370		2,5963	1,3828	1,8611		1,0000	0,5326	0,7168	0,7498		0,6506	0,2285	0,0220		0,4154	0,1586	0,0041		0,6506	0,0329	0,0206		0,4154	0,4880	0,1329
105383		20,9204	22,7565	22,1468		0,9193	1,0000	0,9732	0,9642		17,6147	23,7500	19,5000		0,7417	1,0000	0,8211	0,8542		0,0313	0,0526	0,0019		0,0621	0,2273	0,0060		0,4555	0,0526	0,2249		0,0285	0,2273	0,1176
105389		0,5221	0,5565	0,3761		0,9382	1,0000	0,6758	0,8713		0,9174	0,3594	0,3426		1,0000	0,3918	0,3734	0,5884		0,0347	0,1987	0,1844		0,7651	0,1128	0,1349		0,1987	0,9113	0,9745		0,4624	0,7651	0,0234
105391		2,5133	1,0435	2,1009		1,0000	0,4152	0,8359	0,7504		1,5413	2,0703	3,0185		0,5106	0,6859	1,0000	0,7322		0,4143	0,3637	0,0309		0,1601	0,0076	0,4497		0,1917	0,0152	0,4143		0,4497	0,3191	0,0438
105398		0,9735	0,9652	1,2018		0,8100	0,8031	1,0000	0,8711		0,3303	0,9141	0,3426		0,3613	1,0000	0,3748	0,5787		0,0213	0,0261	0,1991		0,1378	0,7891	0,1212		1,0155	0,1991	0,9679		0,1747	0,1636	0,7891
105403		0,5664	0,4957	0,3578		1,0000	0,8752	0,6317	0,8356		0,5413	0,6406	0,2778		0,8450	1,0000	0,4337	0,7595		0,2590	0,0088	0,1737		0,0318	0,3968	0,3493		0,0005	0,2590	0,6004		0,3968	0,0608	0,0586
105404		13,0885	13,6435	14,7523		0,8872	0,9248	1,0000	0,9374		15,7798	14,8516	16,7222		0,9436	0,8881	1,0000	0,9439		0,0253	0,0018	0,0933		0,0000	0,0334	0,0832		0,0005	0,0245	0,0933		0,0344	0,0045	0,0832
105408		7,4602	8,3739	9,3303		0,7996	0,8975	1,0000	0,8990		6,5872	9,0234	8,1574		0,7300	1,0000	0,9040	0,8780		0,0630	0,0000	0,1536		0,1150	0,1877	0,0049		0,1637	0,1536	0,0002		0,0356	0,0027	0,1877
105409		0,4779	0,1826	0,4220		1,0000	0,3821	0,8830	0,7550		0,2844	0,2500	0,2685		1,0000	0,8790	0,9441	0,9410		0,4054	0,4494	0,0747		0,0876	0,0390	0,0001		0,4054	0,0697	0,1852		0,0876	1,5977	0,0346
105415		0,4248	0,3739	0,4495		0,9450	0,8318	1,0000	0,9256		0,2294	0,3281	0,2222		0,6992	1,0000	0,6772	0,7921		0,0043	0,0697	0,1115		0,0345	0,3362	0,0518		0,3234	0,1115	0,3782		0,1352	0,0073	0,3362
105417		1,6549	2,3739	1,6606		0,6971	1,0000	0,6995	0,7989		2,0000	1,0938	1,4444		1,0000	0,5469	0,7222	0,7564		0,0419	0,3239	0,0400		0,4028	0,1497	0,0044		0,3239	0,2319	0,0243		0,0131	0,4028	0,0121
105418		0,7699	0,5043	0,5321		1,0000	0,6550	0,6911	0,7820		0,8716	0,7188	0,5185		1,0000	0,8247	0,5949	0,8065		0,3547	0,0611	0,0321		0,3102	0,0016	0,1707		0,3547	0,0081	0,1275		0,3102	0,0912	0,0545
105419		7,6991	8,9130	9,5413		0,8069	0,9341	1,0000	0,9137		6,9817	9,0469	9,5463		0,7314	0,9477	1,0000	0,8930		0,0796	0,0041	0,1302		0,1461	0,0272	0,1632		0,2052	0,0122	0,1302		0,0464	0,0146	0,1632
105421		0,4071	0,2696	0,4404		0,9244	0,6122	1,0000	0,8455		0,3761	0,3125	0,2778		1,0000	0,8309	0,7386	0,8565		0,0410	0,2298	0,2421		0,2234	0,0037	0,0683		0,2421	0,0012	0,0543		0,0318	0,2597	0,2234
105423		1045,0885	1171,9304	1063,8990		0,8918	1,0000	0,9078	0,9332		1189,0367	1306,5859	1183,1575		0,9100	1,0000	0,9055	0,9385		0,0169	0,0997	0,0067		0,0090	0,0915	0,0118		0,0056	0,0997	0,0079		0,0226	0,0915	0,0103
105427		60,9557	48,2609	66,8349		0,9120	0,7221	1,0000	0,8780		54,6881	62,5234	82,2963		0,6645	0,7597	1,0000	0,8081		0,0085	0,1265	0,1876		0,0828	0,0103	0,3074		0,2226	0,0764	0,1876		0,0602	0,0312	0,3074
105428		9,2389	12,2696	12,5138		0,7383	0,9805	1,0000	0,9063		12,3945	11,5625	12,6111		0,9828	0,9169	1,0000	0,9666		0,1693	0,0672	0,1420		0,0072	0,0394	0,0491		0,0729	0,0010	0,1420		0,4898	0,0051	0,0491
105430		1,0708	0,6696	0,5413		1,0000	0,6253	0,5055	0,7103		1,3853	0,5078	0,5741		1,0000	0,3666	0,4144	0,5937		0,4935	0,0241	0,1334		0,7523	0,1508	0,0938		0,4935	0,3650	0,2724		0,7523	0,0030	0,0228
105431		89,3894	96,2696	95,0092		0,9285	1,0000	0,9869	0,9718		109,6238	105,9141	129,8426		0,8443	0,8157	1,0000	0,8867		0,0349	0,0412	0,0075		0,0117	0,0311	0,1735		0,2126	0,2931	0,0412		0,0143	0,1735	0,1117
105434		3,6726	3,0870	4,6514		0,7896	0,6637	1,0000	0,8177		3,9541	3,2344	6,0000		0,6590	0,5391	1,0000	0,7327		0,0037	0,0974	0,2903		0,0190	0,1237	0,4487		0,1030	0,2929	0,2903		0,0125	0,0167	0,4487
105435		5,3009	5,9652	5,7798		0,8886	1,0000	0,9689	0,9525		5,0275	5,4766	7,2130		0,6970	0,7593	1,0000	0,8188		0,0480	0,0702	0,0049		0,0627	0,0160	0,2885		0,4961	0,3154	0,0702		0,0268	0,2885	0,1563
105441		0,8584	0,4435	0,2294		1,0000	0,5167	0,2672	0,5946		0,4404	0,7266	0,3241		0,6061	1,0000	0,4460	0,6841		0,7499	0,0179	0,3175		0,0195	0,5478	0,1736		0,0004	0,7499	0,0646		0,5478	0,0873	0,5269
105447		0,6991	0,7043	0,2569		0,9926	1,0000	0,3648	0,7858		1,2385	0,7578	0,5000		1,0000	0,6119	0,4037	0,6719		0,2987	0,3478	0,5924		0,5737	0,0115	0,2172		0,3478	0,1120	0,4928		0,5185	0,5737	0,2839
105448		0,2389	0,2609	0,2018		0,9157	1,0000	0,7735	0,8964		0,3028	5,3438	0,2963		0,0567	1,0000	0,0554	0,3707		0,0031	0,1578	0,0910		0,3974	1,4316	0,4014		2,7802	0,1578	2,7890		0,9500	1,4316	0,4868
105450		18,2655	22,2522	22,6789		0,8054	0,9812	1,0000	0,9289		19,3394	24,9141	25,8889		0,7470	0,9623	1,0000	0,9031		0,1168	0,0415	0,1065		0,1458	0,0369	0,1470		0,2282	0,0146	0,1065		0,0628	0,0729	0,1470
105455		3,1416	2,9043	3,4312		0,9156	0,8464	1,0000	0,9207		2,3578	3,9453	3,4352		0,5976	1,0000	0,8707	0,8228		0,0003	0,0437	0,1192		0,2003	0,2814	0,0123		0,5701	0,1192	0,0210		0,0509	0,0029	0,2814
105457		0,8761	0,6435	0,6972		1,0000	0,7345	0,7958	0,8434		0,6147	0,8125	0,7407		0,7566	1,0000	0,9116	0,8894		0,2456	0,0557	0,0115		0,1005	0,1691	0,0039		0,0364	0,2456	0,0293		0,1691	0,1326	0,0530
105463		13,4513	15,2957	14,7523		0,8794	1,0000	0,9645	0,9480		16,7156	19,0000	19,9907		0,8362	0,9504	1,0000	0,9289		0,0510	0,0771	0,0045		0,0704	0,0056	0,1064		0,1197	0,0001	0,0771		0,0224	0,1064	0,0168
105466		0,4071	0,4957	0,4128		0,8213	1,0000	0,8328	0,8847		0,6147	0,1016	0,2963		1,0000	0,1653	0,4820	0,5491		0,0249	0,1768	0,0170		0,8648	0,4553	0,0130		0,1768	1,9836	0,7003		0,2384	0,8648	0,2610
105470		0,3894	0,6783	0,2110		0,5741	1,0000	0,3111	0,6284		0,3211	0,5391	0,3704		0,5956	1,0000	0,6871	0,7609		0,0090	0,6703	0,2980		0,0961	0,3942	0,0203		0,0033	0,6703	0,0109		0,1214	0,3942	0,6504
105475		1,0531	1,0000	0,3670		1,0000	0,9496	0,3485	0,7660		0,2661	0,6016	0,1944		0,4423	1,0000	0,3231	0,5885		0,3845	0,1826	0,5666		0,0623	0,7649	0,2065		0,3484	0,3845	0,6349		0,7649	0,5028	0,1684
105485		0,5398	0,5130	1,4495		0,3724	0,3539	1,0000	0,5754		0,2936	0,3047	0,5093		0,5765	0,5983	1,0000	0,7249		0,1201	0,1432	0,7972		0,0731	0,0538	0,4641		0,0000	0,0015	0,7972		0,3890	0,4298	0,4641
105488		9,8053	8,5130	10,3119		0,9509	0,8256	1,0000	0,9255		14,0734	19,5625	20,4074		0,6896	0,9586	1,0000	0,8827		0,0076	0,0780	0,1117		0,1902	0,0518	0,1799		0,3462	0,0135	0,1117		0,0403	0,0202	0,1799
105493		0,6195	0,6783	0,6606		0,9133	1,0000	0,9739	0,9624		0,9450	0,7266	0,6204		1,0000	0,7689	0,6565	0,8085		0,0355	0,0553	0,0029		0,3067	0,0070	0,0923		0,0553	0,3565	0,7340		0,0615	0,3067	0,1865
105495		0,3628	0,6522	0,3303		0,5563	1,0000	0,5064	0,6876		0,3853	0,6719	0,3056		0,5734	1,0000	0,4548	0,6761		0,0545	0,5404	0,1022		0,0332	0,5647	0,1494		0,0414	0,5404	0,1667		0,0449	0,5647	0,0888
105499		1,9912	2,0261	1,7798		0,9828	1,0000	0,8784	0,9537		0,5688	1,0547	1,1667		0,4875	0,9040	1,0000	0,7972		0,0180	0,0683	0,0652		0,3394	0,0604	0,3270		1,3061	0,0313	0,0683		0,2355	0,3270	0,0332
105503		1,5487	0,9913	1,1927		1,0000	0,6401	0,7701	0,8034		0,4220	1,6797	1,0093		0,2512	1,0000	0,6009	0,6174		0,3158	0,1041	0,0049		0,3994	0,6958	0,0008		1,0232	0,3158	0,1559		0,6958	0,0016	0,0767
105507		13,7699	13,7478	15,1101		0,9113	0,9098	1,0000	0,9404		19,2110	15,5469	28,3981		0,6765	0,5475	1,0000	0,7413		0,0095	0,0105	0,0887		0,0151	0,1257	0,4318		0,4679	0,8960	0,0887		0,1345	0,1318	0,4318
105510		1,3363	0,5391	2,2752		0,5873	0,2369	1,0000	0,6081		1,6055	1,1797	1,5185		1,0000	0,7348	0,9458	0,8935		0,0013	0,4113	0,7176		0,1624	0,1419	0,0248		0,7176	0,0512	0,4480		0,4510	1,7144	0,1624
105515		10,8850	9,2000	19,5505		0,5568	0,4706	1,0000	0,6758		9,8440	12,0859	10,9074		0,8145	1,0000	0,9025	0,9057		0,0443	0,1288	0,5654		0,0563	0,1429	0,0001		0,0700	0,5654	0,2076		0,5986	0,8730	0,1429
105520		2,1327	1,5391	2,2936		0,9298	0,6710	1,0000	0,8670		1,6239	1,4531	2,5093		0,6472	0,5791	1,0000	0,7421		0,0292	0,1816	0,2059		0,0317	0,0902	0,4303		0,2235	0,3623	0,2059		0,1708	0,0180	0,4303
105522		0,4159	0,5565	0,3761		0,7473	1,0000	0,6758	0,8077		0,3394	0,1641	0,4815		0,7049	0,3408	1,0000	0,6819		0,0158	0,3080	0,0705		0,0018	0,3519	0,5524		0,0439	0,7475	0,3080		0,0149	0,5524	0,0001
105525		12,0442	10,9913	13,0183		0,9252	0,8443	1,0000	0,9232		7,9725	12,2734	10,9907		0,6496	1,0000	0,8955	0,8484		0,0000	0,0499	0,1153		0,1733	0,2372	0,0137		0,4377	0,1153	0,0071		0,0394	0,0001	0,2372
105530		11,1150	11,2087	11,0917		0,9916	1,0000	0,9896	0,9937		13,2936	14,2422	15,3056		0,8685	0,9305	1,0000	0,9330		0,0005	0,0091	0,0017		0,0382	0,0001	0,1000		0,4085	0,1529	0,0091		0,0621	0,1000	0,0560
105532		1,7788	1,4087	2,0092		0,8853	0,7011	1,0000	0,8621		0,3761	0,4141	0,4444		0,8463	0,9318	1,0000	0,9260		0,0034	0,1246	0,2140		0,0523	0,0004	0,1108		0,0015	0,0352	0,2140		0,0151	0,3207	0,1108
105533		0,4956	0,5652	1,3578		0,3650	0,4163	1,0000	0,5938		1,1009	1,0938	1,9352		0,5689	0,5652	1,0000	0,7114		0,1530	0,0920	0,7520		0,0661	0,0695	0,4913		0,0018	0,0024	0,7520		0,3709	0,2713	0,4913
105539		64,7257	58,5826	70,2661		0,9212	0,8337	1,0000	0,9183		72,3945	58,6328	82,2870		0,8798	0,7125	1,0000	0,8641		0,0001	0,0542	0,1230		0,0016	0,1125	0,2107		0,0126	0,2609	0,1230		0,0230	0,0054	0,2107
105544		0,7345	0,8087	0,2202		0,9082	1,0000	0,2723	0,7268		1,2569	0,6797	0,8333		1,0000	0,5408	0,6630	0,7346		0,1475	0,4603	0,6430		0,4450	0,1243	0,0180		0,4603	0,1135	0,0142		0,1375	0,4450	0,6690
105550		12,0619	13,5130	14,0642		0,8576	0,9608	1,0000	0,9395		16,2110	15,3516	21,1111		0,7679	0,7272	1,0000	0,8317		0,0629	0,0065	0,0900		0,0192	0,0492	0,2659		0,2267	0,3240	0,0900		0,0036	0,1176	0,2659
105553		20,9823	20,4435	27,0917		0,7745	0,7546	1,0000	0,8430		24,5505	27,9531	34,6944		0,7076	0,8057	1,0000	0,8378		0,0231	0,0376	0,2463		0,0761	0,0052	0,2554		0,0836	0,0072	0,2463		0,0194	0,0327	0,2554
105554		0,5487	0,6783	0,5596		0,8089	1,0000	0,8250	0,8780		0,5321	0,4922	0,6296		0,8451	0,7818	1,0000	0,8756		0,0280	0,1877	0,0170		0,0058	0,0492	0,1916		0,0068	0,0521	0,1877		0,0259	0,1916	0,0153
105555		8,9115	7,8348	7,8165		1,0000	0,8792	0,8771	0,9188		6,5596	4,7891	6,2222		1,0000	0,7301	0,9486	0,8929		0,1222	0,0133	0,0147		0,1634	0,1479	0,0283		0,1222	0,2255	0,0098		0,1634	0,0014	0,0018
105558		0,7876	1,5652	1,1651		0,5032	1,0000	0,7444	0,7492		1,4771	0,4766	1,4167		1,0000	0,3227	0,9591	0,7606		0,2010	0,4166	0,0001		0,3948	0,6171	0,2166		0,4166	0,5787	0,2348		0,2233	0,3948	0,0010
105559		15,2301	15,1217	21,7706		0,6996	0,6946	1,0000	0,7981		15,8991	18,9219	22,7037		0,7003	0,8334	1,0000	0,8446		0,0392	0,0431	0,3254		0,0947	0,0007	0,2437		0,0387	0,0059	0,3254		0,0955	0,1017	0,2437
105566		0,5752	0,4435	0,2110		1,0000	0,7710	0,3668	0,7126		0,2936	0,5156	0,4167		0,5694	1,0000	0,8082	0,7925		0,4888	0,0126	0,3702		0,1820	0,3354	0,0011		0,0669	0,4888	0,0349		0,3354	0,0020	0,6116
105570		2,8761	1,9652	2,8624		1,0000	0,6833	0,9952	0,8928		1,9174	2,4688	2,9815		0,6431	0,8280	1,0000	0,8237		0,1635	0,2315	0,1345		0,1335	0,0001	0,2798		0,3151	0,0273	0,1635		0,2798	0,0835	0,2468
105575		6,5398	7,8870	6,2936		0,8292	1,0000	0,7980	0,8757		5,9358	5,8750	5,8796		1,0000	0,9898	0,9905	0,9934		0,0131	0,1914	0,0346		0,0095	0,0013	0,0008		0,1914	0,1379	0,1409		0,5867	0,0095	0,7463
105582		0,5133	0,1652	1,3761		0,3730	0,1200	1,0000	0,4977		0,3670	0,1563	0,1389		1,0000	0,4259	0,3785	0,6015		0,0454	0,4654	1,0067		0,7335	0,0902	0,1455		1,0067	0,0149	0,0414		0,1528	0,7264	0,7335
105583		0,4425	1,0783	2,2294		0,1985	0,4837	1,0000	0,5607		0,9358	0,4766	0,4259		1,0000	0,5093	0,4551	0,6548		0,3980	0,0172	0,8346		0,6108	0,0644	0,1200		0,8346	0,0077	0,0323		0,6323	0,0885	0,6108
105587		1,6195	2,2957	1,9358		0,7054	1,0000	0,8432	0,8496		1,3853	0,2891	1,1852		1,0000	0,2087	0,8556	0,6881		0,0963	0,2352	0,0002		0,5393	0,7036	0,1085		0,2352	1,4725	0,0002		0,0010	0,5393	0,0918
105588		5,0973	3,5913	3,5872		1,0000	0,7045	0,7037	0,8028		3,6239	4,0625	5,8519		0,6193	0,6942	1,0000	0,7712		0,3169	0,0396	0,0402		0,0836	0,0226	0,3749		0,1294	0,0479	0,3169		0,3749	0,0171	0,0175
105589		0,1858	0,3391	0,3761		0,4940	0,9016	1,0000	0,7985		0,2752	0,3047	0,3148		0,8742	0,9679	1,0000	0,9474		0,3300	0,0562	0,3245		0,0568	0,0070	0,0780		0,0287	0,1836	0,3245		1,1881	0,0244	0,0780
105591		17,2035	17,1739	20,4220		0,8424	0,8409	1,0000	0,8944		19,1927	23,7813	27,2593		0,7041	0,8724	1,0000	0,8588		0,0183	0,0193	0,1609		0,1142	0,0011	0,2195		0,1970	0,0035	0,1609		0,0016	0,0018	0,2195
105597		732,4779	687,3652	676,8899		1,0000	0,9384	0,9241	0,9542		865,9449	784,0391	955,5185		0,9063	0,8205	1,0000	0,9089		0,0677	0,0037	0,0125		0,0001	0,0545	0,1377		0,0294	0,1748	0,0677		0,1377	0,0085	0,0021
105598		2,3540	2,9043	1,8716		0,8105	1,0000	0,6444	0,8183		2,5229	1,2656	2,6019		0,9696	0,4864	1,0000	0,8187		0,0003	0,2893	0,1224		0,1584	0,4061	0,2886		0,1590	0,4049	0,2893		0,0003	0,2886	0,1230
105602		403,7611	396,8522	372,2661		1,0000	0,9829	0,9220	0,9683		470,9816	428,5156	469,4722		1,0000	0,9098	0,9968	0,9689		0,0465	0,0060	0,0361		0,0456	0,0558	0,0303		0,0465	0,0542	0,0311		0,0456	0,0056	0,0374
105603		1,8850	2,3304	2,2294		0,8089	1,0000	0,9567	0,9218		0,2661	1,0078	0,7593		0,2640	1,0000	0,7534	0,6725		0,0940	0,1174	0,0143		0,5035	0,5724	0,0225		1,9047	0,1174	0,1894		0,0670	0,5724	0,3600
105605		480,2213	527,7565	525,4404		0,9099	1,0000	0,9956	0,9685		557,3303	446,6406	701,8796		0,7941	0,6363	1,0000	0,8101		0,0547	0,0461	0,0272		0,0012	0,1193	0,3037		0,3305	0,8980	0,0461		0,0556	0,3037	0,2723
105608		0,6549	0,2348	0,3761		1,0000	0,3585	0,5743	0,6443		0,5872	0,1875	0,3519		1,0000	0,3193	0,5993	0,6395		0,6342	0,2425	0,0150		0,6449	0,3043	0,0050		0,6342	0,3139	0,0063		0,6449	0,2340	0,0130
105610		0,3097	0,3826	0,3853		0,8038	0,9930	1,0000	0,9323		0,2569	0,8125	0,2130		0,3162	1,0000	0,2622	0,5261		0,1291	0,0675	0,1012		0,1295	0,9265	0,2079		1,7876	0,1012	2,0622		0,2419	0,8674	0,9265
105614		1,6637	1,7826	2,2018		0,7556	0,8096	1,0000	0,8551		0,7706	1,4297	2,3148		0,3329	0,6176	1,0000	0,6502		0,0494	0,0111	0,2259		0,2998	0,0033	0,6211		1,0163	0,2453	0,2259		0,0374	0,0891	0,6211
105615		2,3363	2,2696	2,6239		0,8904	0,8650	1,0000	0,9185		1,7706	1,4453	1,7870		0,9908	0,8088	1,0000	0,9332		0,0069	0,0234	0,1227		0,0594	0,1232	0,0997		0,0795	0,0867	0,1227		0,0180	0,0424	0,0997
105616		0,7788	0,7913	0,1835		0,9842	1,0000	0,2319	0,7387		0,3394	0,4688	0,3704		0,7240	1,0000	0,7901	0,8380		0,3435	0,4369	0,8072		0,0595	0,2549	0,0114		0,0008	0,4369	0,0103		0,1752	0,2549	1,2950
105619		0,3274	0,3304	0,3303		0,9909	1,0000	0,9997	0,9969		0,2661	0,2188	0,7130		0,3732	0,3069	1,0000	0,5600		0,0054	0,0045	0,0031		0,1015	0,1882	0,8364		4,2637	4,8789	0,0045		0,7650	0,8364	0,8326
105620		1,9292	2,1565	1,7890		0,8946	1,0000	0,8296	0,9081		1,7156	0,9688	2,0833		0,8235	0,4650	1,0000	0,7628		0,0015	0,1391	0,0435		0,0157	0,2958	0,3905		0,0499	0,9102	0,1391		0,0823	0,3905	0,0191
105627		13,8407	12,3391	11,7431		1,0000	0,8915	0,8484	0,9133		13,9266	11,4219	11,8704		1,0000	0,8201	0,8524	0,8908		0,1308	0,0040	0,0320		0,1668	0,0317	0,0100		0,1308	0,0621	0,0285		0,1668	0,0000	0,0121
105637		2,0796	0,4783	0,2844		1,0000	0,2300	0,1368	0,4556		0,9174	0,7656	0,3704		1,0000	0,8345	0,4037	0,7461		1,1342	0,1583	0,3367		0,4226	0,0327	0,3767		1,1342	0,4445	0,0079		0,4226	0,8420	1,1893
105643		67,0000	71,7652	61,4679		0,9336	1,0000	0,8565	0,9300		86,6147	76,0938	101,7037		0,8516	0,7482	1,0000	0,8666		0,0001	0,1046	0,0469		0,0014	0,0722	0,2065		0,0527	0,2304	0,1046		0,0335	0,2065	0,0006
105644		0,3894	0,2261	0,3578		1,0000	0,5806	0,9188	0,8332		0,1284	0,4375	0,2315		0,2935	1,0000	0,5291	0,6075		0,2633	0,2552	0,0454		0,2912	0,7189	0,0182		1,0294	0,2633	0,3582		0,7189	0,0022	0,3639
105646		1,2124	1,0783	1,3670		0,8869	0,7888	1,0000	0,8919		1,8165	0,9688	1,1389		1,0000	0,5333	0,6270	0,7201		0,0002	0,0643	0,1650		0,4737	0,1131	0,0293		0,1650	0,5890	0,3478		0,1187	0,0179	0,4737
105655		0,4071	0,5130	0,5596		0,7275	0,9167	1,0000	0,8814		0,4587	0,4375	0,3796		1,0000	0,9538	0,8276	0,9271		0,1257	0,0095	0,1821		0,1092	0,0086	0,0786		0,1821	0,0458	0,0179		0,2640	0,0011	0,1092
105667		1,9204	1,3304	1,0367		1,0000	0,6928	0,5398	0,7442		1,9817	2,0703	0,6759		0,9572	1,0000	0,3265	0,7612		0,4262	0,0096	0,1398		0,2102	0,3936	0,6089		0,2372	0,4262	0,5526		0,3936	0,0175	0,1679
105672		0,4248	0,1391	0,5505		0,7717	0,2527	1,0000	0,6748		0,1743	1,0313	0,2130		0,1690	1,0000	0,2065	0,4585		0,0328	0,5389	0,5675		0,2701	1,1249	0,1998		0,7871	0,5675	0,6682		0,2951	0,1301	1,1249
105678		1,4336	1,5913	2,5229		0,5682	0,6307	1,0000	0,7330		0,8440	1,4297	1,3333		0,5903	1,0000	0,9326	0,8410		0,0907	0,0360	0,4481		0,2579	0,2499	0,0556		0,0687	0,4481	0,1901		0,3008	0,1870	0,2499
105680		0,5575	0,9913	0,4037		0,5624	1,0000	0,4072	0,6565		0,5138	0,9063	0,3611		0,5669	1,0000	0,3984	0,6551		0,0274	0,6070	0,1861		0,0240	0,6102	0,1970		0,0248	0,6070	0,1993		0,0265	0,6102	0,1838
105684		1,0177	0,8696	0,8349		1,0000	0,8545	0,8204	0,8916		1,6606	0,2813	0,7778		1,0000	0,1694	0,4684	0,5459		0,1655	0,0094	0,0324		0,8732	0,4377	0,0174		0,1655	2,0345	0,7847		0,8732	0,3134	0,2417
105686		3,8850	4,0000	3,9174		0,9712	1,0000	0,9793	0,9835		5,2752	5,0156	6,1481		0,8580	0,8158	1,0000	0,8913		0,0055	0,0239	0,0007		0,0076	0,0360	0,1660		0,2723	0,4216	0,0239		0,0652	0,1660	0,0837
105687		3,6637	3,2696	3,6055		1,0000	0,8924	0,9841	0,9588		4,3119	3,9219	3,4815		1,0000	0,9096	0,8074	0,9057		0,0606	0,0567	0,0151		0,1429	0,0001	0,0645		0,0606	0,0335	0,2285		0,1429	0,0014	0,0771
105688		0,1858	0,4087	0,2936		0,4546	1,0000	0,7184	0,7243		0,2477	0,4766	0,2500		0,5197	1,0000	0,5245	0,6814		0,2313	0,4653	0,0001		0,0813	0,5534	0,0766		0,1358	0,4653	0,1297		0,1576	0,5534	0,0046
105689		133,0177	129,5478	155,6973		0,8543	0,8320	1,0000	0,8955		151,3211	132,1719	198,3519		0,7629	0,6663	1,0000	0,8097		0,0118	0,0267	0,1593		0,0097	0,0830	0,3044		0,1038	0,2745	0,1593		0,0099	0,0024	0,3044
105692		3,7168	2,5304	4,4954		0,8268	0,5629	1,0000	0,7966		2,9266	5,9219	5,5926		0,4942	1,0000	0,9444	0,8129		0,0042	0,2003	0,3281		0,3708	0,2989	0,1070		0,3243	0,3281	0,1279		0,0009	0,2366	0,2989
105700		0,6283	0,9304	0,4679		0,6753	1,0000	0,5029	0,7261		0,2661	0,4531	1,0926		0,2435	0,4147	1,0000	0,5527		0,0090	0,4618	0,1609		0,2855	0,0552	0,8553		0,7247	0,3060	0,4618		0,0451	0,8553	0,0072
105701		60,6460	63,6870	67,1193		0,9036	0,9489	1,0000	0,9508		83,5872	106,3281	103,9722		0,7861	1,0000	0,9778	0,9213		0,0272	0,0001	0,0728		0,1286	0,1182	0,0435		0,2378	0,0728	0,0141		0,0029	0,0085	0,1182
105711		1,8142	0,8522	1,6330		1,0000	0,4697	0,9001	0,7900		1,4587	1,9219	3,0556		0,4774	0,6290	1,0000	0,7021		0,3401	0,3562	0,0624		0,1582	0,0177	0,5102		0,3404	0,0978	0,3401		0,5102	0,1688	0,1651
105712		3,0885	4,2870	2,5321		0,7204	1,0000	0,5906	0,7704		2,9266	1,5156	2,8889		1,0000	0,5179	0,9871	0,8350		0,0097	0,3764	0,1150		0,2601	0,3889	0,1909		0,3764	0,2192	0,2995		0,0593	0,2601	0,2416
105718		44,6283	54,8174	54,4404		0,8141	1,0000	0,9931	0,9357		61,6789	68,3203	78,7778		0,7829	0,8673	1,0000	0,8834		0,1213	0,0958	0,0631		0,0582	0,0018	0,1788		0,1798	0,0439	0,0958		0,0291	0,1788	0,1397
105722		0,8761	0,9043	0,8716		0,9688	1,0000	0,9638	0,9776		1,8624	1,0938	0,8704		1,0000	0,5873	0,4674	0,6849		0,0022	0,0327	0,0052		0,5460	0,0304	0,1457		0,0327	1,3017	1,9358		0,3807	0,5460	0,3622
105724		1,0796	0,9565	1,4037		0,7691	0,6814	1,0000	0,8168		0,3028	0,3438	0,4444		0,6814	0,7736	1,0000	0,8183		0,0103	0,0762	0,2919		0,0782	0,0091	0,2892		0,0763	0,0085	0,2919		0,0110	0,0782	0,2892
105726		80,2035	86,8261	106,9725		0,7498	0,8117	1,0000	0,8538		103,2661	94,5000	162,8333		0,6342	0,5803	1,0000	0,7382		0,0535	0,0095	0,2280		0,0376	0,0842	0,4379		0,2120	0,3152	0,2280		0,0005	0,0216	0,4379
105727		1,0619	0,4783	0,5138		1,0000	0,4504	0,4838	0,6448		0,3211	0,8125	0,7130		0,3952	1,0000	0,8775	0,7576		0,6332	0,1129	0,0778		0,4267	0,4005	0,0654		0,1852	0,6332	0,2021		0,4005	0,3111	0,2498
105728		14,6195	15,5391	18,5138		0,7897	0,8393	1,0000	0,8763		17,3761	20,1641	26,6296		0,6525	0,7572	1,0000	0,8032		0,0425	0,0084	0,1904		0,0895	0,0092	0,3161		0,2403	0,0767	0,1904		0,0008	0,0062	0,3161
105729		0,9735	0,7739	0,5780		1,0000	0,7950	0,5937	0,7962		0,5046	1,5625	1,0370		0,3229	1,0000	0,6637	0,6622		0,3287	0,0000	0,1531		0,3446	0,5946	0,0000		0,7525	0,3287	0,0688		0,5946	0,0619	0,0147
105731		0,6991	0,3739	0,3670		1,0000	0,5348	0,5250	0,6866		0,7982	1,1094	0,2222		0,7195	1,0000	0,2003	0,6399		0,5424	0,0723	0,0817		0,0206	0,6440	0,5850		0,0037	0,5424	0,7248		0,6440	0,0334	0,0399
105743		1,1770	1,2348	0,3119		0,9532	1,0000	0,2526	0,7353		0,4954	0,9297	0,7778		0,5329	1,0000	0,8366	0,7898		0,2400	0,4437	0,7298		0,2357	0,3404	0,0101		0,1352	0,4437	0,0421		0,1571	0,3404	0,9525
105744		1,7257	0,8000	2,1101		0,8178	0,3791	1,0000	0,7323		3,9358	0,9453	1,0926		1,0000	0,2402	0,2776	0,5059		0,0292	0,3935	0,4494		0,9830	0,2137	0,1555		0,4494	0,7573	0,6462		0,3044	0,0468	0,9830
105746		0,7080	0,3130	0,5138		1,0000	0,4421	0,7257	0,7226		0,6147	0,4609	0,7778		0,7903	0,5926	1,0000	0,7943		0,4687	0,2490	0,0000		0,0001	0,1512	0,3322		0,0175	0,0564	0,4687		0,3322	0,4294	0,0193
105748		0,5487	0,7304	0,2844		0,7512	1,0000	0,3894	0,7135		0,3853	0,6719	0,3704		0,5734	1,0000	0,5513	0,7082		0,0052	0,4869	0,3265		0,0591	0,4977	0,0794		0,0642	0,4869	0,0853		0,0067	0,4977	0,3146
105756		0,3363	0,2696	0,3394		0,9909	0,7943	1,0000	0,9284		0,4312	1,0938	0,2130		0,3942	1,0000	0,1947	0,5297		0,0659	0,1343	0,1072		0,0532	0,9169	0,3436		1,3791	0,1072	2,3728		0,8434	0,2190	0,9169
105763		0,5929	0,8087	0,1927		0,7332	1,0000	0,2383	0,6571		0,3303	0,5703	0,3889		0,5792	1,0000	0,6819	0,7537		0,0193	0,6057	0,5285		0,1051	0,4079	0,0189		0,0189	0,6057	0,0020		0,0016	0,4079	0,8448
105772		0,3540	0,6261	0,2661		0,5654	1,0000	0,4250	0,6635		0,4404	0,4375	0,2963		1,0000	0,9934	0,6728	0,8887		0,0299	0,5919	0,1713		0,1702	0,1327	0,2390		0,5919	0,5411	0,0003		0,4854	0,1702	0,9101
105773		0,6991	0,4783	0,2936		1,0000	0,6842	0,4200	0,7014		1,7248	0,5234	0,3796		1,0000	0,3035	0,2201	0,5078		0,5117	0,0010	0,2448		0,9775	0,1236	0,2525		0,5117	0,4843	0,7122		0,9775	0,0920	0,0224
105788		5,0000	4,3826	4,7798		1,0000	0,8765	0,9560	0,9442		5,2752	4,8906	7,3611		0,7166	0,6644	1,0000	0,7937		0,0829	0,0474	0,0020		0,0241	0,0651	0,3334		0,3789	0,5315	0,0829		0,3334	0,0341	0,1585
105790		0,4425	0,4696	0,4771		0,9275	0,9843	1,0000	0,9706		0,3394	0,6016	0,6759		0,5021	0,8901	1,0000	0,7974		0,0336	0,0057	0,0431		0,3107	0,0442	0,3266		1,5544	0,0979	0,0431		0,0947	0,2410	0,3266
105793		25,8496	36,3478	37,7431		0,6849	0,9630	1,0000	0,8826		26,1193	44,1563	37,9722		0,5915	1,0000	0,8599	0,8172		0,1984	0,0595	0,1801		0,1979	0,2913	0,0095		0,3934	0,1801	0,0034		0,0730	0,1430	0,2913
105801		0,4602	0,5304	0,4220		0,8676	1,0000	0,7956	0,8878		0,6881	0,8281	0,3981		0,8309	1,0000	0,4807	0,7706		0,0028	0,1717	0,0509		0,0160	0,3760	0,2846		0,0206	0,1717	0,7221		0,0435	0,3760	0,0026
105802		0,6195	0,5391	0,3028		1,0000	0,8702	0,4888	0,7863		1,1009	0,5938	0,2500		1,0000	0,5394	0,2271	0,5888		0,3468	0,0339	0,3081		0,7641	0,0072	0,3916		0,3468	0,2171	1,0268		0,7641	0,2745	0,0293
105804		0,5575	0,5217	0,4495		1,0000	0,9358	0,8063	0,9140		0,3303	0,2891	0,3519		0,9386	0,8215	1,0000	0,9201		0,1297	0,0047	0,0811		0,0037	0,0725	0,1202		0,0061	0,0616	0,1297		0,1202	0,0026	0,0938
105805		0,3982	0,6348	1,0550		0,3774	0,6017	1,0000	0,6597		0,3945	0,4453	0,4815		0,8193	0,9248	1,0000	0,9147		0,2385	0,0106	0,6001		0,0655	0,0010	0,1286		0,0911	0,2869	0,6001		1,3033	0,5220	0,1286
105808		1,5310	1,5826	1,5138		0,9674	1,0000	0,9565	0,9746		1,2844	1,5469	1,2870		0,8303	1,0000	0,8320	0,8874		0,0014	0,0370	0,0079		0,0208	0,1723	0,0196		0,2734	0,0370	0,2684		0,0621	0,1723	0,0438
105811		1,4248	1,7043	1,9266		0,7395	0,8846	1,0000	0,8747		1,1193	7,7813	1,7870		0,1438	1,0000	0,2297	0,4578		0,0959	0,0007	0,1931		0,3241	1,1271	0,1618		1,9992	0,1931	1,5755		0,2361	0,5830	1,1271
105812		0,5752	0,3217	0,8073		0,7125	0,3985	1,0000	0,7037		0,3945	1,1250	0,2778		0,3507	1,0000	0,2469	0,5325		0,0003	0,2875	0,5070		0,0965	0,9090	0,2443		0,3825	0,5070	0,6402		0,0976	0,0521	0,9090
105813		0,3274	0,2870	0,2569		1,0000	0,8766	0,7847	0,8871		0,3761	0,2344	0,2963		1,0000	0,6232	0,7878	0,8037		0,1728	0,0008	0,0617		0,3153	0,1257	0,0011		0,1728	0,3376	0,0582		0,3153	0,0272	0,0016
105814		0,5310	0,9739	0,6422		0,5452	1,0000	0,6594	0,7349		0,5229	0,5234	0,5926		0,8824	0,8832	1,0000	0,9219		0,1192	0,4444	0,0200		0,0137	0,0131	0,1173		0,0949	0,0962	0,4444		0,7425	0,1173	0,4047
105816		949,6815	852,6696	642,3119		1,0000	0,8978	0,6763	0,8581		1069,3486	880,8438	1283,7777		0,8330	0,6861	1,0000	0,8397		0,2208	0,0102	0,1527		0,0002	0,1043	0,2520		0,0036	0,1380	0,2208		0,2520	0,0203	0,1170
105835		5,0088	4,8435	5,6239		0,8906	0,8612	1,0000	0,9173		6,3486	4,4531	5,7222		1,0000	0,7014	0,9013	0,8676		0,0062	0,0252	0,1245		0,2049	0,1351	0,0077		0,1245	0,2814	0,0023		0,0035	0,0003	0,2049
105837		0,5221	0,9652	0,5229		0,5409	1,0000	0,5418	0,6942		0,5229	1,0078	0,7315		0,5189	1,0000	0,7258	0,7482		0,0744	0,5265	0,0736		0,1755	0,4184	0,0019		0,0967	0,5265	0,0035		0,1447	0,4184	0,1436
105838		0,6814	0,4000	0,7339		0,9285	0,5450	1,0000	0,8245		3,0550	0,3047	0,6019		1,0000	0,0997	0,1970	0,4323		0,0665	0,2998	0,2784		1,2100	0,3878	0,1783		0,2784	1,8197	1,3548		0,8103	0,0369	1,2100
105842		1,2478	1,6087	1,7890		0,6975	0,8992	1,0000	0,8656		0,7706	1,3125	1,0741		0,5871	1,0000	0,8184	0,8018		0,1367	0,0076	0,2083		0,1732	0,3186	0,0013		0,3396	0,2083	0,0127		0,0443	0,0504	0,3186
105852		0,4159	0,4522	0,3486		0,9197	1,0000	0,7709	0,8969		0,3303	0,5703	0,3889		0,5792	1,0000	0,6819	0,7537		0,0044	0,1570	0,0955		0,1051	0,4079	0,0189		0,4884	0,1570	0,2473		0,1343	0,4079	0,0012
105853		0,6991	0,5304	0,3761		1,0000	0,7587	0,5380	0,7656		0,3211	1,2266	0,3426		0,2618	1,0000	0,2793	0,5137		0,3854	0,0002	0,1784		0,1900	0,9610	0,1635		0,8163	0,3854	0,7613		0,9610	0,1829	0,0017
105859		0,5575	1,2783	0,5229		0,4361	1,0000	0,4091	0,6151		0,6055	0,4766	0,6759		0,8958	0,7051	1,0000	0,8670		0,0942	0,7012	0,1247		0,0056	0,1285	0,2059		0,2896	0,0256	0,7012		0,7427	0,2059	0,8281
105861		0,7699	0,9304	1,3119		0,5869	0,7092	1,0000	0,7654		0,6514	0,9766	0,4907		0,6670	1,0000	0,5025	0,7232		0,1123	0,0120	0,3858		0,0109	0,4676	0,1568		0,0358	0,3858	0,2344		0,0618	0,0007	0,4676
105863		0,9292	0,9565	1,0550		0,8808	0,9066	1,0000	0,9291		0,8257	0,5938	1,0833		0,7622	0,5481	1,0000	0,7701		0,0216	0,0051	0,1060		0,0003	0,1717	0,3768		0,1975	0,7903	0,1060		0,0577	0,0921	0,3768
105864		11,7611	10,7043	10,6055		1,0000	0,9101	0,9017	0,9373		12,3303	12,9375	13,0741		0,9431	0,9896	1,0000	0,9776		0,0934	0,0080	0,0134		0,0275	0,0059	0,0327		0,0004	0,0504	0,0934		0,0327	0,0860	0,1043
105866		0,4513	0,7826	1,0367		0,4353	0,7549	1,0000	0,7301		0,2202	0,3984	0,4815		0,4573	0,8274	1,0000	0,7616		0,2766	0,0023	0,4539		0,3074	0,0185	0,3929		0,2381	0,0380	0,4539		0,3511	0,0002	0,3929
105868		4,9292	5,9826	5,1560		0,8239	1,0000	0,8618	0,8953		3,5780	3,6172	4,3241		0,8275	0,8365	1,0000	0,8880		0,0332	0,1596	0,0079		0,0233	0,0171	0,1714		0,0302	0,0231	0,1596		0,0259	0,1714	0,0047
105869		7,1858	7,2435	8,2294		0,8732	0,8802	1,0000	0,9178		6,6330	8,3359	11,6667		0,5685	0,7145	1,0000	0,7610		0,0165	0,0120	0,1237		0,1286	0,0082	0,3940		0,6392	0,2547	0,1237		0,0573	0,0654	0,3940
105874		1,4425	0,2696	0,5596		1,0000	0,1869	0,3879	0,5249		0,5688	0,6875	0,3426		0,8273	1,0000	0,4983	0,7752		0,9297	0,3520	0,0545		0,0120	0,3673	0,2634		0,2909	0,9297	0,0020		0,3673	1,1247	0,4971
105880		1,4602	3,6174	3,4128		0,4037	1,0000	0,9434	0,7824		2,9908	6,6641	4,2963		0,4488	1,0000	0,6447	0,6978		0,4818	0,3541	0,1449		0,1922	0,5190	0,0094		0,3792	0,3541	0,0712		0,2661	0,5190	0,2737
105884		1,2920	0,2348	1,1193		1,0000	0,1817	0,8663	0,6827		0,4037	1,1719	0,8981		0,3445	1,0000	0,7664	0,7036		0,5507	0,7713	0,1310		0,3957	0,5071	0,0143		0,3462	0,5507	0,0246		0,5071	0,8439	0,1065
105885		0,5487	0,3391	0,2844		1,0000	0,6180	0,5183	0,7121		0,4862	0,4219	0,3611		1,0000	0,8677	0,7427	0,8701		0,4898	0,0295	0,1202		0,2006	0,0000	0,0842		0,4898	0,0990	0,0034		0,2006	0,2896	0,5236
105886		0,4071	0,3739	0,2569		1,0000	0,9184	0,6310	0,8498		0,9358	0,3203	0,3056		1,0000	0,3423	0,3266	0,5563		0,2347	0,0311	0,2075		0,8461	0,1337	0,1544		0,2347	0,9525	1,0074		0,8461	0,4651	0,0166
105895		0,6372	0,4522	0,3119		1,0000	0,7097	0,4895	0,7330		0,5321	0,5938	0,5833		0,8961	1,0000	0,9823	0,9595		0,4480	0,0020	0,1923		0,0528	0,0597	0,0122		0,1182	0,4480	0,3456		0,0597	0,5160	1,3906
105900		8,6903	9,9217	9,5872		0,8759	1,0000	0,9663	0,9474		10,6422	13,6641	13,6019		0,7788	1,0000	0,9954	0,9248		0,0545	0,0780	0,0059		0,1511	0,1128	0,0874		0,2380	0,0780	0,0550		0,0210	0,1128	0,0222
105903		6,8938	9,1739	11,2936		0,6104	0,8123	1,0000	0,8076		1,7706	10,1484	9,9537		0,1745	1,0000	0,9808	0,7184		0,1500	0,0001	0,3083		0,9248	0,4771	0,3662		1,3488	0,3083	0,2112		0,0390	0,0341	0,4771
105909		0,7345	1,2609	0,6606		0,5825	1,0000	0,5239	0,7021		0,4954	0,7109	1,1111		0,4459	0,6398	1,0000	0,6952		0,0464	0,5101	0,1008		0,1922	0,0101	0,5244		0,2042	0,0129	0,5101		0,0409	0,5244	0,0925
105910		0,7788	0,4696	0,3119		1,0000	0,6030	0,4005	0,6678		0,4312	0,7656	0,2222		0,5632	1,0000	0,2902	0,6178		0,5824	0,0133	0,2152		0,0090	0,6947	0,3175		0,0341	0,5824	0,4285		0,6947	0,0007	0,1389
105914		5,2566	5,2261	5,7706		0,9109	0,9056	1,0000	0,9389		5,4128	5,7969	8,1296		0,6658	0,7131	1,0000	0,7930		0,0087	0,0120	0,0910		0,0630	0,0258	0,3347		0,4888	0,3570	0,0910		0,0739	0,0666	0,3347
105916		0,8938	0,4957	0,8257		1,0000	0,5546	0,9238	0,8261		0,4679	1,2969	0,2593		0,3608	1,0000	0,1999	0,5202		0,2755	0,2856	0,0582		0,0741	0,9427	0,3144		0,7694	0,2755	1,3526		0,9427	0,0034	0,5630
105919		0,6726	0,3130	0,2661		1,0000	0,4654	0,3956	0,6203		0,4862	0,3594	0,2870		1,0000	0,7392	0,5903	0,7765		0,6889	0,0710	0,1486		0,3649	0,0056	0,1247		0,6889	0,0457	0,0027		0,3649	0,3290	0,4825
105924		13,6991	13,4087	11,2752		1,0000	0,9788	0,8231	0,9340		12,7248	10,7578	15,8519		0,8027	0,6786	1,0000	0,8271		0,0986	0,0315	0,1015		0,0029	0,0937	0,2738		0,1361	0,4209	0,0986		0,2738	0,1736	0,0001
105929		4,4071	4,6696	4,7339		0,9310	0,9864	1,0000	0,9725		5,3945	4,1641	7,0370		0,7666	0,5917	1,0000	0,7861		0,0330	0,0064	0,0403		0,0016	0,1383	0,3472		0,4566	1,1640	0,0403		0,1145	0,2690	0,3472
105931		11,3009	12,0957	15,7156		0,7191	0,7697	1,0000	0,8296		10,5413	16,4688	13,6944		0,6401	1,0000	0,8315	0,8239		0,0543	0,0169	0,2695		0,1380	0,2795	0,0003		0,1487	0,2695	0,0000		0,0481	0,0136	0,2795
105933		11,1947	9,0174	8,2018		1,0000	0,8055	0,7326	0,8461		13,4495	10,9141	12,8241		1,0000	0,8115	0,9535	0,9217		0,2412	0,0085	0,0608		0,1177	0,0898	0,0117		0,2412	0,0063	0,0842		0,1177	0,0986	0,2309
105937		18,6549	17,6696	20,3945		0,9147	0,8664	1,0000	0,9270		15,2844	17,5000	19,8889		0,7685	0,8799	1,0000	0,8828		0,0015	0,0320	0,1093		0,0736	0,0001	0,1798		0,1777	0,0201	0,1093		0,0078	0,0018	0,1798
105941		0,4425	0,4174	0,3761		1,0000	0,9433	0,8499	0,9311		0,3486	0,6016	0,1204		0,5795	1,0000	0,2001	0,5932		0,1030	0,0018	0,0566		0,0006	0,7534	0,4665		0,7008	0,1030	2,3849		0,7534	0,4700	0,2251
105946		0,5221	0,5478	0,3761		0,9531	1,0000	0,6866	0,8799		0,4404	0,4922	0,3056		0,8948	1,0000	0,6209	0,8385		0,0463	0,1846	0,1880		0,0188	0,2540	0,1977		0,0016	0,1846	0,3163		0,0924	0,2540	0,1019
105950		0,3363	0,4522	0,2385		0,7437	1,0000	0,5274	0,7570		0,2936	0,5234	0,4167		0,5609	1,0000	0,7961	0,7857		0,0007	0,4015	0,1786		0,1816	0,3479	0,0005		0,1322	0,4015	0,0062		0,0072	0,3479	0,2359
105954		4,6814	7,0087	5,9725		0,6679	1,0000	0,8522	0,8400		5,0550	7,3281	7,1574		0,6898	1,0000	0,9767	0,8888		0,1290	0,2515	0,0008		0,2070	0,1700	0,0803		0,1003	0,2515	0,1477		0,2489	0,1700	0,0090
105956		0,3451	0,3217	0,3394		1,0000	0,9322	0,9835	0,9719		0,4862	0,2188	0,1944		1,0000	0,4500	0,3998	0,6166		0,0411	0,0301	0,0042		0,6975	0,0818	0,1382		0,0411	1,8597	2,1381		0,6975	0,3864	0,5875
105957		0,4425	0,4522	0,4587		0,9647	0,9858	1,0000	0,9835		0,2936	0,4688	0,4352		0,6263	1,0000	0,9283	0,8515		0,0119	0,0003	0,0240		0,2201	0,2318	0,0403		1,2746	0,0240	0,0746		0,1005	0,1602	0,2318
105959		32,5929	29,2870	42,5596		0,7658	0,6881	1,0000	0,8180		31,6881	31,3594	47,2222		0,6710	0,6641	1,0000	0,7784		0,0123	0,0707	0,2898		0,0438	0,0494	0,3614		0,0892	0,0973	0,2898		0,0007	0,0314	0,3614
105963		460,5841	411,6348	561,6238		0,8201	0,7329	1,0000	0,8510		442,6238	362,1172	551,0185		0,8033	0,6572	1,0000	0,8202		0,0052	0,0669	0,2327		0,0014	0,1090	0,2860		0,0120	0,1671	0,2327		0,0000	0,0335	0,2860
105973		810,6548	808,7740	746,6697		1,0000	0,9977	0,9211	0,9729		1010,2660	777,9531	1087,9814		0,9286	0,7150	1,0000	0,8812		0,0396	0,0279	0,0490		0,0177	0,1441	0,1824		0,0374	0,6498	0,0396		0,1824	0,1655	0,0122
105974		310,3275	257,3130	369,1743		0,8406	0,6970	1,0000	0,8459		277,3028	346,7656	451,9352		0,6136	0,7673	1,0000	0,7936		0,0002	0,1008	0,2415		0,1219	0,0030	0,3334		0,2282	0,0304	0,2415		0,0103	0,0373	0,3334
105978		0,6018	0,5565	0,4587		1,0000	0,9247	0,7622	0,8956		0,4037	0,8359	0,4537		0,4830	1,0000	0,5428	0,6752		0,1590	0,0072	0,1051		0,1134	0,5665	0,0547		0,7634	0,1590	0,5824		0,5665	0,2607	0,0263
105979		2,8938	5,8783	3,5963		0,4923	1,0000	0,6118	0,7014		3,1651	4,0938	2,4630		0,7731	1,0000	0,6016	0,7916		0,1373	0,5118	0,0263		0,0015	0,3371	0,1342		0,0187	0,5118	0,0325		0,3149	0,3371	0,1210
105981		0,5841	0,4000	0,6055		0,9647	0,6606	1,0000	0,8751		0,2936	0,5000	0,3148		0,5872	1,0000	0,6296	0,7389		0,0712	0,2214	0,1925		0,0782	0,4365	0,0415		0,3739	0,1925	0,2818		0,2690	0,0217	0,4365
105982		5,5575	4,9739	8,8991		0,6245	0,5589	1,0000	0,7278		3,6055	4,5234	5,5093		0,6544	0,8210	1,0000	0,8252		0,0364	0,0943	0,4584		0,1208	0,0001	0,2772		0,0187	0,0345	0,4584		0,1631	0,2747	0,2772
105984		118,8938	118,4522	141,0734		0,8428	0,8396	1,0000	0,8941		120,2936	132,4453	153,8796		0,7817	0,8607	1,0000	0,8808		0,0178	0,0199	0,1614		0,0559	0,0027	0,1831		0,0763	0,0078	0,1614		0,0092	0,0107	0,1831
105986		0,4513	0,2783	0,7523		0,5999	0,3699	1,0000	0,6566		0,3394	0,2656	0,2593		1,0000	0,7826	0,7640	0,8488		0,0101	0,2455	0,6069		0,2364	0,0223	0,0356		0,6069	0,0548	0,0393		0,2615	0,8544	0,2364
105988		3,5310	3,4348	3,1468		1,0000	0,9728	0,8912	0,9546		2,2752	2,5859	2,8056		0,8109	0,9217	1,0000	0,9109		0,0669	0,0063	0,0489		0,0692	0,0011	0,1346		0,1985	0,0150	0,0669		0,1346	0,0456	0,0032
105989		0,3894	0,4870	0,3670		0,7996	1,0000	0,7536	0,8511		0,7798	0,2188	0,2407		1,0000	0,2806	0,3087	0,5298		0,0139	0,2326	0,0467		0,9166	0,1840	0,1438		0,2326	1,1854	1,0794		0,2283	0,9166	0,1534
105991		0,4956	0,7217	0,6147		0,6867	1,0000	0,8517	0,8461		0,4312	0,9844	0,3611		0,4380	1,0000	0,3668	0,6016		0,1146	0,2410	0,0002		0,0784	0,7331	0,1614		0,6342	0,2410	0,8500		0,0225	0,7331	0,2158
105996		0,3274	0,3043	0,4128		0,7931	0,7372	1,0000	0,8434		0,2569	0,2500	0,3056		0,8406	0,8181	1,0000	0,8862		0,0128	0,0532	0,2456		0,0134	0,0288	0,1742		0,0000	0,0034	0,2456		0,0515	0,1217	0,1742
106005		358,4513	349,2609	449,4312		0,7976	0,7771	1,0000	0,8582		409,7523	335,8047	514,3055		0,7967	0,6529	1,0000	0,8165		0,0197	0,0342	0,2205		0,0018	0,1086	0,2924		0,0202	0,1908	0,2205		0,0017	0,0071	0,2924
106007		114,0442	130,5652	134,1376		0,8502	0,9734	1,0000	0,9412		152,4128	133,2734	183,4907		0,8306	0,7263	1,0000	0,8523		0,0774	0,0168	0,0874		0,0026	0,0759	0,2305		0,1087	0,3356	0,0874		0,0000	0,1207	0,2305
106010		1,0885	0,5478	0,3303		1,0000	0,5033	0,3034	0,6022		0,3578	0,3047	0,2500		1,0000	0,8516	0,6987	0,8501		0,7316	0,0289	0,2630		0,2343	0,0000	0,1058		0,7316	0,2146	0,0290		0,2343	0,4780	1,0928
106012		4,7965	4,4000	5,1743		0,9270	0,8504	1,0000	0,9258		4,8807	5,4375	6,8333		0,7143	0,7957	1,0000	0,8367		0,0000	0,0471	0,1112		0,0676	0,0083	0,2573		0,2884	0,1246	0,1112		0,0523	0,0010	0,2573
106014		0,8407	0,8174	0,4312		1,0000	0,9723	0,5129	0,8284		0,8532	0,3125	0,2130		1,0000	0,3663	0,2496	0,5386		0,2716	0,1518	0,3784		0,8926	0,0864	0,2495		0,2716	0,7632	1,1651		0,8926	0,7160	0,0019
106015		1,6549	1,0957	0,9908		1,0000	0,6621	0,5987	0,7536		0,8440	0,8906	1,3796		0,6118	0,6455	1,0000	0,7524		0,4081	0,0303	0,0836		0,0693	0,0408	0,4103		0,0706	0,0418	0,4081		0,4103	0,0295	0,0822
106022		66,2920	66,5913	85,1927		0,7781	0,7817	1,0000	0,8533		64,7156	86,9219	91,2222		0,7094	0,9529	1,0000	0,8874		0,0289	0,0263	0,2289		0,1684	0,0386	0,1723		0,0975	0,0745	0,2289		0,0696	0,0656	0,1723
106026		0,4159	0,5478	0,3853		0,7592	1,0000	0,7034	0,8209		0,3028	0,4219	0,4537		0,6674	0,9299	1,0000	0,8658		0,0172	0,2848	0,0591		0,1848	0,0302	0,2079		0,0976	0,0725	0,2848		0,0591	0,2079	0,1285
106030		1,5487	1,0000	0,5688		1,0000	0,6457	0,3673	0,6710		0,4954	0,6094	0,8426		0,5879	0,7232	1,0000	0,7704		0,5756	0,0021	0,2776		0,1184	0,0087	0,3763		0,0217	0,0092	0,5756		0,3763	0,0572	0,5328
106034		0,3805	0,5913	0,2752		0,6435	1,0000	0,4654	0,7030		0,6514	0,5234	0,2037		1,0000	0,8035	0,3127	0,7054		0,0118	0,5084	0,1763		0,5035	0,0361	0,4730		0,5084	0,0378	0,4664		0,0128	0,5035	0,1804
106038		0,6814	0,2870	0,1743		1,0000	0,4212	0,2558	0,5590		0,3670	0,6953	0,4537		0,5278	1,0000	0,6525	0,7268		0,8391	0,0551	0,2733		0,1291	0,4604	0,0191		0,0028	0,8391	0,0261		0,4604	0,2954	0,6905
106040		0,3451	0,2957	0,2385		1,0000	0,8569	0,6911	0,8493		0,2294	0,7109	0,2593		0,3227	1,0000	0,3647	0,5625		0,2356	0,0003	0,1144		0,1683	0,8301	0,1138		1,0181	0,2356	0,8739		0,8301	0,2896	0,0502
106052		1,7965	1,3913	2,4037		0,7474	0,5788	1,0000	0,7754		1,1009	2,6563	1,6111		0,4144	1,0000	0,6065	0,6737		0,0032	0,1379	0,3670		0,2034	0,5699	0,0143		0,4349	0,3670	0,1034		0,0187	0,0283	0,5699
106063		0,8319	0,6000	0,6972		1,0000	0,7212	0,8381	0,8531		0,9450	0,8359	0,5185		1,0000	0,8845	0,5487	0,8111		0,2292	0,0829	0,0013		0,3021	0,0286	0,2576		0,2292	0,0061	0,3815		0,3021	0,0343	0,0036
106064		55,1770	50,6522	69,2202		0,7971	0,7318	1,0000	0,8430		53,3670	53,9531	64,5648		0,8266	0,8356	1,0000	0,8874		0,0107	0,0578	0,2464		0,0234	0,0172	0,1723		0,0014	0,0003	0,2464		0,0489	0,1323	0,1723
106067		8,5841	9,7913	11,9633		0,7175	0,8184	1,0000	0,8453		6,5688	9,0781	9,5648		0,6868	0,9491	1,0000	0,8786		0,0757	0,0038	0,2424		0,1843	0,0418	0,1867		0,1131	0,0770	0,2424		0,1346	0,0217	0,1867
106071		13,4956	12,0783	18,1284		0,7444	0,6663	1,0000	0,8036		14,2385	16,3672	18,8519		0,7553	0,8682	1,0000	0,8745		0,0149	0,0751	0,3155		0,0761	0,0003	0,1935		0,0101	0,0210	0,3155		0,0892	0,2095	0,1935
106072		0,6549	0,3826	0,2844		1,0000	0,5842	0,4343	0,6728		0,3670	0,3516	0,5741		0,6393	0,6124	1,0000	0,7506		0,5717	0,0247	0,1727		0,0440	0,0667	0,4139		0,0036	0,0116	0,5717		0,4139	0,0953	0,3256
106084		0,6195	0,5826	0,3486		1,0000	0,9404	0,5627	0,8344		0,2844	0,4688	0,3889		0,6067	1,0000	0,8296	0,8121		0,2612	0,0745	0,2927		0,1639	0,3003	0,0015		0,2119	0,2612	0,0001		0,3003	0,1004	0,2350
106094		1,6018	1,7739	1,8165		0,8818	0,9765	1,0000	0,9528		0,9817	1,8672	1,7037		0,5258	1,0000	0,9124	0,8127		0,0580	0,0110	0,0698		0,3053	0,2991	0,0563		1,1274	0,0698	0,0211		0,0253	0,1884	0,2991
106095		308,8850	336,7652	387,6514		0,7968	0,8687	1,0000	0,8885		294,0459	409,8437	356,6204		0,7175	1,0000	0,8701	0,8625		0,0507	0,0027	0,1705		0,1030	0,2133	0,0004		0,1577	0,1705	0,0024		0,0234	0,0002	0,2133
106096		4,0354	3,7130	4,2661		0,9459	0,8703	1,0000	0,9388		4,6514	5,1797	5,9815		0,7776	0,8660	1,0000	0,8812		0,0007	0,0453	0,0912		0,0608	0,0015	0,1825		0,2024	0,0506	0,0912		0,0353	0,0008	0,1825
106099		0,5929	0,3130	0,1743		1,0000	0,5279	0,2940	0,6073		0,3028	0,3984	0,2685		0,7600	1,0000	0,6739	0,8113		0,7195	0,0187	0,2898		0,0116	0,3016	0,0769		0,0755	0,7195	0,0138		0,3016	0,2974	0,9136
106107		8,6726	9,0174	9,8440		0,8810	0,9160	1,0000	0,9323		7,6972	7,9922	11,1667		0,6893	0,7157	1,0000	0,8017		0,0249	0,0028	0,1010		0,0510	0,0306	0,3189		0,3830	0,3157	0,1010		0,0322	0,0721	0,3189
106111		659,4691	608,5913	806,8715		0,8173	0,7543	1,0000	0,8572		648,0917	760,5469	1000,0925		0,6480	0,7605	1,0000	0,8028		0,0087	0,0532	0,2223		0,0940	0,0078	0,3168		0,1965	0,0474	0,2223		0,0010	0,0102	0,3168
106122		112,3274	109,4609	122,6422		0,9159	0,8925	1,0000	0,9361		93,1651	110,7500	159,3148		0,5848	0,6952	1,0000	0,7600		0,0045	0,0193	0,0952		0,1072	0,0157	0,3959		0,7245	0,3889	0,0952		0,1193	0,0824	0,3959
106125		1,7522	2,0870	2,7339		0,6409	0,7634	1,0000	0,8014		1,2294	3,3672	2,7593		0,3651	1,0000	0,8195	0,7282		0,1002	0,0063	0,3193		0,4134	0,4576	0,0330		0,6505	0,3193	0,0015		0,0262	0,0046	0,4576
106128		9,9912	9,6087	9,8349		1,0000	0,9617	0,9844	0,9820		6,2385	6,8125	7,5926		0,8217	0,8973	1,0000	0,9063		0,0262	0,0128	0,0002		0,0494	0,0007	0,1419		0,3791	0,1415	0,0262		0,1419	0,0329	0,0769
106129		0,9204	0,6348	0,4679		1,0000	0,6897	0,5084	0,7327		0,4495	0,9063	0,7315		0,4960	1,0000	0,8071	0,7677		0,4487	0,0066	0,1641		0,2507	0,3814	0,0066		0,1820	0,4487	0,0219		0,3814	0,0230	0,2294
106136		251,0266	283,9565	316,6973		0,7926	0,8966	1,0000	0,8964		250,8532	310,0625	360,9074		0,6951	0,8591	1,0000	0,8514		0,0669	0,0000	0,1577		0,1128	0,0003	0,2321		0,2199	0,0098	0,1577		0,0179	0,0128	0,2321
106142		0,6018	0,5652	0,3119		1,0000	0,9392	0,5183	0,8192		0,3119	0,9063	0,6481		0,3441	1,0000	0,7151	0,6864		0,2878	0,0897	0,3386		0,3554	0,5428	0,0028		0,7884	0,2878	0,0466		0,5428	0,2809	0,0883
106144		2,0708	2,0957	2,5505		0,8119	0,8217	1,0000	0,8779		2,4128	1,7578	3,6389		0,6631	0,4831	1,0000	0,7154		0,0257	0,0190	0,1879		0,0094	0,1714	0,4832		0,2248	0,6597	0,1879		0,0359	0,0439	0,4832
106153		9,7080	8,8261	14,9541		0,6492	0,5902	1,0000	0,7465		7,5138	12,2734	11,6944		0,6122	1,0000	0,9528	0,8550		0,0336	0,0839	0,4218		0,2554	0,2260	0,0725		0,0626	0,4218	0,2211		0,1893	0,2986	0,2260
106161		0,4779	0,4087	0,3670		1,0000	0,8552	0,7679	0,8744		0,3761	0,5234	0,2963		0,7186	1,0000	0,5661	0,7616		0,1936	0,0023	0,0617		0,0071	0,3930	0,1325		0,1241	0,1936	0,4209		0,3930	0,0389	0,0002
106164		8,3451	9,6087	9,5872		0,8685	1,0000	0,9978	0,9554		9,6147	10,7422	9,9167		0,8950	1,0000	0,9232	0,9394		0,0857	0,0658	0,0528		0,0207	0,0902	0,0031		0,0454	0,0658	0,0146		0,0487	0,0902	0,0761
106167		71,6549	76,8087	103,9174		0,6895	0,7391	1,0000	0,8096		68,9450	106,6797	92,4537		0,6463	1,0000	0,8666	0,8376		0,0593	0,0214	0,3048		0,1556	0,2556	0,0047		0,1059	0,3048	0,0166		0,0968	0,0451	0,2556
106171		122,2566	119,8348	118,3395		1,0000	0,9802	0,9680	0,9827		150,3670	133,0000	185,9630		0,8086	0,7152	1,0000	0,8413		0,0251	0,0003	0,0074		0,0055	0,0727	0,2494		0,4365	0,8234	0,0251		0,2494	0,1567	0,1219
106172		4,5752	5,0348	5,5413		0,8257	0,9086	1,0000	0,9114		4,5046	4,1016	4,3241		1,0000	0,9105	0,9599	0,9568		0,0526	0,0001	0,1338		0,0637	0,0289	0,0002		0,1338	0,0000	0,0260		0,1754	0,0311	0,0637
106177		0,4336	0,5652	0,5046		0,7672	1,0000	0,8928	0,8866		0,4954	0,4609	0,2593		1,0000	0,9304	0,5234	0,8179		0,0816	0,1736	0,0003		0,2899	0,0763	0,3245		0,1736	0,0156	0,5894		0,0117	0,2899	0,0309
106184		0,9381	1,7913	1,8440		0,5087	0,9714	1,0000	0,8267		1,5229	1,5391	2,8148		0,5410	0,5468	1,0000	0,6959		0,3822	0,1517	0,2745		0,0761	0,0707	0,5229		0,3140	0,3025	0,2745		0,1101	0,3699	0,5229
106186		0,6106	0,6087	1,1193		0,5455	0,5438	1,0000	0,6964		0,5046	0,8047	0,8333		0,6055	0,9657	1,0000	0,8571		0,0724	0,0740	0,5219		0,2742	0,0956	0,2225		0,0269	0,3474	0,5219		0,4029	0,4069	0,2225
106187		14,7168	13,5304	13,1651		1,0000	0,9194	0,8946	0,9380		15,5505	16,8281	21,6296		0,7189	0,7780	1,0000	0,8323		0,0924	0,0039	0,0196		0,0575	0,0141	0,2648		0,3369	0,1985	0,0924		0,2648	0,0468	0,0225
106192		0,3894	0,4087	0,3945		0,9528	1,0000	0,9653	0,9727		0,2202	0,2813	0,4722		0,4663	0,5957	1,0000	0,6873		0,0089	0,0400	0,0014		0,1507	0,0269	0,5409		1,7937	1,1501	0,0400		0,3201	0,5409	0,3627
106198		10,0531	10,8870	9,6789		0,9234	1,0000	0,8890	0,9375		10,1468	11,4375	14,1389		0,7177	0,8089	1,0000	0,8422		0,0023	0,0931	0,0238		0,0713	0,0057	0,2478		0,3375	0,1358	0,0931		0,0428	0,2478	0,0130
106201		1,5221	1,3739	2,0459		0,7440	0,6715	1,0000	0,8052		1,8257	2,2344	1,8704		0,8171	1,0000	0,8371	0,8847		0,0160	0,0717	0,3126		0,0281	0,1767	0,0145		0,0007	0,3126	0,0049		0,1088	0,2291	0,1767
106202		7,5133	8,8435	9,0275		0,8323	0,9796	1,0000	0,9373		7,1927	8,1250	9,7870		0,7349	0,8302	1,0000	0,8550		0,0954	0,0294	0,0934		0,0703	0,0034	0,2259		0,2934	0,0987	0,0934		0,0029	0,1345	0,2259
106209		0,5133	0,4435	0,8532		0,6016	0,5198	1,0000	0,7071		0,5872	0,3438	0,8611		0,6819	0,3993	1,0000	0,6937		0,0366	0,1118	0,4999		0,0005	0,2656	0,5275		0,0022	0,2934	0,4999		0,0275	0,0951	0,5275
106211		4,7876	4,8870	5,5321		0,8654	0,8834	1,0000	0,9163		4,1193	4,6328	4,6389		0,8880	0,9987	1,0000	0,9622		0,0209	0,0092	0,1261		0,0728	0,0472	0,0555		0,0069	0,1162	0,1261		0,1143	0,0807	0,0555
106212		7,8407	8,3043	11,4495		0,6848	0,7253	1,0000	0,8034		4,9817	5,8125	7,1944		0,6924	0,8079	1,0000	0,8335		0,0568	0,0255	0,3158		0,0870	0,0033	0,2628		0,0500	0,0001	0,3158		0,0960	0,0529	0,2628
106216		6,1681	6,0696	7,8532		0,7854	0,7729	1,0000	0,8528		8,4771	6,2109	11,0370		0,7681	0,5627	1,0000	0,7769		0,0234	0,0324	0,2298		0,0003	0,1627	0,3641		0,0361	0,3492	0,2298		0,0003	0,0001	0,3641
106223		4,2566	2,7739	4,3303		0,9830	0,6406	1,0000	0,8745		3,7523	2,8906	3,2222		1,0000	0,7704	0,8587	0,8764		0,1167	0,2580	0,1934		0,1904	0,0618	0,0020		0,1934	0,0593	0,0016		0,1141	0,2637	0,1904
106225		551,0974	556,6696	610,8532		0,9022	0,9113	1,0000	0,9378		636,3670	533,2891	827,6944		0,7688	0,6443	1,0000	0,8044		0,0135	0,0077	0,0926		0,0055	0,1006	0,3140		0,2175	0,5461	0,0926		0,0515	0,0629	0,3140
106226		4,0619	4,1217	4,8624		0,8354	0,8477	1,0000	0,8943		3,7248	4,9297	4,7963		0,7556	1,0000	0,9729	0,9095		0,0231	0,0149	0,1611		0,1482	0,1368	0,0475		0,1120	0,1611	0,0651		0,0397	0,0283	0,1368
106227		59,0531	64,8348	73,4862		0,8036	0,8823	1,0000	0,8953		53,7523	80,8047	64,9352		0,6652	1,0000	0,8036	0,8229		0,0530	0,0013	0,1596		0,1035	0,2811	0,0018		0,2763	0,1596	0,0529		0,0018	0,0193	0,2811
106228		0,4248	0,2957	0,3028		1,0000	0,6961	0,7128	0,8030		0,2752	0,7891	1,2593		0,2185	0,6266	1,0000	0,6150		0,3166	0,0466	0,0336		0,4720	0,0004	0,7012		1,1431	0,1202	0,3166		0,7012	0,0207	0,0303
106229		0,3097	0,4522	0,5596		0,5534	0,8081	1,0000	0,7872		0,2202	0,5313	0,7315		0,3010	0,7263	1,0000	0,6758		0,1962	0,0019	0,3452		0,4235	0,0087	0,5654		0,7817	0,0150	0,3452		0,0468	0,0633	0,5654
106236		0,7080	0,7304	0,6881		0,9693	1,0000	0,9421	0,9705		0,9633	1,1250	0,5463		0,8563	1,0000	0,4856	0,7806		0,0000	0,0432	0,0159		0,0266	0,3573	0,2999		0,1735	0,0432	1,6357		0,2157	0,3573	0,1442
106245		15,3097	18,4696	21,3853		0,7159	0,8637	1,0000	0,8599		18,1560	22,7813	29,9537		0,6061	0,7605	1,0000	0,7889		0,1004	0,0001	0,2178		0,1239	0,0034	0,3421		0,2814	0,0504	0,2178		0,0214	0,0268	0,3421
106250		0,5575	0,4087	0,2385		1,0000	0,7331	0,4278	0,7203		0,5688	0,2578	0,5093		1,0000	0,4532	0,8954	0,7829		0,4733	0,0006	0,2693		0,3531	0,3711	0,0633		0,4733	0,2258	0,1327		0,3531	0,0100	0,4270
106266		2,9735	2,5043	2,8991		1,0000	0,8422	0,9750	0,9391		5,7339	6,9531	8,1852		0,7005	0,8495	1,0000	0,8500		0,0907	0,0843	0,0207		0,1033	0,0000	0,2345		0,3917	0,0735	0,0907		0,2345	0,0003	0,1283
106273		1,9115	1,7739	4,1468		0,4610	0,4278	1,0000	0,6296		3,7615	1,6641	3,8241		0,9836	0,4352	1,0000	0,8063		0,0844	0,1205	0,6675		0,2238	0,4848	0,3107		0,5595	0,1119	0,6675		0,4240	0,5029	0,3107
106274		0,6460	0,2522	0,3119		1,0000	0,3904	0,4828	0,6244		0,2385	0,8828	0,2130		0,2702	1,0000	0,2413	0,5038		0,6794	0,1614	0,0596		0,1634	0,9890	0,2086		0,3729	0,6794	0,4387		0,9890	0,0374	0,0013
106282		1,9823	2,3826	2,6422		0,7502	0,9017	1,0000	0,8840		2,1835	1,4453	2,6111		0,8362	0,5535	1,0000	0,7966		0,0987	0,0023	0,1779		0,0074	0,2157	0,3281		0,0145	0,4943	0,1779		0,0091	0,0582	0,3281
106295		0,9469	0,9826	0,6147		0,9637	1,0000	0,6256	0,8631		0,5688	0,8281	0,6574		0,6869	1,0000	0,7939	0,8269		0,0837	0,2124	0,2529		0,0839	0,2742	0,0053		0,1474	0,2124	0,0259		0,1310	0,2742	0,1650
106304		1,0442	0,9826	1,2202		0,8558	0,8053	1,0000	0,8870		1,8807	0,6250	1,3333		1,0000	0,3323	0,7089	0,6804		0,0065	0,0406	0,1730		0,5555	0,3662	0,0027		0,1730	1,2406	0,1682		0,1175	0,0566	0,5555
106305		0,5752	0,4000	0,4771		1,0000	0,6954	0,8294	0,8416		0,5229	0,8984	0,5833		0,5820	1,0000	0,6493	0,7438		0,2487	0,0959	0,0008		0,0892	0,4271	0,0316		0,2755	0,2487	0,1592		0,4271	0,0085	0,0303
106306		0,6372	0,9913	0,3945		0,6428	1,0000	0,3980	0,6803		0,6147	0,3828	0,6944		0,8852	0,5513	1,0000	0,8122		0,0046	0,5558	0,2418		0,0284	0,2556	0,3001		0,1667	0,0522	0,5558		0,1143	0,3001	0,6021
106309		0,3628	0,5478	0,3945		0,6623	1,0000	0,7202	0,7941		1,0183	0,5391	0,2685		1,0000	0,5294	0,2637	0,5977		0,0677	0,3325	0,0224		0,7425	0,0138	0,3308		0,3325	0,2516	0,9345		0,0128	0,7425	0,0471
106311		22,3628	22,2522	23,1376		0,9665	0,9617	1,0000	0,9761		29,0000	32,5859	28,8333		0,8900	1,0000	0,8848	0,9249		0,0025	0,0054	0,0349		0,0112	0,1126	0,0145		0,1237	0,0349	0,1358		0,0223	0,0169	0,1126
106314		0,4159	0,5739	0,5046		0,7247	1,0000	0,8792	0,8680		0,4495	0,4063	0,5833		0,7706	0,6966	1,0000	0,8224		0,1033	0,2043	0,0008		0,0124	0,0676	0,2821		0,0505	0,1432	0,2043		0,0419	0,2821	0,0176
106320		3,9558	5,7739	5,4954		0,6851	1,0000	0,9518	0,8790		5,9083	4,2109	5,5833		1,0000	0,7127	0,9450	0,8859		0,1881	0,1861	0,0452		0,1748	0,1591	0,0301		0,1861	0,1427	0,0362		0,2071	0,1748	0,0386
106323		2,2389	2,2261	2,0183		1,0000	0,9943	0,9015	0,9652		2,3578	1,1953	1,7500		1,0000	0,5070	0,7422	0,7497		0,0510	0,0276	0,0592		0,4156	0,1961	0,0002		0,0510	1,4157	0,4639		0,4156	0,3738	0,1072
106325		0,6549	0,7304	0,3761		0,8966	1,0000	0,5149	0,8039		0,7982	0,6484	0,6019		1,0000	0,8123	0,7541	0,8555		0,0458	0,3150	0,3028		0,2252	0,0101	0,0513		0,3150	0,0003	0,0107		0,0108	0,2252	0,4702
106328		0,2920	0,3217	0,6422		0,4547	0,5009	1,0000	0,6519		0,7798	0,4609	0,3426		1,0000	0,5910	0,4393	0,6768		0,1168	0,0690	0,6173		0,5632	0,0233	0,1717		0,6173	0,0115	0,1354		0,1506	0,0954	0,5632
106334		36,3009	43,5217	32,1193		0,8341	1,0000	0,7380	0,8574		34,8624	39,2031	36,0833		0,8893	1,0000	0,9204	0,9366		0,0031	0,2220	0,0702		0,0225	0,0945	0,0029		0,0064	0,2220	0,0272		0,0907	0,0945	0,2824
106336		2,4336	3,0696	2,7064		0,7928	1,0000	0,8817	0,8915		1,6330	2,0156	2,5926		0,6299	0,7774	1,0000	0,8024		0,0592	0,1657	0,0007		0,1152	0,0028	0,3175		0,3396	0,0771	0,1657		0,0004	0,3175	0,0323
106341		0,3717	1,0174	0,7431		0,3653	1,0000	0,7304	0,6986		0,4679	0,5703	0,3426		0,8204	1,0000	0,6007	0,8071		0,3401	0,5175	0,0035		0,0008	0,3092	0,1630		0,0561	0,5175	0,0312		0,6725	0,3092	0,0250
106342		2,7611	2,1478	3,2110		0,8599	0,6689	1,0000	0,8429		1,9908	3,0547	2,5185		0,6517	1,0000	0,8245	0,8254		0,0016	0,1331	0,2465		0,1248	0,2768	0,0000		0,1582	0,2465	0,0018		0,0063	0,1028	0,2768
106343		0,4779	1,1043	0,6606		0,4328	1,0000	0,5982	0,6770		0,8165	1,2734	1,5463		0,5280	0,8235	1,0000	0,7838		0,1814	0,5628	0,0197		0,2308	0,0070	0,3513		0,0689	0,0789	0,5628		0,4187	0,3513	0,1261
106345		0,7345	0,7739	0,3394		0,9491	1,0000	0,4386	0,7959		1,0550	0,6797	0,3611		1,0000	0,6443	0,3423	0,6622		0,1391	0,3294	0,4425		0,5947	0,0010	0,3064		0,3294	0,0886	0,6936		0,3539	0,5947	0,1508
106353		5,5487	6,5826	8,7431		0,6346	0,7529	1,0000	0,7958		4,7982	7,7578	6,2778		0,6185	1,0000	0,8092	0,8092		0,0995	0,0078	0,3294		0,1416	0,3053	0,0000		0,1192	0,3294	0,0008		0,1200	0,0139	0,3053
106355		4,8938	4,9304	4,1009		0,9926	1,0000	0,8318	0,9414		6,3853	5,4297	8,0463		0,7936	0,6748	1,0000	0,8228		0,0536	0,0870	0,1075		0,0041	0,0918	0,2814		0,1796	0,4802	0,0870		0,2347	0,2814	0,0004
106362		0,6903	0,8000	0,6881		0,8629	1,0000	0,8601	0,9077		0,8532	0,7344	1,4444		0,5907	0,5084	1,0000	0,6997		0,0152	0,1397	0,0171		0,0386	0,1153	0,5151		0,5132	0,7607	0,1397		0,1059	0,5151	0,1020
106369		1,1062	1,0087	1,1193		0,9883	0,9012	1,0000	0,9632		1,2202	0,5859	3,7963		0,3214	0,1543	1,0000	0,4919		0,0174	0,0542	0,0541		0,0859	0,3635	1,0235		2,3433	3,4154	0,0541		0,9311	0,5537	1,0235
106373		13,4425	14,4783	13,2385		0,9285	1,0000	0,9144	0,9476		12,4679	14,8047	17,7130		0,7039	0,8358	1,0000	0,8466		0,0048	0,0776	0,0136		0,0934	0,0006	0,2403		0,4380	0,1192	0,0776		0,0449	0,2403	0,0296
106374		31,9646	33,7217	34,7156		0,9208	0,9714	1,0000	0,9640		37,2477	37,1016	44,8796		0,8299	0,8267	1,0000	0,8855		0,0293	0,0012	0,0528		0,0195	0,0217	0,1753		0,2019	0,2099	0,0528		0,0098	0,0724	0,1753
106376		29,6018	32,1739	51,0092		0,5803	0,6307	1,0000	0,7370		22,3028	30,9766	36,0093		0,6194	0,8602	1,0000	0,8265		0,0829	0,0391	0,4402		0,1737	0,0060	0,2748		0,0476	0,0644	0,4402		0,2388	0,1565	0,2748
106378		1,2566	0,4261	0,9908		1,0000	0,3391	0,7885	0,7092		0,3119	1,6641	1,0185		0,1874	1,0000	0,6120	0,5998		0,4957	0,4218	0,0234		0,5158	0,7374	0,0005		0,8447	0,4957	0,0312		0,7374	0,1994	0,1165
106380		0,4425	0,6696	0,3211		0,6608	1,0000	0,4795	0,7135		0,5046	0,5391	0,7407		0,6812	0,7278	1,0000	0,8030		0,0094	0,4871	0,1733		0,0597	0,0237	0,3165		0,0036	0,0007	0,4871		0,0801	0,3165	0,3729
106382		11,2920	11,9130	15,1376		0,7460	0,7870	1,0000	0,8443		12,4587	15,8359	16,2407		0,7671	0,9751	1,0000	0,9141		0,0462	0,0165	0,2441		0,1410	0,0464	0,1296		0,0292	0,1367	0,2441		0,1786	0,1090	0,1296
106384		0,5575	1,1478	0,5138		0,4857	1,0000	0,4476	0,6444		0,9725	0,8594	0,6574		1,0000	0,8837	0,6760	0,8532		0,0757	0,6338	0,1157		0,2290	0,0057	0,1431		0,6338	0,2150	0,0032		0,5356	0,2290	0,6396
106386		1,3628	1,0957	1,5688		0,8687	0,6984	1,0000	0,8557		1,7615	1,9297	1,4167		0,9128	1,0000	0,7342	0,8823		0,0010	0,1161	0,2248		0,0070	0,1806	0,1179		0,0217	0,2248	0,0721		0,0013	0,1739	0,1806
106389		79,3540	57,3391	110,5963		0,7175	0,5185	1,0000	0,7453		81,5138	58,8359	119,4074		0,6827	0,4927	1,0000	0,7251		0,0029	0,1711	0,4240		0,0063	0,1738	0,4637		0,0142	0,2101	0,4240		0,0002	0,1386	0,4637
106393		0,2566	0,3478	0,3394		0,7378	1,0000	0,9758	0,9045		0,5321	0,2422	0,2870		1,0000	0,4552	0,5394	0,6648		0,1654	0,1447	0,0589		0,5889	0,1331	0,0486		0,1447	0,9181	0,6436		0,0180	0,5889	0,4486
106407		0,3805	0,2696	0,2018		1,0000	0,7085	0,5304	0,7463		0,2202	0,2813	0,3148		0,6995	0,8936	1,0000	0,8644		0,4222	0,0053	0,1559		0,1313	0,0056	0,2103		0,0080	0,0988	0,4222		0,2103	0,1184	0,4678
106409		2,4071	2,0522	1,8991		1,0000	0,8526	0,7890	0,8805		3,0183	3,0000	2,4630		1,0000	0,9939	0,8160	0,9367		0,1836	0,0050	0,0482		0,0944	0,0646	0,1207		0,1836	0,1477	0,0250		0,0944	0,0640	0,1711
106412		4,6726	3,1043	5,4404		0,8589	0,5706	1,0000	0,8098		4,0917	2,6797	4,8981		0,8354	0,5471	1,0000	0,7942		0,0121	0,2163	0,3043		0,0079	0,2211	0,3325		0,0032	0,2574	0,3043		0,0202	0,1833	0,3325
106426		3,9912	3,9043	5,0183		0,7953	0,7780	1,0000	0,8578		4,1101	4,6406	4,4167		0,8857	1,0000	0,9518	0,9458		0,0208	0,0330	0,2213		0,0392	0,0804	0,0005		0,0049	0,2213	0,0675		0,1936	0,2324	0,0804
106427		0,7699	0,6522	0,9725		0,7917	0,6706	1,0000	0,8208		2,5321	0,2578	0,3426		1,0000	0,1018	0,1353	0,4124		0,0040	0,0937	0,2849		1,2780	0,3443	0,2644		0,2849	1,7819	1,6113		0,4333	0,1954	1,2780
106436		0,5664	0,6174	0,7248		0,7815	0,8518	1,0000	0,8778		0,4862	0,5781	0,3519		0,8410	1,0000	0,6087	0,8166		0,0522	0,0043	0,1881		0,0030	0,2923	0,1697		0,0084	0,1881	0,3353		0,0057	0,0063	0,2923
106438		0,3894	0,7304	0,5688		0,5331	1,0000	0,7788	0,7706		0,7431	0,5391	0,4537		1,0000	0,7255	0,6105	0,7787		0,1953	0,3759	0,0003		0,3609	0,0112	0,1033		0,3759	0,0080	0,0923		0,2114	0,3609	0,0000
106441		4,8407	3,4609	4,3028		1,0000	0,7150	0,8889	0,8679		4,8624	3,2734	3,6389		1,0000	0,6732	0,7484	0,8072		0,2043	0,1164	0,0029		0,3090	0,0725	0,0150		0,2043	0,1804	0,0740		0,3090	0,0356	0,0353
106454		0,3186	0,3304	0,2936		0,9643	1,0000	0,8886	0,9510		0,4220	0,7031	0,2685		0,6002	1,0000	0,3819	0,6607		0,0030	0,0725	0,0449		0,0115	0,5979	0,2328		0,8119	0,0725	1,7572		0,4100	0,5979	0,2010
106461		3,5044	3,8000	3,7248		0,9222	1,0000	0,9802	0,9675		3,2202	2,8438	3,6481		0,8827	0,7795	1,0000	0,8874		0,0341	0,0477	0,0043		0,0002	0,0680	0,1723		0,1003	0,3658	0,0477		0,0097	0,1723	0,0910
106462		0,2743	0,2348	0,4954		0,5537	0,4740	1,0000	0,6759		0,4220	0,2813	0,3426		1,0000	0,6666	0,8118	0,8261		0,0467	0,1249	0,5651		0,2755	0,1068	0,0010		0,5651	0,0003	0,0671		0,2874	0,4603	0,2755
106464		9,2212	8,0435	12,9266		0,7133	0,6222	1,0000	0,7785		8,1560	10,6328	12,4630		0,6544	0,8531	1,0000	0,8359		0,0167	0,0898	0,3612		0,1401	0,0016	0,2587		0,0579	0,0256	0,3612		0,0675	0,1893	0,2587
106465		56,8407	58,2348	59,0367		0,9628	0,9864	1,0000	0,9831		46,7615	55,6250	51,7315		0,8407	1,0000	0,9300	0,9236		0,0133	0,0005	0,0246		0,0548	0,1147	0,0004		0,3256	0,0246	0,0689		0,0192	0,0599	0,1147
106466		2,0796	1,6522	1,4771		1,0000	0,7945	0,7103	0,8349		1,7064	1,3516	2,7222		0,6268	0,4965	1,0000	0,7078		0,2603	0,0081	0,0694		0,0218	0,1412	0,4986		0,1798	0,4377	0,2603		0,4986	0,0281	0,0000
106473		0,4867	0,6957	0,5046		0,6996	1,0000	0,7253	0,8083		0,4862	0,7656	0,3519		0,6351	1,0000	0,4596	0,6982		0,0489	0,3070	0,0292		0,0132	0,5182	0,1769		0,1180	0,3070	0,4335		0,0000	0,5182	0,0026
106478		4,2212	3,7826	3,9908		1,0000	0,8961	0,9454	0,9472		3,8165	4,1953	5,6852		0,6713	0,7379	1,0000	0,8031		0,0783	0,0297	0,0000		0,0694	0,0180	0,3164		0,5335	0,3398	0,0783		0,3164	0,0458	0,1215
106486		1,4336	0,3652	1,2018		1,0000	0,2547	0,8383	0,6977		0,9725	0,8594	1,2963		0,7502	0,6630	1,0000	0,8044		0,5193	0,5998	0,0761		0,0126	0,0796	0,3140		0,0098	0,0040	0,5193		0,3140	1,0156	0,0055
106491		0,6106	0,8957	0,8991		0,6791	0,9962	1,0000	0,8918		0,5505	0,6641	0,7407		0,7432	0,8966	1,0000	0,8799		0,2362	0,1409	0,1652		0,1006	0,0020	0,1845		0,1247	0,0002	0,1652		0,2013	0,1595	0,1845
106497		0,3274	0,2957	0,3578		0,9150	0,8264	1,0000	0,9138		0,2661	0,7344	0,2130		0,3623	1,0000	0,2900	0,5508		0,0000	0,0555	0,1300		0,1034	0,8604	0,2005		1,3577	0,1300	1,6798		0,4660	0,2457	0,8604
106502		0,9115	0,8696	0,4954		1,0000	0,9540	0,5435	0,8325		0,4862	0,7422	0,6204		0,6551	1,0000	0,8359	0,8303		0,2644	0,1018	0,3260		0,1290	0,2682	0,0002		0,1329	0,2644	0,0001		0,2682	0,1045	0,3195
106505		0,2655	0,3565	0,1193		0,7447	1,0000	0,3346	0,6931		0,3119	0,5391	0,7315		0,4264	0,7370	1,0000	0,7211		0,0094	0,5288	0,3913		0,2736	0,0009	0,4717		0,2188	0,0067	0,5288		0,0020	0,4717	0,4640
106516		0,4602	1,2348	0,4862		0,3727	1,0000	0,3937	0,5888		1,1743	0,6797	0,7870		1,0000	0,5788	0,6702	0,7497		0,1364	0,7641	0,1110		0,4157	0,1002	0,0228		0,7641	0,0003	0,0202		0,4556	0,4157	0,4078
106521		0,4513	0,4087	0,5688		0,7934	0,7185	1,0000	0,8373		0,4954	0,4453	0,4537		1,0000	0,8989	0,9158	0,9382		0,0096	0,0640	0,2561		0,0920	0,0164	0,0056		0,2561	0,0226	0,0384		0,1679	0,3393	0,0920
106522		3,4248	2,9739	3,2477		1,0000	0,8683	0,9483	0,9389		3,5505	3,3516	4,7778		0,7431	0,7015	1,0000	0,8149		0,0910	0,0479	0,0012		0,0226	0,0541	0,2953		0,2814	0,3880	0,0910		0,2953	0,0149	0,1123
106526		0,4425	0,2957	0,4128		1,0000	0,6682	0,9329	0,8670		1,0183	0,2188	0,1389		1,0000	0,2149	0,1364	0,4504		0,2058	0,1866	0,0323		1,1506	0,1746	0,3280		0,2058	1,5790	1,9672		1,1506	0,1387	0,7763
106529		1,0885	0,5130	0,4037		1,0000	0,4713	0,3709	0,6141		0,8532	0,6563	0,3889		1,0000	0,7692	0,4558	0,7417		0,7035	0,0602	0,1737		0,4311	0,0029	0,2648		0,7035	0,0788	0,0738		0,4311	0,2380	0,4371
106534		3,8053	4,8522	5,1193		0,7433	0,9478	1,0000	0,8970		1,8165	2,5391	3,4352		0,5288	0,7391	1,0000	0,7560		0,1367	0,0241	0,1567		0,1747	0,0011	0,4036		0,6308	0,1434	0,1567		0,0006	0,1931	0,4036
106536		6,0354	7,6000	6,1193		0,7941	1,0000	0,8052	0,8664		6,5413	7,9922	8,1944		0,7983	0,9753	1,0000	0,9245		0,0287	0,2068	0,0209		0,1170	0,0355	0,1132		0,0256	0,1065	0,2068		0,1239	0,1132	0,1060
106538		0,8230	0,9652	0,3211		0,8527	1,0000	0,3327	0,7284		1,1193	1,2656	0,5093		0,8844	1,0000	0,4024	0,7623		0,0637	0,4571	0,4895		0,0694	0,3916	0,4238		0,1051	0,4571	0,3355		0,0362	0,3916	0,5958
106550		6,3805	7,0087	6,7523		0,9104	1,0000	0,9634	0,9579		7,1193	6,8359	11,3056		0,6297	0,6046	1,0000	0,7448		0,0309	0,0620	0,0006		0,0463	0,0678	0,4251		0,7807	0,8765	0,0620		0,1284	0,4251	0,2552
106551		0,2743	0,2000	0,3394		0,8082	0,5893	1,0000	0,7992		0,3394	0,2813	0,3333		1,0000	0,8288	0,9820	0,9369		0,0004	0,1649	0,3234		0,0939	0,1000	0,0340		0,3234	0,0041	0,2294		0,1355	0,7162	0,0939
106552		8,0531	9,2522	9,1376		0,8704	1,0000	0,9876	0,9527		7,4771	9,3281	10,8333		0,6902	0,8611	1,0000	0,8504		0,0749	0,0699	0,0274		0,1176	0,0007	0,2337		0,5188	0,0903	0,0699		0,0024	0,2337	0,1686
106562		0,8938	0,6609	0,8624		1,0000	0,7394	0,9649	0,9014		1,2385	0,6406	0,8704		1,0000	0,5172	0,7028	0,7400		0,1497	0,1541	0,0424		0,4344	0,1638	0,0050		0,1497	0,6920	0,2209		0,4344	0,0000	0,2679
106563		0,6991	0,9043	0,2294		0,7731	1,0000	0,2537	0,6756		0,4220	0,8359	0,5093		0,5048	1,0000	0,6093	0,7047		0,0333	0,5658	0,5386		0,1263	0,5049	0,0299		0,0899	0,5658	0,0140		0,0171	0,5049	0,6244
106564		3,7699	3,7565	6,5596		0,5747	0,5727	1,0000	0,7158		3,8165	8,1563	6,6204		0,4679	1,0000	0,8117	0,7599		0,0653	0,0671	0,4824		0,2834	0,3962	0,0112		0,1944	0,4824	0,0354		0,1191	0,1217	0,3962
106565		0,4159	0,8174	0,4220		0,5088	1,0000	0,5163	0,6750		0,2294	0,5391	0,5278		0,4255	1,0000	0,9790	0,8015		0,0852	0,5670	0,0779		0,4921	0,3192	0,2146		0,1889	0,5670	0,4423		0,3086	0,3192	0,2941
106570		0,7345	0,3130	0,5688		1,0000	0,4261	0,7744	0,7335		1,0826	0,5625	0,4630		1,0000	0,5196	0,4277	0,6491		0,4471	0,3012	0,0064		0,6235	0,0509	0,1465		0,4471	0,1500	0,2983		0,6235	0,1485	0,0534
106571		0,4425	1,3043	1,0734		0,3393	1,0000	0,8230	0,7207		0,4679	0,5625	1,1852		0,3948	0,4746	1,0000	0,6231		0,4522	0,4724	0,0411		0,1536	0,0654	0,6824		0,3325	0,1930	0,4724		0,2376	0,6824	0,1373
106573		0,4867	0,4000	0,3670		1,0000	0,8219	0,7541	0,8586		0,3119	0,4375	0,1481		0,7129	1,0000	0,3385	0,6838		0,2199	0,0075	0,0552		0,0029	0,5483	0,3610		0,1021	0,2199	1,0181		0,5483	0,0706	0,0172
106574		0,4779	0,3043	0,3761		1,0000	0,6367	0,7870	0,8079		0,2385	0,6875	0,7130		0,3345	0,9642	1,0000	0,7662		0,3077	0,1152	0,0020		0,6045	0,2229	0,3841		0,7675	0,1593	0,3077		0,3841	0,0610	0,0018
106580		0,8761	1,4087	0,4954		0,6219	1,0000	0,3517	0,6579		0,7798	0,9453	1,2315		0,6332	0,7676	1,0000	0,8003		0,0041	0,6041	0,2801		0,1077	0,0046	0,3214		0,0019	0,0412	0,6041		0,1218	0,3214	0,6841
106582		2,4867	2,6609	3,1101		0,7996	0,8556	1,0000	0,8850		1,0550	0,5078	1,3519		0,7804	0,3756	1,0000	0,7187		0,0436	0,0058	0,1762		0,0143	0,3665	0,4766		0,0634	1,0599	0,1762		0,0250	0,0763	0,4766
106585		0,3451	0,8609	0,3670		0,4009	1,0000	0,4263	0,6091		0,1927	0,2578	0,1852		0,7475	1,0000	0,7184	0,8220		0,1271	0,7153	0,0980		0,0249	0,2829	0,0467		0,0616	0,7153	0,0378		0,6336	0,2829	0,5647
106596		4,8407	6,2261	6,2477		0,7748	0,9965	1,0000	0,9238		5,1743	6,8750	8,3333		0,6209	0,8250	1,0000	0,8153		0,1554	0,0936	0,1144		0,1493	0,0005	0,2946		0,5214	0,0752	0,1144		0,0075	0,2687	0,2946
106597		0,9027	0,7130	0,5780		1,0000	0,7899	0,6403	0,8101		0,5046	1,1719	0,6667		0,4306	1,0000	0,5689	0,6665		0,3039	0,0019	0,1141		0,1681	0,5853	0,0297		0,5093	0,3039	0,2197		0,5853	0,0535	0,0022
106600		0,8850	1,0087	2,3853		0,3710	0,4229	1,0000	0,5980		1,6055	1,2266	2,7130		0,5918	0,4521	1,0000	0,6813		0,1507	0,0896	0,7418		0,0255	0,1608	0,5536		0,0001	0,0623	0,7418		0,2916	0,2034	0,5536
106601		5,5221	5,6522	5,6239		0,9770	1,0000	0,9950	0,9907		7,0826	7,3437	9,5463		0,7419	0,7693	1,0000	0,8371		0,0104	0,0135	0,0018		0,0421	0,0221	0,2566		0,9262	0,7867	0,0135		0,1529	0,2566	0,2229
106604		3,5044	2,7217	3,8073		0,9204	0,7149	1,0000	0,8784		2,9083	2,8516	3,5926		0,8095	0,7937	1,0000	0,8678		0,0134	0,1382	0,1870		0,0191	0,0302	0,2046		0,0280	0,0412	0,1870		0,0199	0,1162	0,2046
106626		0,3717	0,6957	0,6514		0,5343	1,0000	0,9363	0,8235		0,3578	0,4063	0,4259		0,8401	0,9540	1,0000	0,9314		0,3185	0,2801	0,0797		0,0701	0,0065	0,1026		0,0014	0,1131	0,2801		0,8581	0,1026	0,0003
106630		1,7345	0,9391	0,9358		1,0000	0,5414	0,5395	0,6936		2,1927	1,4297	1,5833		1,0000	0,6520	0,7221	0,7914		0,5277	0,0733	0,0751		0,3376	0,0746	0,0195		0,5277	0,0057	0,0028		0,3376	0,2246	0,2278
106637		37,9204	36,1826	34,7706		1,0000	0,9542	0,9169	0,9570		51,6697	44,7031	56,4444		0,9154	0,7920	1,0000	0,9025		0,0633	0,0001	0,0224		0,0014	0,0781	0,1480		0,0239	0,2570	0,0633		0,1480	0,0268	0,0018
106638		0,4690	0,4522	1,0550		0,4445	0,4286	1,0000	0,6244		0,4220	1,0234	0,4352		0,4123	1,0000	0,4252	0,6125		0,0956	0,1132	0,6795		0,1177	0,7071	0,1031		0,1326	0,6795	0,1171		0,0830	0,0994	0,7071
106647		0,6106	0,9043	0,4495		0,6752	1,0000	0,4971	0,7241		0,6147	0,8125	0,6296		0,7566	1,0000	0,7749	0,8438		0,0083	0,4657	0,1659		0,0367	0,2450	0,0235		0,0039	0,4657	0,0097		0,1259	0,2450	0,4690
106649		0,2655	0,4957	0,3028		0,5356	1,0000	0,6109	0,7155		0,2752	0,3047	0,1759		0,9032	1,0000	0,5773	0,8268		0,1045	0,4830	0,0365		0,0339	0,2743	0,2450		0,1530	0,4830	0,0627		0,3254	0,2743	0,1878
106665		0,2655	0,5217	0,2477		0,5089	1,0000	0,4748	0,6612		0,3119	0,3750	0,3889		0,8020	0,9643	1,0000	0,9221		0,0708	0,5967	0,1054		0,1050	0,0220	0,1170		0,0699	0,4088	0,5967		0,8680	0,1170	0,9912
106671		0,4425	0,7652	0,3211		0,5783	1,0000	0,4196	0,6660		0,4679	0,7422	0,2593		0,6304	1,0000	0,3494	0,6599		0,0240	0,5865	0,1829		0,0028	0,5996	0,2884		0,0040	0,5865	0,3007		0,0207	0,5996	0,1734
106672		15,7080	19,2783	19,0550		0,8148	1,0000	0,9884	0,9344		17,8991	20,5547	25,5000		0,7019	0,8061	1,0000	0,8360		0,1163	0,0979	0,0512		0,0799	0,0045	0,2584		0,3613	0,1315	0,0979		0,0023	0,2584	0,1945
106681		29,8142	33,0174	29,1009		0,9030	1,0000	0,8814	0,9281		46,3853	44,2031	59,4074		0,7808	0,7441	1,0000	0,8416		0,0062	0,1076	0,0200		0,0183	0,0450	0,2487		0,1579	0,2316	0,1076		0,0231	0,2487	0,0092
106683		1,7611	1,3652	0,9358		1,0000	0,7752	0,5314	0,7689		0,5229	0,7344	0,7870		0,6644	0,9332	1,0000	0,8659		0,3792	0,0002	0,1946		0,1901	0,0336	0,2078		0,0406	0,1411	0,3792		0,2078	0,0438	0,4714
106688		1,9027	1,0174	0,5229		1,0000	0,5347	0,2748	0,6032		1,7706	1,0703	2,4537		0,7216	0,4362	1,0000	0,7193		0,7293	0,0139	0,3191		0,0000	0,2524	0,4754		0,0443	0,0817	0,7293		0,4754	0,1104	0,6114
106710		0,3805	0,6174	0,3853		0,6163	1,0000	0,6241	0,7468		0,6972	0,5234	0,4167		1,0000	0,7507	0,5977	0,7828		0,0593	0,4212	0,0527		0,3533	0,0042	0,1251		0,4212	0,0001	0,0767		0,1024	0,3533	0,0935
106712		43,0708	41,8348	47,7890		0,9013	0,8754	1,0000	0,9256		39,5321	46,0625	49,9907		0,7908	0,9214	1,0000	0,9041		0,0056	0,0222	0,1116		0,0826	0,0027	0,1455		0,1324	0,0002	0,1116		0,0001	0,0063	0,1455
106722		27,6814	36,7304	33,8257		0,7536	1,0000	0,9209	0,8915		27,7064	46,6094	32,5000		0,5944	1,0000	0,6973	0,7639		0,1089	0,1656	0,0070		0,1015	0,3885	0,0168		0,4240	0,1656	0,2010		0,0004	0,3885	0,1236
106723		41,4071	43,4522	43,0183		0,9529	1,0000	0,9900	0,9810		58,7431	49,9766	76,0556		0,7724	0,6571	1,0000	0,8098		0,0217	0,0277	0,0038		0,0063	0,0935	0,3043		0,5488	1,0508	0,0277		0,1289	0,3043	0,2445
106728		0,8761	0,6522	0,8440		1,0000	0,7444	0,9634	0,9026		1,8624	2,1172	1,1296		0,8797	1,0000	0,5335	0,8044		0,1478	0,1488	0,0389		0,0292	0,3140	0,2688		0,0040	0,1478	0,6494		0,3140	0,0154	0,1621
106729		30,0708	26,0783	55,2110		0,5447	0,4723	1,0000	0,6723		30,3945	41,7813	70,1481		0,4333	0,5956	1,0000	0,6763		0,0507	0,1221	0,5727		0,1796	0,0207	0,5642		0,1733	0,0186	0,5727		0,0541	0,1274	0,5642
106732		0,8673	0,2870	0,6972		1,0000	0,3309	0,8039	0,7116		0,3394	0,2031	0,1944		1,0000	0,5984	0,5728	0,7237		0,4909	0,4468	0,0323		0,4665	0,0526	0,0754		0,4909	0,0423	0,0629		0,4665	0,4802	0,0249
106740		0,6372	0,9217	0,4679		0,6913	1,0000	0,5076	0,7330		0,8899	1,3438	0,8889		0,6622	1,0000	0,6615	0,7746		0,0062	0,4481	0,1656		0,0473	0,3685	0,0479		0,0176	0,4481	0,0179		0,0266	0,3685	0,2454
106742		0,2389	0,3478	0,4128		0,5787	0,8425	1,0000	0,8071		0,2202	0,2734	0,2963		0,7432	0,9227	1,0000	0,8886		0,1970	0,0061	0,3092		0,1179	0,0094	0,1703		0,0176	0,0762	0,3092		0,4505	0,0139	0,1703
106743		0,5664	1,3652	1,3028		0,4149	1,0000	0,9543	0,7897		0,9817	0,4609	1,1296		0,8691	0,4080	1,0000	0,7590		0,4786	0,3406	0,1600		0,0545	0,4022	0,3978		0,0305	0,4953	0,3406		0,3873	0,3978	0,2056
106749		0,3805	0,4000	0,4587		0,8295	0,8720	1,0000	0,9005		0,4220	0,6250	0,2315		0,6752	1,0000	0,3704	0,6819		0,0342	0,0060	0,1512		0,0001	0,5524	0,2939		0,2739	0,1512	1,2012		0,0811	0,1413	0,5524
106750		0,3894	0,6348	0,4954		0,6134	1,0000	0,7804	0,7979		0,2752	0,4844	0,3704		0,5681	1,0000	0,7647	0,7776		0,1291	0,3256	0,0013		0,1562	0,3629	0,0007		0,1948	0,3256	0,0048		0,0984	0,3629	0,0000
106754		0,3451	0,3913	0,2477		0,8819	1,0000	0,6330	0,8383		0,4037	0,4141	0,1944		0,9749	1,0000	0,4695	0,8148		0,0110	0,2544	0,1774		0,1799	0,2955	0,4321		0,1448	0,2544	0,5168		0,0241	0,2955	0,1315
106760		1,5398	1,0522	0,2477		1,0000	0,6833	0,1609	0,6147		0,4220	0,5625	0,2407		0,7502	1,0000	0,4279	0,7260		0,7019	0,0147	0,6313		0,0022	0,4619	0,2813		0,0594	0,7019	0,1027		0,4619	0,0064	1,0054
106764		0,3628	0,5304	0,4862		0,6840	1,0000	0,9167	0,8669		0,2477	0,5547	0,3056		0,4465	1,0000	0,5509	0,6658		0,1603	0,2061	0,0175		0,1455	0,5868	0,0409		0,7105	0,2061	0,4275		0,0011	0,5868	0,2558
106765		0,4513	0,5304	0,4404		0,8509	1,0000	0,8303	0,8937		0,2661	0,3984	0,5185		0,5132	0,7684	1,0000	0,7605		0,0126	0,1621	0,0264		0,2070	0,0002	0,3949		0,6580	0,0928	0,1621		0,0359	0,3949	0,0208
106768		609,8673	598,5913	592,3119		1,0000	0,9815	0,9712	0,9842		636,2385	589,5078	804,8889		0,7905	0,7324	1,0000	0,8410		0,0229	0,0003	0,0064		0,0127	0,0548	0,2499		0,5321	0,7810	0,0229		0,2499	0,1614	0,1308
106773		0,7876	0,2435	0,2844		1,0000	0,3092	0,3611	0,5568		0,2385	0,4297	0,4815		0,4953	0,8924	1,0000	0,7959		0,8449	0,1799	0,1115		0,3203	0,0480	0,3293		0,0110	0,3877	0,8449		0,3293	0,7935	0,6402
106774		116,5752	123,8957	134,4128		0,8673	0,9218	1,0000	0,9297		125,3761	148,6484	172,5926		0,7264	0,8613	1,0000	0,8626		0,0347	0,0007	0,1052		0,0917	0,0000	0,2133		0,2776	0,0410	0,1052		0,0001	0,0247	0,2133
106775		0,8496	1,5130	2,2018		0,3859	0,6872	1,0000	0,6910		1,5688	0,6250	2,2222		0,7060	0,2813	1,0000	0,6624		0,2842	0,0000	0,5332		0,0063	0,4360	0,5942		0,0008	0,5106	0,5332		0,2293	0,0020	0,5942
106777		7,1150	9,2435	8,5596		0,7697	1,0000	0,9260	0,8986		10,9083	11,4688	15,7407		0,6930	0,7286	1,0000	0,8072		0,1005	0,1543	0,0065		0,0535	0,0262	0,3090		0,2308	0,1650	0,1543		0,0062	0,3090	0,0812
106787		5,8938	5,8870	6,9266		0,8509	0,8499	1,0000	0,9003		8,4771	8,3203	12,1296		0,6989	0,6859	1,0000	0,7949		0,0173	0,0179	0,1516		0,0371	0,0472	0,3311		0,2247	0,2506	0,1516		0,0150	0,0144	0,3311
106788		7,7168	10,8261	13,3945		0,5761	0,8082	1,0000	0,7948		10,4312	17,7344	13,6389		0,5882	1,0000	0,7691	0,7858		0,1762	0,0008	0,3313		0,1425	0,3478	0,0012		0,1584	0,3313	0,0028		0,1593	0,0022	0,3478
106796		39,3451	40,5652	45,5596		0,8636	0,8904	1,0000	0,9180		41,5596	50,9063	69,4167		0,5987	0,7333	1,0000	0,7773		0,0240	0,0067	0,1234		0,1155	0,0077	0,3634		0,5501	0,2160	0,1234		0,0347	0,0623	0,3634
106804		0,3717	0,2435	0,2936		1,0000	0,6551	0,7899	0,8150		0,7798	0,3438	0,9167		0,8507	0,3750	1,0000	0,7419		0,2951	0,1035	0,0029		0,0500	0,4282	0,4307		0,0064	0,6776	0,2951		0,4307	0,0267	0,0091
106806		0,2743	0,2174	0,2936		0,9343	0,7405	1,0000	0,8916		0,2844	0,6250	0,2315		0,4550	1,0000	0,3704	0,6085		0,0156	0,1284	0,1656		0,0692	0,7167	0,1662		0,8279	0,1656	1,1284		0,4087	0,0558	0,7167
106809		18,4071	19,4348	21,2936		0,8644	0,9127	1,0000	0,9257		17,2110	18,8750	21,1019		0,8156	0,8945	1,0000	0,9034		0,0322	0,0017	0,1113		0,0516	0,0006	0,1466		0,0928	0,0091	0,1113		0,0113	0,0007	0,1466
106827		0,4867	0,6609	0,4312		0,7364	1,0000	0,6524	0,7963		1,9908	0,9219	0,2222		1,0000	0,4631	0,1116	0,5249		0,0149	0,3286	0,0803		0,9299	0,0110	0,5529		0,3286	0,3886	1,5711		0,1357	0,9299	0,0480
106838		1,3717	0,7304	0,4679		1,0000	0,5325	0,3411	0,6245		0,5688	0,8984	0,8981		0,6331	1,0000	0,9997	0,8776		0,6791	0,0254	0,2370		0,2828	0,1884	0,1850		0,0002	0,6791	0,6751		0,1884	0,5201	1,1350
106839		3,5221	3,3565	3,9908		0,8826	0,8411	1,0000	0,9079		4,1284	4,1953	5,0000		0,8257	0,8391	1,0000	0,8882		0,0051	0,0323	0,1394		0,0248	0,0157	0,1710		0,0473	0,0341	0,1394		0,0002	0,0145	0,1710
106840		0,8053	0,4435	0,7798		1,0000	0,5507	0,9683	0,8397		0,7248	0,5469	0,4537		1,0000	0,7546	0,6260	0,7935		0,2521	0,3328	0,1250		0,3337	0,0064	0,1064		0,2521	0,0345	0,1919		0,3337	0,2137	0,1925
106846		0,7257	0,7652	0,4128		0,9484	1,0000	0,5395	0,8293		0,5596	1,0000	0,2593		0,5596	1,0000	0,2593	0,6063		0,0945	0,2700	0,3247		0,0065	0,7219	0,3576		0,2846	0,2700	1,1334		0,4608	0,7219	0,0133
106848		24,2124	28,3652	33,0826		0,7319	0,8574	1,0000	0,8631		23,1835	38,0703	31,2037		0,6090	1,0000	0,8196	0,8095		0,0859	0,0002	0,2124		0,1557	0,3048	0,0005		0,2857	0,2124	0,0106		0,0258	0,0115	0,3048
106854		0,4248	0,5217	0,2385		0,8143	1,0000	0,4572	0,7571		0,3119	0,9688	0,3056		0,3219	1,0000	0,3154	0,5458		0,0136	0,4013	0,2972		0,1468	0,8735	0,1556		0,6072	0,4013	0,6250		0,2303	0,8735	0,0227
106864		0,3717	0,4000	0,3303		0,9292	1,0000	0,8257	0,9183		0,2202	0,5781	0,3519		0,3809	1,0000	0,6087	0,6632		0,0012	0,1229	0,0639		0,2390	0,5925	0,0094		1,3256	0,1229	0,5233		0,2929	0,5925	0,0955
106874		11,6814	13,0261	14,4128		0,8105	0,9038	1,0000	0,9048		10,9633	13,7734	14,6852		0,7466	0,9379	1,0000	0,8948		0,0595	0,0000	0,1444		0,1265	0,0164	0,1603		0,1509	0,0104	0,1444		0,0452	0,0006	0,1603
106876		3,4248	4,3043	3,9817		0,7957	1,0000	0,9251	0,9069		4,3945	3,3594	5,2685		0,8341	0,6376	1,0000	0,8239		0,0815	0,1410	0,0030		0,0005	0,1415	0,2794		0,0376	0,3864	0,1410		0,0038	0,2794	0,0622
106891		1,8407	2,1217	2,7615		0,6666	0,7683	1,0000	0,8116		1,8349	2,6406	3,8519		0,4764	0,6855	1,0000	0,7206		0,0853	0,0084	0,3011		0,1901	0,0043	0,4726		0,4061	0,0655	0,3011		0,0101	0,0085	0,4726
106892		10,6814	16,0870	22,2477		0,4801	0,7231	1,0000	0,7344		24,9725	37,3984	48,3426		0,5166	0,7736	1,0000	0,7634		0,2093	0,0005	0,4453		0,2073	0,0004	0,3895		0,1555	0,0059	0,4453		0,2692	0,0063	0,3895
106893		0,5310	0,3304	0,4679		1,0000	0,6222	0,8812	0,8345		0,3486	0,6719	0,3333		0,5188	1,0000	0,4961	0,6716		0,2611	0,1862	0,0124		0,0720	0,5742	0,0945		0,3850	0,2611	0,4372		0,5742	0,0078	0,1709
106895		0,5044	0,8522	0,7982		0,5919	1,0000	0,9366	0,8428		0,4037	0,3359	0,6019		0,6707	0,5581	1,0000	0,7429		0,2600	0,2467	0,0595		0,0187	0,1151	0,4287		0,1303	0,3272	0,2467		0,0781	0,4287	0,1851
106898		0,3805	0,3739	0,2844		1,0000	0,9827	0,7474	0,9100		0,1927	0,4688	0,2407		0,4110	1,0000	0,5134	0,6415		0,1360	0,0677	0,1639		0,1578	0,6405	0,0495		1,1251	0,1360	0,7609		0,6405	0,5288	0,0372
106899		0,3009	0,2174	0,1743		1,0000	0,7225	0,5793	0,7673		0,2202	0,1484	0,5741		0,3836	0,2585	1,0000	0,5473		0,3822	0,0078	0,1245		0,0779	0,2482	0,8694		0,4826	0,8339	0,3822		0,8694	0,0935	0,0030
106901		21,5044	21,8783	30,0917		0,7146	0,7271	1,0000	0,8139		19,0459	23,5625	25,4167		0,7493	0,9270	1,0000	0,8921		0,0419	0,0325	0,2971		0,1163	0,0102	0,1647		0,0183	0,0755	0,2971		0,1718	0,1509	0,1647
106911		0,5221	1,0609	0,8532		0,4921	1,0000	0,8042	0,7654		1,7248	4,1328	3,1111		0,4173	1,0000	0,7528	0,7234		0,2524	0,3856	0,0063		0,2950	0,4672	0,0032		0,3997	0,3856	0,0006		0,1717	0,4672	0,0253
106918		61,8584	77,9739	68,2385		0,7933	1,0000	0,8751	0,8895		71,8807	76,7109	87,8981		0,8178	0,8727	1,0000	0,8968		0,0557	0,1689	0,0015		0,0407	0,0043	0,1571		0,0323	0,0020	0,1689		0,0668	0,1571	0,0035
106937		0,6991	0,6957	1,3945		0,5013	0,4989	1,0000	0,6667		0,5780	0,4766	0,6852		0,8435	0,6956	1,0000	0,8464		0,0837	0,0862	0,5848		0,0000	0,1035	0,2406		0,1156	0,0027	0,5848		0,4683	0,4743	0,2406
106948		20,5841	19,0435	21,3303		0,9650	0,8928	1,0000	0,9526		21,1009	19,7891	24,6389		0,8564	0,8032	1,0000	0,8865		0,0027	0,0427	0,0700		0,0061	0,0420	0,1738		0,0981	0,2066	0,0700		0,0587	0,0003	0,1738
106960		2,3009	1,8000	2,7890		0,8250	0,6454	1,0000	0,8235		2,4862	2,6797	2,9537		0,8417	0,9072	1,0000	0,9163		0,0000	0,1299	0,2802		0,0424	0,0008	0,1261		0,0017	0,0407	0,2802		0,0613	0,4124	0,1261
106961		0,4602	0,3478	0,1927		1,0000	0,7558	0,4187	0,7248		0,6697	0,5859	0,6574		1,0000	0,8749	0,9816	0,9522		0,4643	0,0035	0,2956		0,0707	0,0667	0,0178		0,4643	0,0952	0,3578		0,0707	0,3226	1,5981
106962		0,5841	0,3304	0,6972		0,8378	0,4739	1,0000	0,7706		0,7890	0,8047	1,1574		0,6817	0,6953	1,0000	0,7923		0,0200	0,2975	0,3760		0,0482	0,0375	0,3358		0,0298	0,0216	0,3760		0,0096	0,3541	0,3358
106963		19,0265	26,0522	33,2110		0,5729	0,7844	1,0000	0,7858		19,6147	31,2578	34,9815		0,5607	0,8936	1,0000	0,8181		0,1640	0,0000	0,3478		0,2532	0,0315	0,2897		0,1821	0,0583	0,3478		0,2315	0,0052	0,2897
106965		0,3982	0,3391	0,3670		1,0000	0,8516	0,9216	0,9244		0,3303	0,2422	0,4074		0,8108	0,5945	1,0000	0,8017		0,1134	0,0437	0,0001		0,0004	0,1621	0,3188		0,0971	0,6041	0,1134		0,3188	0,0121	0,0804
106967		0,5221	1,0870	0,2936		0,4803	1,0000	0,2701	0,5835		0,8257	0,5000	0,4907		1,0000	0,6055	0,5943	0,7333		0,0311	0,7772	0,2906		0,4476	0,0555	0,0653		0,7772	0,0015	0,0003		0,2069	0,4476	0,6709
106973		2,5487	1,6522	2,2110		1,0000	0,6483	0,8675	0,8386		2,3211	2,2344	3,3704		0,6887	0,6629	1,0000	0,7839		0,2540	0,1545	0,0047		0,0353	0,0558	0,3513		0,0994	0,1332	0,2540		0,3513	0,0695	0,0333
106976		0,4425	0,5130	0,4771		0,8626	1,0000	0,9300	0,9309		0,3761	0,8672	0,3148		0,4337	1,0000	0,3630	0,5989		0,0414	0,1033	0,0000		0,0799	0,7396	0,1629		1,2403	0,1033	1,5476		0,2416	0,7396	0,4142
106979		39,4867	45,7130	43,4312		0,8638	1,0000	0,9501	0,9380		61,6239	49,5313	72,2870		0,8525	0,6852	1,0000	0,8459		0,0519	0,0924	0,0019		0,0002	0,1161	0,2414		0,0668	0,4272	0,0924		0,0018	0,2414	0,0780
106981		0,2832	0,4087	0,4771		0,5936	0,8566	1,0000	0,8167		0,1376	0,3906	0,3148		0,3523	1,0000	0,8059	0,7194		0,1937	0,0082	0,2920		0,4188	0,4751	0,0288		0,7524	0,2920	0,0006		0,0526	0,0769	0,4751
106983		6,0442	6,4609	8,4220		0,7177	0,7671	1,0000	0,8283		4,4587	7,2500	7,5000		0,5945	0,9667	1,0000	0,8537		0,0541	0,0174	0,2718		0,2861	0,1022	0,2281		0,2182	0,1366	0,2718		0,0881	0,0378	0,2281
106985		0,6106	0,6957	1,3945		0,4379	0,4989	1,0000	0,6456		1,0183	0,5078	0,4074		1,0000	0,4987	0,4001	0,6329		0,1288	0,0649	0,6313		0,6599	0,0539	0,1604		0,6313	0,0651	0,1794		0,1129	0,0537	0,6599
106989		0,3009	0,4609	0,3303		0,6529	1,0000	0,7166	0,7898		0,2936	0,7500	0,3056		0,3915	1,0000	0,4075	0,5996		0,0719	0,3404	0,0216		0,1267	0,7378	0,1080		0,5369	0,3404	0,4970		0,0087	0,7378	0,0430
106990		0,5310	0,7739	0,2477		0,6861	1,0000	0,3201	0,6687		0,4220	0,5078	0,1944		0,8310	1,0000	0,3828	0,7380		0,0010	0,5805	0,3651		0,0355	0,4384	0,4003		0,0964	0,5805	0,2459		0,0096	0,4384	0,5496
106991		1,9735	2,0261	2,2844		0,8639	0,8869	1,0000	0,9169		2,5688	3,2422	2,6759		0,7923	1,0000	0,8253	0,8725		0,0227	0,0077	0,1251		0,0361	0,1967	0,0132		0,1076	0,1251	0,0620		0,0005	0,0014	0,1967
106993		0,2035	1,3217	0,2202		0,1540	1,0000	0,1666	0,4402		0,7890	0,7109	0,2315		1,0000	0,9010	0,2934	0,7315		0,2707	1,1838	0,2449		0,4511	0,1285	0,5996		1,1838	0,6837	0,0657		1,0546	0,4511	1,0061
106997		0,6814	0,4783	0,4771		1,0000	0,7019	0,7002	0,8007		0,5229	0,3750	0,6204		0,8428	0,6044	1,0000	0,8158		0,3206	0,0398	0,0411		0,0037	0,1746	0,2938		0,0085	0,1460	0,3206		0,2938	0,0547	0,0563
107007		0,3628	1,0696	0,6789		0,3392	1,0000	0,6347	0,6580		0,4312	1,1641	0,7963		0,3704	1,0000	0,6840	0,6848		0,3036	0,6039	0,0017		0,3001	0,5462	0,0000		0,2472	0,6039	0,0022		0,3620	0,5462	0,0082
107018		9,5664	10,5043	17,0459		0,5612	0,6162	1,0000	0,7258		11,5229	20,8438	21,9444		0,5251	0,9498	1,0000	0,8250		0,0894	0,0406	0,4623		0,3417	0,1027	0,2776		0,1311	0,2457	0,4623		0,2699	0,1753	0,2776
107026		89,7345	95,7304	109,8991		0,8165	0,8711	1,0000	0,8959		123,7431	126,4844	165,6111		0,7472	0,7637	1,0000	0,8370		0,0407	0,0045	0,1586		0,0377	0,0256	0,2567		0,1279	0,1034	0,1586		0,0021	0,0065	0,2567
107030		34,5221	42,4435	50,3945		0,6850	0,8422	1,0000	0,8424		49,0642	57,5703	61,1296		0,8026	0,9418	1,0000	0,9148		0,1103	0,0000	0,2474		0,0877	0,0075	0,1285		0,0081	0,0678	0,2474		0,3083	0,0398	0,1285
107032		0,7522	0,5130	0,9266		0,8118	0,5536	1,0000	0,7885		1,0550	0,3594	0,5926		1,0000	0,3407	0,5617	0,6341		0,0024	0,1985	0,3428		0,6571	0,2548	0,0159		0,3428	0,6690	0,1859		0,1088	0,0196	0,6571
107034		36,8850	43,7478	41,7798		0,8431	1,0000	0,9550	0,9327		36,5321	42,2031	48,1019		0,7595	0,8774	1,0000	0,8789		0,0687	0,1005	0,0064		0,0782	0,0000	0,1861		0,2169	0,0288	0,1005		0,0081	0,1861	0,0501
107039		0,3717	0,4000	0,5229		0,7108	0,7650	1,0000	0,8253		0,3578	0,4844	0,6852		0,5222	0,7069	1,0000	0,7430		0,0571	0,0168	0,2770		0,1619	0,0048	0,4285		0,3487	0,0608	0,2770		0,0038	0,0019	0,4285
107040		6,0885	5,3652	8,4495		0,7206	0,6350	1,0000	0,7852		4,8624	5,5625	9,0000		0,5403	0,6181	1,0000	0,7194		0,0167	0,0847	0,3489		0,1043	0,0345	0,4750		0,2132	0,1037	0,3489		0,0000	0,0242	0,4750
107044		0,4071	0,2696	0,3028		1,0000	0,6622	0,7438	0,8020		0,2569	0,2813	0,3704		0,6936	0,7594	1,0000	0,8177		0,3183	0,0773	0,0144		0,0648	0,0152	0,2904		0,0477	0,0078	0,3183		0,2904	0,0990	0,0241
107045		7,3097	7,2522	8,2294		0,8882	0,8813	1,0000	0,9232		7,1468	6,3672	8,4630		0,8445	0,7524	1,0000	0,8656		0,0110	0,0155	0,1153		0,0027	0,0662	0,2082		0,0497	0,1961	0,1153		0,0033	0,0016	0,2082
107048		0,4779	0,4957	0,2569		0,9641	1,0000	0,5183	0,8274		0,4312	0,3906	0,3241		1,0000	0,9058	0,7516	0,8858		0,1313	0,2732	0,3638		0,1749	0,0030	0,1004		0,2732	0,0360	0,0263		0,0578	0,1749	0,5998
107050		3,3805	4,3478	5,3670		0,6299	0,8101	1,0000	0,8133		4,0367	4,3750	5,9444		0,6791	0,7360	1,0000	0,8050		0,1332	0,0000	0,2981		0,0640	0,0203	0,3129		0,0741	0,0259	0,2981		0,1193	0,0001	0,3129
107051		3,0177	1,6522	3,3670		0,8963	0,4907	1,0000	0,7957		2,8624	2,1172	2,6389		1,0000	0,7397	0,9219	0,8872		0,0525	0,3288	0,3298		0,1727	0,1200	0,0096		0,3298	0,0131	0,0875		0,0006	0,6883	0,1727
107053		80,9115	78,6261	97,3945		0,8308	0,8073	1,0000	0,8794		94,0000	120,9062	146,0741		0,6435	0,8277	1,0000	0,8237		0,0145	0,0306	0,1855		0,1330	0,0001	0,2797		0,2673	0,0163	0,1855		0,0002	0,0013	0,2797
107054		0,3451	0,9043	0,2110		0,3816	1,0000	0,2333	0,5383		0,5596	0,6250	0,1944		0,8954	1,0000	0,3110	0,7355		0,0713	0,8935	0,2796		0,1141	0,4433	0,5653		0,4331	0,8935	0,1517		0,3963	0,4433	0,7905
107057		0,2655	0,4696	0,3853		0,5654	1,0000	0,8205	0,7953		0,8073	0,5156	0,3056		1,0000	0,6387	0,3785	0,6724		0,1938	0,3304	0,0029		0,5726	0,0037	0,2603		0,3304	0,0941	0,5902		0,0359	0,5726	0,0798
107061		2,0177	1,9304	2,9358		0,6873	0,6575	1,0000	0,7816		2,4679	1,5078	2,7685		0,8914	0,5446	1,0000	0,8120		0,0345	0,0583	0,3555		0,0340	0,2674	0,3004		0,0596	0,1989	0,3555		0,0643	0,0962	0,3004
107068		6,9735	8,9304	7,6330		0,7809	1,0000	0,8547	0,8785		9,0734	9,7891	7,5741		0,9269	1,0000	0,7737	0,9002		0,0538	0,1868	0,0036		0,0062	0,1517	0,0982		0,0181	0,1868	0,0613		0,0884	0,1517	0,0148
107070		2,3009	0,4174	0,5780		1,0000	0,1814	0,2512	0,4775		0,2661	0,7656	1,1481		0,2318	0,6668	1,0000	0,6329		1,0663	0,2770	0,1560		0,4825	0,0036	0,6600		0,1856	0,1050	1,0663		0,6600	0,6200	0,4351
107071		0,3274	0,7391	0,2661		0,4430	1,0000	0,3600	0,6010		0,3853	0,2734	0,5648		0,6822	0,4841	1,0000	0,7221		0,0732	0,7345	0,1701		0,0056	0,1812	0,4697		0,0204	0,0402	0,7345		0,2465	0,4697	0,4086
107073		0,5752	0,2174	0,3211		1,0000	0,3780	0,5582	0,6454		0,2385	0,3984	0,2685		0,5986	1,0000	0,6739	0,7575		0,6317	0,2126	0,0232		0,0885	0,4006	0,0257		0,0068	0,6317	0,0026		0,4006	0,4664	0,1365
107075		0,5664	0,5217	0,3670		1,0000	0,9211	0,6480	0,8563		0,6697	0,8828	0,4259		0,7586	1,0000	0,4824	0,7470		0,2237	0,0286	0,1946		0,0005	0,4208	0,2302		0,0481	0,2237	0,5576		0,4208	0,1457	0,0348
107082		0,2743	0,8174	0,3945		0,3356	1,0000	0,4826	0,6061		0,4862	0,7500	1,0648		0,4566	0,7044	1,0000	0,7203		0,2149	0,7224	0,0449		0,2204	0,0009	0,4733		0,0656	0,0303	0,7224		0,4596	0,4733	0,1803
107085		9,9735	11,0957	11,1376		0,8955	0,9962	1,0000	0,9639		12,3670	13,6563	14,9537		0,8270	0,9132	1,0000	0,9134		0,0652	0,0351	0,0530		0,0542	0,0000	0,1306		0,2083	0,0386	0,0530		0,0028	0,1077	0,1306
107094		1,0265	1,1304	0,7890		0,9081	1,0000	0,6980	0,8687		0,5872	1,1328	1,3981		0,4200	0,8102	1,0000	0,7434		0,0108	0,2031	0,1426		0,3364	0,0180	0,4277		0,8026	0,0194	0,2031		0,1260	0,4277	0,0075
107095		0,5398	0,6174	0,2844		0,8743	1,0000	0,4606	0,7783		0,2752	0,3125	0,3148		0,8742	0,9927	1,0000	0,9556		0,0438	0,3616	0,3433		0,0768	0,0355	0,0655		0,0437	0,3125	0,3616		0,0766	0,0655	1,4587
107104		88,8053	75,9652	104,5688		0,8493	0,7265	1,0000	0,8586		75,0459	93,5391	115,7407		0,6484	0,8082	1,0000	0,8189		0,0005	0,0852	0,2200		0,1181	0,0005	0,2883		0,1993	0,0138	0,2200		0,0047	0,0372	0,2883
107112		29,3097	32,0783	35,8716		0,8171	0,8943	1,0000	0,9038		34,2569	38,4219	39,6852		0,8632	0,9682	1,0000	0,9438		0,0507	0,0007	0,1459		0,0644	0,0095	0,0834		0,0122	0,0453	0,1459		0,1415	0,0269	0,0834
107117		9,6195	10,8870	15,0183		0,6405	0,7249	1,0000	0,7885		8,2936	11,6406	12,8889		0,6435	0,9031	1,0000	0,8489		0,0830	0,0164	0,3428		0,1843	0,0186	0,2364		0,0799	0,0678	0,3428		0,1892	0,0726	0,2364
107121		0,2389	0,2783	0,2294		0,8584	1,0000	0,8243	0,8942		0,5688	0,2109	0,3704		1,0000	0,3708	0,6512	0,6740		0,0089	0,1613	0,0318		0,5692	0,2772	0,0017		0,1613	1,1479	0,3025		0,1292	0,5692	0,0827
107124		1,4867	1,0870	0,7706		1,0000	0,7311	0,5183	0,7498		1,0275	1,0469	1,0278		0,9815	1,0000	0,9818	0,9877		0,4154	0,0013	0,1791		0,0020	0,0178	0,0019		0,3116	0,4154	0,3128		0,0178	0,8804	2,0688
107128		0,5398	0,5913	0,2110		0,9129	1,0000	0,3568	0,7566		0,2385	0,3203	0,2685		0,7446	1,0000	0,8383	0,8610		0,1182	0,4024	0,5146		0,0681	0,2160	0,0030		0,0006	0,4024	0,0286		0,0184	0,2160	0,9678
107132		51,5398	48,9826	61,9541		0,8319	0,7906	1,0000	0,8742		47,6972	62,4609	75,0185		0,6358	0,8326	1,0000	0,8228		0,0108	0,0392	0,1940		0,1420	0,0005	0,2814		0,2664	0,0104	0,1940		0,0004	0,0049	0,2814
107135		3,3451	4,3304	2,4404		0,7725	1,0000	0,5635	0,7787		2,2202	1,6953	3,5741		0,6212	0,4743	1,0000	0,6985		0,0002	0,3609	0,1647		0,0196	0,1567	0,5176		0,0912	0,3168	0,3609		0,0198	0,5176	0,0584
107137		0,3805	0,8348	0,6697		0,4558	1,0000	0,8022	0,7527		0,3670	1,0703	0,3241		0,3429	1,0000	0,3028	0,5486		0,2893	0,4099	0,0100		0,1235	0,8662	0,1776		0,5374	0,4099	0,6446		0,0249	0,8662	0,2044
107143		5,5310	2,2435	8,1835		0,6759	0,2741	1,0000	0,6500		2,7339	2,5000	4,9259		0,5550	0,5075	1,0000	0,6875		0,0021	0,4224	0,6215		0,0555	0,1009	0,5405		0,0277	0,0615	0,6215		0,0005	0,5189	0,5405
107144		1,4248	0,6957	1,4862		0,9587	0,4681	1,0000	0,8089		1,0092	1,1250	0,8704		0,8971	1,0000	0,7737	0,8903		0,1436	0,4162	0,3059		0,0003	0,1677	0,0797		0,0420	0,3059	0,0055		0,0442	0,7770	0,1677
107148		0,2566	0,5913	0,2477		0,4340	1,0000	0,4189	0,6176		0,4679	0,2891	0,2130		1,0000	0,6179	0,4552	0,6910		0,0994	0,6952	0,1162		0,5332	0,0174	0,1716		0,6952	0,0000	0,0778		0,2031	0,5332	0,2271
107155		1,6106	2,0609	1,7982		0,7815	1,0000	0,8725	0,8847		0,3853	1,2422	0,8426		0,3102	1,0000	0,6783	0,6628		0,0616	0,1768	0,0010		0,3726	0,5933	0,0008		1,3111	0,1768	0,2162		0,0489	0,5933	0,1671
107156		2,6195	1,9565	3,0642		0,8549	0,6385	1,0000	0,8311		2,5229	2,0469	4,4907		0,5618	0,4558	1,0000	0,6725		0,0030	0,1541	0,2668		0,0383	0,1430	0,5723		0,2854	0,5237	0,2668		0,1255	0,0037	0,5723
107157		93,9469	102,3130	122,1468		0,7691	0,8376	1,0000	0,8689		112,0000	136,0547	184,9352		0,6056	0,7357	1,0000	0,7804		0,0532	0,0058	0,2027		0,1117	0,0081	0,3576		0,3113	0,0908	0,2027		0,0005	0,0148	0,3576
107158		10,2035	11,1826	8,3578		0,9124	1,0000	0,7474	0,8866		9,8991	7,7266	9,1389		1,0000	0,7805	0,9232	0,9012		0,0051	0,1736	0,1077		0,1500	0,0909	0,0042		0,1736	0,0656	0,0107		0,0011	0,1500	0,1404
107159		0,2920	0,5304	0,3945		0,5505	1,0000	0,7438	0,7648		0,3945	0,5469	0,3981		0,7213	1,0000	0,7279	0,8164		0,1588	0,3869	0,0017		0,0389	0,2926	0,0339		0,0073	0,3869	0,0053		0,2677	0,2926	0,0232
107167		0,3894	0,4261	0,5413		0,7194	0,7872	1,0000	0,8355		0,5780	0,1406	0,3889		1,0000	0,2433	0,6728	0,6387		0,0609	0,0114	0,2592		0,6468	0,4684	0,0037		0,2592	1,2332	0,1144		0,0211	0,0749	0,6468
107171		0,3451	0,7304	0,3303		0,4725	1,0000	0,4522	0,6416		0,4587	0,5234	0,3333		0,8764	1,0000	0,6368	0,8377		0,0856	0,6403	0,1070		0,0085	0,2554	0,1702		0,2045	0,6403	0,0001		0,5068	0,2554	0,5592
107176		21,5752	25,0435	30,3853		0,7101	0,8242	1,0000	0,8447		28,2844	38,6094	47,5556		0,5948	0,8119	1,0000	0,8022		0,0834	0,0022	0,2434		0,1626	0,0004	0,3179		0,2598	0,0056	0,2434		0,0350	0,0023	0,3179
107178		0,5929	0,6783	0,4495		0,8741	1,0000	0,6627	0,8456		0,3670	0,6484	0,5741		0,5660	1,0000	0,8854	0,8171		0,0047	0,2419	0,1472		0,2413	0,2913	0,0252		0,3193	0,2419	0,0095		0,0172	0,2913	0,0977
107191		2,6726	2,8348	3,7431		0,7140	0,7573	1,0000	0,8238		3,4771	4,1406	4,8241		0,7208	0,8583	1,0000	0,8597		0,0525	0,0201	0,2796		0,0940	0,0000	0,2181		0,0465	0,0063	0,2796		0,1026	0,0533	0,2181
107193		1,3274	1,6870	0,8532		0,7868	1,0000	0,5057	0,7642		0,6514	1,0313	1,7222		0,3782	0,5988	1,0000	0,6590		0,0021	0,3880	0,2265		0,2359	0,0113	0,6016		0,4859	0,0969	0,3880		0,0568	0,6016	0,0716
107196		10,2389	6,1826	12,0000		0,8532	0,5152	1,0000	0,7895		7,2661	4,4922	6,7778		1,0000	0,6182	0,9328	0,8503		0,0192	0,2662	0,3410		0,2339	0,2315	0,0469		0,3410	0,1098	0,1138		0,0000	0,4496	0,2339
107201		7,6991	7,9565	8,8165		0,8733	0,9025	1,0000	0,9252		7,8991	10,5703	11,5000		0,6869	0,9192	1,0000	0,8687		0,0237	0,0050	0,1121		0,1598	0,0183	0,2031		0,3518	0,0004	0,1121		0,0001	0,0078	0,2031
107205		5,1858	4,8870	5,7798		0,8972	0,8455	1,0000	0,9143		6,5780	8,3516	8,1019		0,7876	1,0000	0,9701	0,9192		0,0025	0,0358	0,1293		0,1207	0,1215	0,0325		0,1085	0,1293	0,0375		0,0044	0,0426	0,1215
107207		0,2301	0,3478	0,2844		0,6616	1,0000	0,8177	0,8264		0,4495	0,4688	0,2407		0,9588	1,0000	0,5134	0,8241		0,1136	0,2750	0,0004		0,1232	0,2791	0,3637		0,1201	0,2750	0,3710		0,1098	0,2791	0,0002
107212		3,7788	3,5391	3,6972		1,0000	0,9366	0,9784	0,9717		6,0642	3,1016	4,7222		1,0000	0,5115	0,7787	0,7634		0,0415	0,0240	0,0013		0,3895	0,2155	0,0010		0,0415	1,5331	0,4074		0,3895	0,1558	0,2757
107214		0,2655	0,2609	0,2661		0,9977	0,9805	1,0000	0,9927		0,2661	0,2813	0,3056		0,8707	0,9205	1,0000	0,9304		0,0034	0,0103	0,0105		0,0322	0,0011	0,1040		0,3721	0,1741	0,0105		0,0894	0,0383	0,1040
107216		0,4867	0,3739	0,3028		1,0000	0,7682	0,6221	0,7968		0,3211	0,3906	0,3148		0,8221	1,0000	0,8059	0,8760		0,3277	0,0035	0,1161		0,0173	0,1910	0,0285		0,0029	0,3277	0,0004		0,1910	0,0636	0,3003
107220		5,9735	8,0261	4,9725		0,7443	1,0000	0,6195	0,7879		9,6972	8,3984	6,1481		1,0000	0,8661	0,6340	0,8334		0,0079	0,3438	0,1059		0,2630	0,0059	0,1653		0,3438	0,0293	0,0893		0,0366	0,2630	0,1881
107235		8,9292	9,8609	10,5872		0,8434	0,9314	1,0000	0,9249		9,5872	10,7578	14,1019		0,6799	0,7629	1,0000	0,8142		0,0538	0,0004	0,1126		0,0745	0,0118	0,2965		0,3680	0,1815	0,1126		0,0042	0,0821	0,2965
107237		0,2566	0,5826	0,3578		0,4404	1,0000	0,6141	0,6849		0,4037	0,3828	0,2407		1,0000	0,9482	0,5962	0,8482		0,1830	0,5461	0,0161		0,2376	0,0722	0,2665		0,5461	0,3102	0,0252		0,6365	0,2376	0,2331
107242		0,2655	0,4261	0,5046		0,5262	0,8444	1,0000	0,7902		0,6789	0,3281	0,2500		1,0000	0,4833	0,3682	0,6172		0,2482	0,0137	0,3397		0,6962	0,0531	0,1822		0,3397	0,3291	0,5991		0,0247	0,1798	0,6962
107243		0,3628	0,3043	0,2844		1,0000	0,8388	0,7839	0,8742		0,5505	0,3750	0,3889		1,0000	0,6812	0,7064	0,7959		0,1939	0,0077	0,0454		0,3294	0,0522	0,0324		0,1939	0,1826	0,1418		0,3294	0,0086	0,0006
107245		0,6814	0,5826	0,3028		1,0000	0,8550	0,4444	0,7665		0,6697	0,8125	0,2870		0,8242	1,0000	0,3532	0,7258		0,3837	0,0351	0,3453		0,0385	0,4623	0,4338		0,0144	0,3837	0,5557		0,4623	0,0688	0,2516
107253		1,9469	1,9652	1,6514		0,9907	1,0000	0,8403	0,9437		1,9358	3,0156	1,0185		0,6419	1,0000	0,3377	0,6599		0,0453	0,0836	0,0994		0,0010	0,5997	0,3103		0,5986	0,0836	1,8539		0,5324	0,5997	0,1189
107255		0,4071	0,7043	0,7890		0,5160	0,8926	1,0000	0,8029		0,3394	0,5313	0,6389		0,5312	0,8316	1,0000	0,7876		0,2982	0,0424	0,3167		0,2336	0,0088	0,3444		0,2693	0,0039	0,3167		0,2604	0,0556	0,3444
107266		17,6903	17,2261	18,4220		0,9603	0,9351	1,0000	0,9651		15,5413	16,0000	18,0185		0,8625	0,8880	1,0000	0,9168		0,0005	0,0155	0,0512		0,0237	0,0072	0,1253		0,1322	0,0819	0,0512		0,0218	0,0034	0,1253
107274		1,2035	0,4696	0,4587		1,0000	0,3902	0,3811	0,5904		0,4220	1,5625	0,2500		0,2701	1,0000	0,1600	0,4767		0,7601	0,1170	0,1279		0,1290	1,0688	0,3215		0,3038	0,7601	0,5691		1,0688	0,0219	0,0267
107275		1,8319	1,3739	1,1193		1,0000	0,7500	0,6110	0,7870		0,8073	2,0313	2,0926		0,3858	0,9707	1,0000	0,7855		0,3456	0,0057	0,1149		0,5365	0,2123	0,3483		0,5416	0,2100	0,3456		0,3483	0,0052	0,1126
107283		25,5487	27,4522	33,8899		0,7539	0,8100	1,0000	0,8546		28,8257	34,6250	47,0926		0,6121	0,7353	1,0000	0,7825		0,0506	0,0107	0,2266		0,1068	0,0090	0,3539		0,2545	0,0694	0,2266		0,0034	0,0033	0,3539
107288		31,2566	24,3826	36,0642		0,8667	0,6761	1,0000	0,8476		19,5688	26,4297	32,0093		0,6113	0,8257	1,0000	0,8123		0,0021	0,1318	0,2385		0,1575	0,0009	0,2998		0,2367	0,0026	0,2385		0,0152	0,0760	0,2998
107290		25,3982	25,2783	31,7156		0,8008	0,7970	1,0000	0,8659		24,1560	39,3984	35,8056		0,6131	1,0000	0,9088	0,8406		0,0235	0,0261	0,2076		0,2159	0,2504	0,0288		0,2862	0,2076	0,0127		0,0080	0,0096	0,2504
107292		64,4956	62,6609	84,3303		0,7648	0,7430	1,0000	0,8359		109,2018	94,6953	128,7315		0,8483	0,7356	1,0000	0,8613		0,0241	0,0401	0,2585		0,0010	0,0787	0,2154		0,0008	0,0463	0,2585		0,0481	0,0703	0,2154
107296		0,2566	0,4870	0,2844		0,5269	1,0000	0,5840	0,7036		0,2569	0,2578	0,2130		0,9965	1,0000	0,8262	0,9409		0,0994	0,5071	0,0465		0,0683	0,0879	0,1155		0,4779	0,5071	0,0576		0,9791	0,0879	0,7695
107302		5,2832	5,6609	7,7523		0,6815	0,7302	1,0000	0,8039		5,8716	7,4766	6,2315		0,7853	1,0000	0,8335	0,8729		0,0605	0,0229	0,3149		0,0426	0,1960	0,0094		0,0015	0,3149	0,0042		0,1788	0,1050	0,1960
107304		1,6018	2,1739	1,8073		0,7368	1,0000	0,8314	0,8561		2,6881	2,9063	4,8056		0,5594	0,6048	1,0000	0,7214		0,0697	0,2242	0,0034		0,0861	0,0455	0,4711		0,3678	0,2728	0,2242		0,0009	0,4711	0,0480
107305		20,0796	20,3217	21,8899		0,9173	0,9284	1,0000	0,9486		30,6239	31,0547	47,3426		0,6469	0,6560	1,0000	0,7676		0,0123	0,0054	0,0762		0,0535	0,0460	0,3815		0,6242	0,5941	0,0762		0,1125	0,1330	0,3815
107308		0,9204	1,7130	3,1835		0,2891	0,5381	1,0000	0,6091		0,4954	1,4531	1,8148		0,2730	0,8007	1,0000	0,6912		0,3025	0,0150	0,7153		0,5323	0,0439	0,5328		0,3347	0,1223	0,7153		0,4917	0,0740	0,5328
107312		0,3540	0,6087	0,5229		0,5816	1,0000	0,8590	0,8135		0,2752	0,5859	0,3241		0,4697	1,0000	0,5532	0,6743		0,2063	0,2977	0,0106		0,1279	0,5685	0,0458		0,4274	0,2977	0,2556		0,0271	0,5685	0,1298
107316		13,1504	14,4870	16,0183		0,8210	0,9044	1,0000	0,9085		15,4312	15,9609	20,8148		0,7414	0,7668	1,0000	0,8361		0,0533	0,0001	0,1385		0,0415	0,0229	0,2583		0,1702	0,1270	0,1385		0,0012	0,0281	0,2583
107320		1,0088	2,2174	2,0092		0,4549	1,0000	0,9061	0,7870		0,4771	2,0781	1,0278		0,2296	1,0000	0,4946	0,5747		0,3792	0,3455	0,0732		0,3565	0,7990	0,0187		1,0210	0,3455	0,2987		0,0417	0,7990	0,3905
107324		0,5752	0,8348	0,4220		0,6890	1,0000	0,5055	0,7315		0,5046	0,6875	0,3796		0,7340	1,0000	0,5521	0,7620		0,0064	0,4510	0,1662		0,0031	0,3921	0,1519		0,0000	0,4510	0,1065		0,0199	0,3921	0,2225
107327		22,3097	21,9913	22,5872		0,9877	0,9736	1,0000	0,9871		30,8532	26,3047	48,7315		0,6331	0,5398	1,0000	0,7243		0,0000	0,0079	0,0187		0,0283	0,1112	0,4653		1,3667	1,9037	0,0187		0,3869	0,3262	0,4653
107328		0,6549	0,3652	1,3211		0,4957	0,2764	1,0000	0,5907		0,2477	0,3984	0,3796		0,6217	1,0000	0,9528	0,8582		0,0265	0,2919	0,7594		0,2463	0,2206	0,0689		0,0029	0,7594	0,5101		0,5304	1,2494	0,2206
107333		0,6460	0,4174	0,2661		1,0000	0,6461	0,4119	0,6860		1,2936	0,2734	0,2870		1,0000	0,2113	0,2219	0,4777		0,5437	0,0052	0,2293		1,0657	0,2203	0,2021		0,5437	0,6889	0,6575		1,0657	0,0827	0,0126
107338		68,1150	71,6696	120,6881		0,5644	0,5938	1,0000	0,7194		84,4495	132,3125	139,0833		0,6072	0,9513	1,0000	0,8528		0,0788	0,0524	0,4751		0,2588	0,0723	0,2296		0,0421	0,2605	0,4751		0,3459	0,2848	0,2296
107339		5,4602	6,7217	8,2477		0,6620	0,8150	1,0000	0,8257		3,1101	5,1172	5,6111		0,5543	0,9120	1,0000	0,8221		0,1118	0,0006	0,2763		0,2754	0,0472	0,2826		0,2850	0,0440	0,2763		0,1061	0,0002	0,2826
107344		80,2389	104,1739	87,9541		0,7702	1,0000	0,8443	0,8715		92,5229	118,9609	114,2315		0,7778	1,0000	0,9602	0,9127		0,0554	0,1984	0,0045		0,1200	0,1318	0,0253		0,0480	0,1984	0,0670		0,1321	0,1318	0,0350
107347		0,4071	0,3043	0,2477		1,0000	0,7475	0,6084	0,7853		0,2477	0,9063	0,2500		0,2733	1,0000	0,2758	0,5164		0,3486	0,0059	0,1155		0,1760	0,9535	0,1722		0,8621	0,3486	0,8538		0,9535	0,1621	0,0247
107350		1,1858	2,0435	1,0183		0,5803	1,0000	0,4983	0,6929		1,1284	1,8047	1,8241		0,6186	0,9894	1,0000	0,8693		0,0407	0,5293	0,1182		0,2857	0,1461	0,2020		0,0180	0,4569	0,5293		0,3682	0,2020	0,5736
107354		0,2389	0,4087	0,2110		0,5845	1,0000	0,5163	0,7003		0,3761	0,5703	0,2315		0,6595	1,0000	0,4059	0,6885		0,0434	0,5140	0,1070		0,0028	0,5385	0,2439		0,0056	0,5140	0,2670		0,0346	0,5385	0,0927
107356		1,0885	0,7565	1,3486		0,8071	0,5610	1,0000	0,7894		0,7339	1,0859	1,3426		0,5466	0,8088	1,0000	0,7851		0,0014	0,1888	0,3412		0,2029	0,0025	0,3490		0,2116	0,0017	0,3412		0,0021	0,1806	0,3490
107357		23,7080	26,9478	37,0826		0,6393	0,7267	1,0000	0,7887		13,0275	15,0000	25,9352		0,5023	0,5784	1,0000	0,6936		0,0845	0,0156	0,3425		0,1144	0,0426	0,5279		0,2881	0,1614	0,3425		0,0097	0,0038	0,5279
107359		2,1593	2,9130	3,3303		0,6484	0,8747	1,0000	0,8410		3,1651	1,3203	2,5000		1,0000	0,4171	0,7899	0,7357		0,1593	0,0065	0,2498		0,4429	0,3235	0,0114		0,2498	0,6705	0,0131		0,0266	0,0835	0,4429
107362		10,6814	10,3913	10,7156		0,9968	0,9697	1,0000	0,9888		11,0917	11,3125	12,5185		0,8860	0,9037	1,0000	0,9299		0,0058	0,0163	0,0162		0,0181	0,0069	0,1048		0,2418	0,1822	0,0162		0,0857	0,0220	0,1048
107369		0,2832	0,2261	0,4220		0,6711	0,5358	1,0000	0,7356		0,4037	0,4297	0,3519		0,9395	1,0000	0,8189	0,9195		0,0147	0,1320	0,4429		0,0042	0,1211	0,0748		0,2028	0,4429	0,0279		0,3629	0,7558	0,1211
107384		0,5398	0,3217	0,3394		1,0000	0,5960	0,6288	0,7416		0,0826	0,3828	0,3148		0,2158	1,0000	0,8224	0,6794		0,4313	0,0725	0,0443		0,6549	0,5577	0,0753		0,8716	0,4313	0,0266		0,5577	0,0222	0,0083
107385		8,4513	9,0261	7,8440		0,9363	1,0000	0,8690	0,9351		10,3761	8,8359	11,3611		0,9133	0,7777	1,0000	0,8970		0,0000	0,0968	0,0408		0,0022	0,0866	0,1568		0,0052	0,1881	0,0968		0,0138	0,1568	0,0057
107386		4,8584	5,1130	7,1101		0,6833	0,7191	1,0000	0,8008		5,2752	8,9922	9,1111		0,5790	0,9869	1,0000	0,8553		0,0554	0,0276	0,3205		0,3228	0,1585	0,2255		0,1837	0,2463	0,3205		0,1366	0,0889	0,2255
107390		0,6283	0,2348	0,5413		1,0000	0,3737	0,8615	0,7451		0,4312	0,4141	0,4630		0,9313	0,8944	1,0000	0,9419		0,4245	0,4401	0,0586		0,0014	0,0243	0,0863		0,1698	0,1014	0,4245		0,0863	1,6499	0,0626
107393		11,1150	11,3130	10,9725		0,9825	1,0000	0,9699	0,9841		13,1651	10,5000	13,6389		0,9653	0,7699	1,0000	0,9117		0,0001	0,0231	0,0074		0,0327	0,1303	0,1333		0,0123	0,6152	0,0231		0,0651	0,1333	0,0399
107396		0,2301	0,7652	0,4220		0,3007	1,0000	0,5515	0,6174		0,3028	0,4453	0,4630		0,6540	0,9618	1,0000	0,8719		0,2963	0,6957	0,0130		0,2247	0,0694	0,1977		0,0041	0,4880	0,6957		1,2506	0,1977	0,4465
107398		0,5398	0,5478	0,3486		0,9854	1,0000	0,6364	0,8739		1,0917	0,4453	0,5556		1,0000	0,4079	0,5089	0,6389		0,1253	0,1944	0,2645		0,6462	0,1584	0,0508		0,1944	0,8729	0,5663		0,5483	0,6462	0,0000
107401		0,3540	0,2174	0,2752		1,0000	0,6141	0,7774	0,7972		0,4312	0,7188	0,2037		0,5999	1,0000	0,2834	0,6278		0,3270	0,1269	0,0017		0,0024	0,6717	0,3520		0,1461	0,3270	0,8821		0,6717	0,0006	0,0747
107402		19,4602	25,2609	20,6697		0,7704	1,0000	0,8182	0,8629		27,1284	29,8906	31,8796		0,8510	0,9376	1,0000	0,9295		0,0448	0,2128	0,0112		0,0526	0,0007	0,1054		0,0008	0,0415	0,2128		0,1826	0,1054	0,0979
107406		16,9912	16,0783	21,1101		0,8049	0,7616	1,0000	0,8555		17,0734	20,9453	30,3704		0,5622	0,6897	1,0000	0,7506		0,0137	0,0444	0,2251		0,1210	0,0136	0,4138		0,3597	0,1278	0,2251		0,0120	0,0005	0,4138
107414		5,8407	6,7478	10,5413		0,5541	0,6401	1,0000	0,7314		5,4404	6,9375	9,3148		0,5841	0,7448	1,0000	0,7763		0,1042	0,0288	0,4512		0,1324	0,0040	0,3653		0,0729	0,0007	0,4512		0,1742	0,0687	0,3653
107415		0,3982	0,4957	0,2294		0,8033	1,0000	0,4628	0,7554		1,4679	0,2266	0,5463		1,0000	0,1544	0,3722	0,5088		0,0094	0,4047	0,2826		0,9747	0,3972	0,0544		0,4047	1,1595	0,4736		0,2695	0,9747	0,0061
107416		0,7080	0,4087	0,6789		1,0000	0,5773	0,9589	0,8454		0,3853	0,8359	0,7130		0,4609	1,0000	0,8530	0,7713		0,2423	0,2957	0,0957		0,3245	0,3746	0,0301		0,5679	0,2423	0,0003		0,3746	0,1334	0,1994
107417		3,3894	4,1913	3,4312		0,8087	1,0000	0,8186	0,8758		4,7523	3,2109	5,0463		0,9417	0,6363	1,0000	0,8593		0,0262	0,1914	0,0193		0,0503	0,2226	0,2187		0,0350	0,2704	0,1914		0,0140	0,2187	0,0092
107422		0,7434	0,9043	0,2752		0,8221	1,0000	0,3043	0,7088		1,0183	0,5625	0,4167		1,0000	0,5524	0,4092	0,6539		0,0494	0,4965	0,5028		0,6129	0,0316	0,1790		0,4965	0,0789	0,2787		0,1007	0,6129	0,3648
107428		17,2566	18,1478	19,0275		0,9069	0,9538	1,0000	0,9536		17,6606	15,5156	22,2222		0,7947	0,6982	1,0000	0,8310		0,0278	0,0000	0,0686		0,0064	0,0770	0,2671		0,2312	0,5010	0,0686		0,0343	0,1032	0,2671
107430		0,6018	0,5043	0,2294		1,0000	0,8380	0,3812	0,7397		0,3119	0,8984	0,3426		0,3472	1,0000	0,3813	0,5762		0,4349	0,0400	0,4086		0,1531	0,7954	0,1105		0,4872	0,4349	0,4082		0,7954	0,2281	0,1107
107433		3,2035	2,6261	4,0734		0,7864	0,6447	1,0000	0,8104		2,9083	4,2891	4,5648		0,6371	0,9396	1,0000	0,8589		0,0026	0,1091	0,3033		0,2200	0,0478	0,2194		0,1187	0,1009	0,3033		0,0277	0,2066	0,2194
107434		1,6991	0,7652	0,8899		1,0000	0,4504	0,5237	0,6580		0,9083	1,5078	0,8981		0,6024	1,0000	0,5956	0,7327		0,6037	0,1299	0,0551		0,0576	0,4487	0,0635		0,0097	0,6037	0,0122		0,4487	0,2554	0,1431
107436		5,6726	5,6435	5,5413		1,0000	0,9949	0,9769	0,9906		8,2752	6,1875	11,5185		0,7184	0,5372	1,0000	0,7519		0,0136	0,0017	0,0103		0,0042	0,1557	0,4114		1,0470	2,1257	0,0136		0,4114	0,3732	0,2897
107437		81,2655	79,8087	107,2110		0,7580	0,7444	1,0000	0,8341		83,3853	107,6094	118,1111		0,7060	0,9111	1,0000	0,8724		0,0272	0,0372	0,2616		0,1384	0,0107	0,1970		0,0729	0,0360	0,2616		0,0697	0,0857	0,1970
107444		153,8938	142,4609	228,2844		0,6741	0,6240	1,0000	0,7661		157,5138	240,9141	235,9352		0,6538	1,0000	0,9793	0,8777		0,0315	0,0727	0,3845		0,2419	0,1882	0,1018		0,0463	0,3845	0,2747		0,2041	0,3021	0,1882
107447		0,3274	0,3130	0,2752		1,0000	0,9560	0,8406	0,9322		0,3486	0,4453	0,2778		0,7828	1,0000	0,6238	0,8022		0,1013	0,0073	0,0712		0,0017	0,3179	0,1225		0,1675	0,1013	0,5683		0,3179	0,1465	0,0070
107450		0,4779	0,7043	0,7339		0,6512	0,9597	1,0000	0,8703		0,7523	1,5078	1,3981		0,4989	1,0000	0,9272	0,8087		0,2253	0,0674	0,2004		0,3485	0,3063	0,0815		0,5764	0,2004	0,0241		0,0988	0,1464	0,3063
107454		30,3805	34,3391	32,2569		0,8847	1,0000	0,9394	0,9414		38,9541	39,0313	48,3981		0,8049	0,8065	1,0000	0,8704		0,0332	0,0872	0,0001		0,0243	0,0232	0,2002		0,1566	0,1534	0,0872		0,0013	0,2002	0,0368
107455		0,7876	0,9826	0,3578		0,8015	1,0000	0,3641	0,7219		0,3670	0,6563	0,4722		0,5592	1,0000	0,7195	0,7596		0,0244	0,4701	0,3991		0,1384	0,3967	0,0061		0,0869	0,4701	0,0000		0,0073	0,3967	0,5059
107457		1,9204	1,6087	1,3303		1,0000	0,8377	0,6927	0,8435		0,3945	0,2500	0,3426		1,0000	0,6337	0,8684	0,8341		0,2456	0,0002	0,1022		0,2618	0,1672	0,0065		0,2456	0,1879	0,0036		0,2618	0,0001	0,0876
107463		0,5929	0,3565	0,2936		1,0000	0,6013	0,4952	0,6988		0,4404	0,8438	0,3704		0,5219	1,0000	0,4390	0,6536		0,5170	0,0310	0,1301		0,0528	0,6134	0,1382		0,0989	0,5170	0,2091		0,6134	0,0085	0,0760
107464		6,0000	7,3391	9,2018		0,6520	0,7976	1,0000	0,8165		6,2477	11,0000	8,9907		0,5680	1,0000	0,8173	0,7951		0,1097	0,0017	0,2924		0,1893	0,3308	0,0023		0,2364	0,2924	0,0000		0,0792	0,0000	0,3308
107465		6,3540	5,2609	5,4128		1,0000	0,8280	0,8519	0,8933		5,2294	4,5938	4,5093		1,0000	0,8785	0,8623	0,9136		0,1628	0,0278	0,0117		0,1304	0,0101	0,0207		0,1628	0,0016	0,0067		0,1304	0,0533	0,0292
107473		0,2832	0,2609	0,2661		1,0000	0,9213	0,9396	0,9536		0,7615	0,5234	0,2870		1,0000	0,6873	0,3769	0,6881		0,0685	0,0142	0,0029		0,5394	0,0000	0,2947		0,0685	0,5361	1,8307		0,5394	0,2315	0,2793
107477		0,5133	0,5565	0,3303		0,9224	1,0000	0,5935	0,8386		0,7339	0,6641	0,4630		1,0000	0,9049	0,6309	0,8453		0,0447	0,2539	0,2457		0,2425	0,0222	0,1967		0,2539	0,0267	0,1816		0,0389	0,2425	0,2636
107487		191,9115	171,0696	190,9358		1,0000	0,8914	0,9949	0,9621		159,2569	156,7031	160,5278		0,9921	0,9762	1,0000	0,9894		0,0557	0,0668	0,0334		0,0005	0,0089	0,0153		0,0260	0,0045	0,0557		0,0153	0,2307	0,0026
107493		1,3628	0,8783	1,3486		1,0000	0,6445	0,9896	0,8780		1,0550	0,8047	1,3611		0,7751	0,5912	1,0000	0,7888		0,1877	0,2612	0,1338		0,0008	0,1435	0,3423		0,0591	0,3759	0,1877		0,3423	0,0792	0,2786
107496		0,2832	0,6957	1,2569		0,2253	0,5535	1,0000	0,5929		0,5321	0,5469	0,2778		0,9729	1,0000	0,5080	0,8270		0,4047	0,0046	0,7540		0,1557	0,2741	0,3847		0,5893	0,7540	0,0212		1,2526	0,2900	0,2741
107497		0,3274	0,3652	0,3211		0,8965	1,0000	0,8792	0,9252		0,2661	0,3906	0,3056		0,6813	1,0000	0,7824	0,8212		0,0078	0,1121	0,0189		0,0822	0,2842	0,0070		0,3660	0,1121	0,1462		0,0318	0,2842	0,0182
107499		13,4867	16,4957	18,1651		0,7425	0,9081	1,0000	0,8835		9,7431	17,7266	12,8426		0,5496	1,0000	0,7245	0,7580		0,1085	0,0045	0,1787		0,1488	0,3996	0,0043		0,5023	0,1787	0,1348		0,0009	0,1083	0,3996
107502		5,4867	6,8783	6,5046		0,7977	1,0000	0,9457	0,9144		5,4862	6,8672	9,8426		0,5574	0,6977	1,0000	0,7517		0,0940	0,1290	0,0102		0,1286	0,0108	0,4118		0,6514	0,2782	0,1290		0,0086	0,4118	0,1941
107509		0,3717	0,2870	0,2752		1,0000	0,7721	0,7404	0,8375		0,5596	0,6484	0,4352		0,8630	1,0000	0,6712	0,8447		0,2558	0,0206	0,0438		0,0019	0,2434	0,1333		0,0036	0,2558	0,1200		0,2434	0,0260	0,0517
107511		44,9646	44,9739	50,7156		0,8866	0,8868	1,0000	0,9245		52,4220	43,6250	58,7037		0,8930	0,7431	1,0000	0,8787		0,0130	0,0129	0,1133		0,0014	0,0984	0,1865		0,0091	0,2195	0,1133		0,0004	0,0005	0,1865
107513		0,2478	0,6174	0,2018		0,4014	1,0000	0,3269	0,5761		0,5688	0,5703	0,3241		0,9974	1,0000	0,5683	0,8552		0,0888	0,7957	0,1818		0,2060	0,2256	0,3453		0,7705	0,7957	0,0002		0,7879	0,2256	1,0389
107516		0,4690	0,8696	0,2202		0,5393	1,0000	0,2532	0,5975		1,4220	1,5391	0,4074		0,9239	1,0000	0,2647	0,7295		0,0100	0,7429	0,3523		0,1756	0,4549	0,6738		0,3981	0,7429	0,3283		0,1189	0,4549	0,7077
107517		10,1062	11,5217	11,0550		0,8771	1,0000	0,9595	0,9455		12,0275	8,8594	8,7222		1,0000	0,7366	0,7252	0,8206		0,0492	0,0808	0,0030		0,2852	0,0312	0,0398		0,0808	0,3336	0,3642		0,0172	0,2852	0,1295
107518		15,1593	13,1130	15,5963		0,9720	0,8408	1,0000	0,9376		12,0275	17,4609	21,1944		0,5675	0,8238	1,0000	0,7971		0,0181	0,0829	0,0930		0,1941	0,0033	0,3271		0,7969	0,1100	0,0930		0,1981	0,0090	0,3271
107522		0,4071	0,4348	0,2936		0,9363	1,0000	0,6753	0,8705		0,4037	0,3359	0,6111		0,6606	0,5497	1,0000	0,7368		0,0332	0,2000	0,1833		0,0204	0,1165	0,4407		0,2088	0,4452	0,2000		0,1933	0,4407	0,0135
107526		0,8938	0,7913	0,2844		1,0000	0,8853	0,3182	0,7345		0,3394	0,6484	0,3519		0,5234	1,0000	0,5427	0,6887		0,4451	0,0996	0,5437		0,0856	0,5380	0,0672		0,1464	0,4451	0,1218		0,5380	0,1555	0,4168
107531		1,5487	1,6000	0,8716		0,9679	1,0000	0,5447	0,8376		0,9083	0,5625	0,7315		1,0000	0,6193	0,8053	0,8082		0,1270	0,2557	0,3388		0,3072	0,1387	0,0000		0,2557	0,1981	0,0052		0,1691	0,3072	0,2577
107532		0,6018	0,4435	0,3578		1,0000	0,7370	0,5945	0,7772		0,2936	0,3516	0,4537		0,6471	0,7750	1,0000	0,8074		0,3637	0,0065	0,1204		0,1016	0,0047	0,3087		0,0631	0,0000	0,3637		0,3087	0,0212	0,1729
107534		0,2832	0,2783	0,3945		0,7179	0,7054	1,0000	0,8078		0,2661	0,3516	1,0926		0,2435	0,3218	1,0000	0,5218		0,0340	0,0435	0,3080		0,2327	0,1175	0,9385		1,0738	0,8063	0,3080		0,1156	0,1010	0,9385
107535		0,6991	0,9391	0,7064		0,7444	1,0000	0,7522	0,8322		0,4862	0,8828	0,6296		0,5507	1,0000	0,7132	0,7546		0,0354	0,2650	0,0297		0,1418	0,4061	0,0065		0,3103	0,2650	0,0630		0,0004	0,4061	0,0000
107539		0,5044	0,8609	0,7064		0,5859	1,0000	0,8205	0,8021		0,4954	0,6328	0,6667		0,7431	0,9492	1,0000	0,8974		0,1757	0,3180	0,0016		0,1380	0,0253	0,1562		0,0148	0,1308	0,3180		0,4732	0,1562	0,0388
107542		1,8584	1,9217	2,9725		0,6252	0,6465	1,0000	0,7572		1,5872	2,7969	2,5370		0,5675	1,0000	0,9071	0,8249		0,0620	0,0442	0,4012		0,2579	0,2778	0,0394		0,1242	0,4012	0,1075		0,1614	0,1309	0,2778
107543		1,4336	0,9826	1,2294		1,0000	0,6854	0,8576	0,8477		0,9541	0,8047	1,2778		0,7467	0,6298	1,0000	0,7921		0,2384	0,1190	0,0006		0,0086	0,0999	0,3362		0,0492	0,2044	0,2384		0,3362	0,0450	0,0205
107545		0,4336	0,4174	0,4220		1,0000	0,9626	0,9732	0,9786		0,9541	0,5938	0,5556		1,0000	0,6224	0,5823	0,7349		0,0312	0,0072	0,0009		0,4444	0,0435	0,0784		0,0312	1,1582	1,3551		0,4444	0,2693	0,3059
107546		4,4956	4,1565	5,2752		0,8522	0,7879	1,0000	0,8800		2,6789	3,5391	4,1111		0,6516	0,8609	1,0000	0,8375		0,0050	0,0487	0,1843		0,1474	0,0030	0,2558		0,2534	0,0024	0,1843		0,0012	0,0121	0,2558
107555		0,3894	0,6261	0,3945		0,6219	1,0000	0,6301	0,7507		0,7339	0,8750	0,4630		0,8387	1,0000	0,5291	0,7893		0,0583	0,4137	0,0514		0,0113	0,3413	0,2410		0,0329	0,4137	0,1649		0,1050	0,3413	0,0956
107557		0,2035	0,2348	0,2936		0,6931	0,7997	1,0000	0,8309		0,6330	0,1484	0,9444		0,6703	0,1571	1,0000	0,6091		0,0826	0,0048	0,2672		0,0116	0,6273	0,7151		0,1100	1,5761	0,2672		0,0221	0,1209	0,7151
107565		26,5664	27,4174	30,7523		0,8639	0,8916	1,0000	0,9185		33,9725	46,9375	40,6204		0,7238	1,0000	0,8654	0,8631		0,0243	0,0064	0,1227		0,0958	0,2124	0,0000		0,2375	0,1227	0,0230		0,0000	0,0053	0,2124
107574		0,1858	1,1739	1,4771		0,1258	0,7947	1,0000	0,6402		0,8532	0,4219	0,4907		1,0000	0,4945	0,5751	0,6899		0,8243	0,0817	0,6434		0,5356	0,1188	0,0420		0,6434	0,0637	0,0129		0,9982	0,0400	0,5356
107578		5,0442	4,9826	5,3394		0,9447	0,9332	1,0000	0,9593		4,0826	4,1328	6,2963		0,6484	0,6564	1,0000	0,7683		0,0035	0,0106	0,0599		0,0528	0,0462	0,3803		0,7273	0,6982	0,0599		0,1675	0,1419	0,3803
107589		6,8230	6,5304	6,3670		1,0000	0,9571	0,9332	0,9634		5,2569	6,3828	7,1852		0,7316	0,8883	1,0000	0,8733		0,0537	0,0008	0,0152		0,1038	0,0015	0,1954		0,4812	0,0758	0,0537		0,1954	0,0595	0,0276
107593		0,9204	1,2696	0,2844		0,7250	1,0000	0,2240	0,6497		0,6147	0,6875	0,2593		0,8941	1,0000	0,3772	0,7571		0,0187	0,6222	0,5462		0,0877	0,4014	0,4669		0,2292	0,6222	0,2211		0,0039	0,4014	0,9067
107607		1,2566	0,3217	0,6697		1,0000	0,2560	0,5329	0,5963		0,3945	2,0938	0,4815		0,1884	1,0000	0,2300	0,4728		0,7458	0,3439	0,0119		0,2550	1,0807	0,1818		0,5045	0,7458	0,4013		1,0807	0,1431	0,0105
107613		2,8319	2,9130	1,9083		0,9722	1,0000	0,6551	0,8758		5,5780	6,7188	6,6111		0,8302	1,0000	0,9840	0,9381		0,0864	0,1914	0,2337		0,1007	0,0922	0,0366		0,0125	0,1914	0,1180		0,0180	0,0922	0,5151
107614		1,4248	2,0087	2,1284		0,6694	0,9438	1,0000	0,8711		1,5413	1,1328	0,6481		1,0000	0,7350	0,4205	0,7185		0,1947	0,0418	0,1991		0,4770	0,0010	0,2786		0,1991	0,0954	0,8147		0,0083	0,2407	0,4770
107615		0,4425	0,4609	0,4128		0,9601	1,0000	0,8956	0,9519		0,5963	1,1094	0,6944		0,5375	1,0000	0,6259	0,7211		0,0011	0,0711	0,0379		0,1097	0,4716	0,0307		1,0671	0,0711	0,7285		0,2844	0,4716	0,1320
107621		0,2212	0,4609	0,1835		0,4799	1,0000	0,3981	0,6260		0,1927	0,2734	0,3241		0,5946	0,8436	1,0000	0,8127		0,0634	0,6757	0,1532		0,1836	0,0047	0,2992		0,0030	0,1663	0,6757		0,4016	0,2992	0,6038
107627		806,8407	865,7565	812,8074		0,9319	1,0000	0,9388	0,9569		896,7156	992,0313	999,3519		0,8973	0,9927	1,0000	0,9633		0,0093	0,0635	0,0051		0,0607	0,0260	0,0539		0,0455	0,0338	0,0635		0,0162	0,0539	0,0102
107630		46,6549	47,3739	60,7982		0,7674	0,7792	1,0000	0,8489		41,4220	49,5078	60,4167		0,6856	0,8194	1,0000	0,8350		0,0330	0,0245	0,2364		0,0975	0,0012	0,2601		0,1209	0,0046	0,2364		0,0218	0,0151	0,2601
107640		108,6460	122,3913	151,7064		0,7162	0,8068	1,0000	0,8410		111,3853	138,4766	170,8704		0,6519	0,8104	1,0000	0,8208		0,0712	0,0060	0,2498		0,1168	0,0005	0,2849		0,1540	0,0048	0,2498		0,0474	0,0009	0,2849
107642		0,8319	0,6696	0,3119		1,0000	0,8049	0,3749	0,7266		0,3211	0,4844	0,3056		0,6629	1,0000	0,6309	0,7646		0,4607	0,0239	0,3879		0,0381	0,3872	0,0646		0,0141	0,4607	0,0313		0,3872	0,0068	0,4952
107645		827,1505	913,0000	1057,2843		0,7823	0,8635	1,0000	0,8820		666,5504	951,2500	976,5833		0,6825	0,9741	1,0000	0,8855		0,0569	0,0023	0,1812		0,2108	0,0783	0,1754		0,2007	0,0829	0,1812		0,0620	0,0033	0,1754
107651		0,5664	0,4174	0,6055		0,9354	0,6893	1,0000	0,8749		0,5138	0,3906	0,4722		1,0000	0,7602	0,9190	0,8931		0,0286	0,1706	0,1928		0,1631	0,1027	0,0055		0,1928	0,0710	0,0144		0,0155	0,2205	0,1631
107652		10,6460	9,9739	17,4587		0,6098	0,5713	1,0000	0,7270		10,6606	15,1250	19,5000		0,5467	0,7756	1,0000	0,7741		0,0465	0,0805	0,4599		0,1812	0,0000	0,3694		0,1068	0,0089	0,4599		0,0978	0,1459	0,3694
107653		167,6106	167,7565	204,8716		0,8181	0,8188	1,0000	0,8790		164,3670	216,7266	231,0555		0,7114	0,9380	1,0000	0,8831		0,0222	0,0217	0,1861		0,1545	0,0249	0,1793		0,1448	0,0281	0,1861		0,0258	0,0253	0,1793
107655		3,0442	2,6435	2,6789		1,0000	0,8684	0,8800	0,9161		3,1284	2,9297	3,9815		0,7857	0,7358	1,0000	0,8405		0,1264	0,0185	0,0109		0,0149	0,0511	0,2506		0,1159	0,2046	0,1264		0,2506	0,0044	0,0090
107656		3,8496	5,1217	5,2202		0,7374	0,9811	1,0000	0,9062		3,8716	5,6953	7,5370		0,5137	0,7556	1,0000	0,7564		0,1706	0,0688	0,1421		0,1984	0,0000	0,4027		0,7339	0,1394	0,1421		0,0014	0,2985	0,4027
107658		0,5221	0,6522	0,2385		0,8005	1,0000	0,3657	0,7221		0,2202	0,3828	0,5093		0,4324	0,7516	1,0000	0,7280		0,0237	0,4698	0,3962		0,2775	0,0021	0,4580		0,2649	0,0032	0,4698		0,0204	0,4580	0,4116
107664		0,3717	0,4957	0,3394		0,7498	1,0000	0,6847	0,8115		0,7615	0,3516	0,2593		1,0000	0,4617	0,3405	0,6007		0,0167	0,3013	0,0662		0,7352	0,0567	0,1986		0,3013	0,4392	0,7650		0,0711	0,7352	0,0218
107672		0,8496	1,1826	0,2844		0,7184	1,0000	0,2405	0,6530		0,5596	0,4297	0,5648		0,9908	0,7608	1,0000	0,9172		0,0141	0,6149	0,5117		0,0811	0,1609	0,1247		0,5478	0,0393	0,6149		0,2440	0,1247	1,9640
107674		3,0973	4,1565	3,5413		0,7452	1,0000	0,8520	0,8657		4,8165	4,3516	6,8519		0,7029	0,6351	1,0000	0,7793		0,0743	0,2080	0,0011		0,0228	0,0773	0,3596		0,1290	0,2425	0,2080		0,0047	0,3596	0,0243
107675		0,3451	0,2870	0,2385		1,0000	0,8316	0,6911	0,8409		0,2936	0,2656	0,1852		1,0000	0,9046	0,6308	0,8451		0,2499	0,0005	0,1001		0,2427	0,0221	0,1966		0,2499	0,0249	0,1868		0,2427	0,0010	0,1071
107676		0,3805	0,3304	0,5872		0,6480	0,5627	1,0000	0,7369		0,2752	0,4375	0,2593		0,6290	1,0000	0,5927	0,7406		0,0276	0,1016	0,4405		0,0433	0,4333	0,0746		0,0402	0,4405	0,0706		0,0301	0,1065	0,4333
107679		4,0973	4,9130	5,8991		0,6946	0,8328	1,0000	0,8425		2,8073	4,1484	6,2500		0,4492	0,6637	1,0000	0,7043		0,0983	0,0005	0,2473		0,2029	0,0056	0,5057		0,5872	0,1395	0,2473		0,0003	0,0639	0,5057
107681		0,3894	0,2783	0,9358		0,4161	0,2974	1,0000	0,5712		0,6697	0,8906	0,2315		0,7520	1,0000	0,2599	0,6706		0,0699	0,2205	0,8080		0,0227	0,5764	0,5089		0,1024	0,8080	0,2874		0,1958	0,4191	0,5764
107682		48,3363	53,1304	53,0642		0,9098	1,0000	0,9988	0,9695		43,5596	54,3984	68,7500		0,6336	0,7912	1,0000	0,8083		0,0578	0,0447	0,0371		0,1198	0,0013	0,3071		0,9254	0,3474	0,0447		0,0571	0,3071	0,2958
107683		36,3540	39,7391	46,1743		0,7873	0,8606	1,0000	0,8827		37,6605	55,1328	55,4444		0,6792	0,9944	1,0000	0,8912		0,0526	0,0032	0,1801		0,2342	0,1331	0,1661		0,2086	0,1463	0,1801		0,0649	0,0065	0,1661
107690		0,9204	1,1826	1,2385		0,7432	0,9549	1,0000	0,8993		1,1560	0,8047	1,1759		0,9831	0,6843	1,0000	0,8891		0,1426	0,0303	0,1530		0,0966	0,2181	0,1695		0,0827	0,2508	0,1530		0,1190	0,0397	0,1695
107691		14,3363	16,3565	19,7248		0,7268	0,8292	1,0000	0,8520		12,6330	15,4766	21,7963		0,5796	0,7101	1,0000	0,7632		0,0750	0,0029	0,2310		0,1181	0,0108	0,3898		0,3111	0,0946	0,2310		0,0051	0,0187	0,3898
107699		1,7345	1,9217	2,7248		0,6366	0,7053	1,0000	0,7806		2,3028	2,1875	2,4722		0,9315	0,8848	1,0000	0,9388		0,0773	0,0223	0,3573		0,0006	0,0294	0,0911		0,1224	0,0529	0,3573		0,5771	0,3772	0,0911
107701		2,6106	2,2000	2,5688		1,0000	0,8427	0,9840	0,9422		0,4128	1,3984	2,2407		0,1842	0,6241	1,0000	0,6028		0,0858	0,0916	0,0319		0,5319	0,0014	0,7303		2,6824	0,6448	0,0858		0,7303	0,1972	0,6215
107702		0,3363	0,2522	0,2936		1,0000	0,7499	0,8730	0,8743		0,5229	0,2813	0,2407		1,0000	0,5380	0,4603	0,6661		0,1938	0,0822	0,0000		0,5862	0,0507	0,1284		0,1938	0,4909	0,7086		0,5862	0,0240	0,1636
107703		0,2301	0,3391	0,5688		0,4045	0,5962	1,0000	0,6669		0,8899	1,2344	0,4907		0,7209	1,0000	0,3975	0,7061		0,2073	0,0158	0,5844		0,0008	0,5019	0,2945		0,0098	0,5844	0,2184		0,2816	0,0396	0,5019
107705		0,3186	0,6174	0,4128		0,5160	1,0000	0,6686	0,7282		0,3211	0,3672	1,0370		0,3096	0,3541	1,0000	0,5546		0,1465	0,4575	0,0124		0,1761	0,1171	0,8505		0,5464	0,4383	0,4575		0,0043	0,8505	0,0390
107710		160,3540	190,7739	193,7615		0,8276	0,9846	1,0000	0,9374		202,1560	209,9688	262,4815		0,7702	0,7999	1,0000	0,8567		0,1032	0,0386	0,0933		0,0383	0,0172	0,2231		0,2128	0,1523	0,0933		0,0047	0,1480	0,2231
107713		0,3717	0,5043	0,3486		0,7371	1,0000	0,6913	0,8094		0,2385	0,2656	0,2870		0,8310	0,9254	1,0000	0,9188		0,0225	0,3050	0,0575		0,0583	0,0004	0,1221		0,0022	0,0779	0,3050		0,2114	0,1221	0,3112
107720		0,7434	0,5304	0,4037		1,0000	0,7135	0,5430	0,7522		0,8991	0,8906	1,2593		0,7140	0,7072	1,0000	0,8071		0,4108	0,0056	0,1481		0,0362	0,0414	0,3092		0,0055	0,0075	0,4108		0,3092	0,0366	0,2580
107722		5,2566	5,6261	7,2844		0,7216	0,7723	1,0000	0,8313		6,0642	10,3125	9,4259		0,5880	1,0000	0,9140	0,8340		0,0539	0,0165	0,2665		0,2438	0,2618	0,0392		0,2370	0,2665	0,0415		0,0570	0,0182	0,2618
107725		5,1239	4,1565	7,3303		0,6990	0,5670	1,0000	0,7553		5,7156	7,8984	7,0278		0,7236	1,0000	0,8898	0,8711		0,0118	0,1220	0,4048		0,1105	0,1990	0,0023		0,0038	0,4048	0,0835		0,1464	0,4058	0,1990
107729		0,1858	0,2522	0,2477		0,7367	1,0000	0,9822	0,9063		0,3028	0,3203	0,4074		0,7432	0,7862	1,0000	0,8432		0,1722	0,1419	0,0712		0,0473	0,0162	0,2461		0,1607	0,0932	0,1419		0,0533	0,2461	0,1603
107730		1,9204	2,6696	2,7706		0,6931	0,9635	1,0000	0,8856		2,4587	1,1016	2,2963		1,0000	0,4480	0,9339	0,7940		0,1917	0,0572	0,1753		0,3328	0,4150	0,1103		0,1753	0,8125	0,0193		0,0406	0,1780	0,3328
107737		0,4159	0,4609	0,2569		0,9024	1,0000	0,5574	0,8199		0,5138	0,5078	0,2963		1,0000	0,9883	0,5767	0,8550		0,0385	0,2864	0,2639		0,2260	0,1642	0,3267		0,2864	0,2203	0,2292		0,0145	0,2260	0,3686
107739		8,2920	9,3739	9,7431		0,8511	0,9621	1,0000	0,9377		9,0826	12,3906	18,0185		0,5041	0,6877	1,0000	0,7306		0,0683	0,0085	0,0927		0,1667	0,0065	0,4529		1,0331	0,4189	0,0927		0,0601	0,2749	0,4529
107741		6,1150	0,9217	0,6422		1,0000	0,1507	0,1050	0,4186		1,0917	0,8203	1,0926		0,9992	0,7508	1,0000	0,9167		1,2564	0,2422	0,3474		0,1188	0,1776	0,1255		1,2464	0,3282	1,2564		0,1255	2,4516	2,7367
107743		4,0265	3,4000	5,7615		0,6989	0,5901	1,0000	0,7630		4,4037	3,6719	7,0278		0,6266	0,5225	1,0000	0,7164		0,0155	0,1052	0,3902		0,0271	0,1210	0,4812		0,0668	0,1972	0,3902		0,0011	0,0527	0,4812
107745		724,5929	695,2000	542,1743		1,0000	0,9594	0,7482	0,9026		869,5596	958,8672	918,6481		0,9069	1,0000	0,9581	0,9550		0,1479	0,0333	0,1424		0,0300	0,0665	0,0002		0,0002	0,1479	0,0315		0,0665	0,0003	0,3618
107747		330,5841	309,4174	356,4954		0,9273	0,8679	1,0000	0,9318		349,6973	393,9766	483,7963		0,7228	0,8143	1,0000	0,8457		0,0002	0,0369	0,1020		0,0705	0,0052	0,2417		0,2957	0,1098	0,1020		0,0443	0,0028	0,2417
107771		0,4425	0,6174	0,1193		0,7167	1,0000	0,1932	0,6366		0,5138	0,5156	0,4630		0,9965	1,0000	0,8980	0,9648		0,0208	0,6514	0,5960		0,0348	0,0516	0,0637		0,6207	0,6514	0,2586		0,5453	0,0516	3,1981
107775		0,4690	0,4957	0,3853		0,9461	1,0000	0,7773	0,9078		0,5780	0,5625	1,5093		0,3830	0,3727	1,0000	0,5852		0,0147	0,1395	0,1093		0,1193	0,1318	0,7729		1,2155	1,2567	0,1395		0,4971	0,7729	0,1185
107778		0,7080	0,8609	0,5046		0,8224	1,0000	0,5861	0,8028		0,9725	0,6094	2,0833		0,4668	0,2925	1,0000	0,5864		0,0018	0,3168	0,1767		0,0418	0,2545	0,7699		0,4001	0,8781	0,3168		0,1846	0,7699	0,0000
107784		0,5133	1,2261	0,3028		0,4186	1,0000	0,2470	0,5552		1,0000	0,6484	0,4907		1,0000	0,6484	0,4907	0,7130		0,0541	0,8489	0,2834		0,4879	0,0142	0,1570		0,8489	0,0259	0,0121		0,2705	0,4879	0,6703
107788		30,7788	23,3304	46,7706		0,6581	0,4988	1,0000	0,7190		29,7615	33,0703	55,7500		0,5338	0,5932	1,0000	0,7090		0,0127	0,1552	0,4760		0,0984	0,0440	0,4961		0,1110	0,0525	0,4760		0,0088	0,1401	0,4961
107789		4,9027	5,9478	5,7064		0,8243	1,0000	0,9594	0,9279		7,8899	6,1250	9,4537		0,8346	0,6479	1,0000	0,8275		0,0850	0,1079	0,0126		0,0003	0,1337	0,2732		0,0706	0,4698	0,1079		0,0001	0,2732	0,1200
107802		6,4336	7,2783	9,2569		0,6950	0,7863	1,0000	0,8271		4,5321	5,6641	7,4907		0,6050	0,7561	1,0000	0,7871		0,0753	0,0079	0,2739		0,1224	0,0040	0,3454		0,1978	0,0231	0,2739		0,0334	0,0000	0,3454
107806		0,2124	0,5478	0,3303		0,3877	1,0000	0,6030	0,6636		0,2202	0,4375	0,2963		0,5033	1,0000	0,6773	0,7269		0,2283	0,5917	0,0116		0,1616	0,4602	0,0086		0,0784	0,5917	0,0006		0,3615	0,4602	0,0517
107810		77,1062	76,0174	102,0550		0,7555	0,7449	1,0000	0,8335		97,4037	109,4844	139,1574		0,7000	0,7868	1,0000	0,8289		0,0284	0,0362	0,2628		0,0724	0,0085	0,2707		0,0786	0,0106	0,2628		0,0248	0,0322	0,2707
107813		1,9912	1,9739	18,6514		0,1068	0,1058	1,0000	0,4042		1,7798	1,0391	1,8148		0,9807	0,5726	1,0000	0,8511		0,3168	0,3191	1,3069		0,1437	0,3228	0,2326		1,1587	0,0829	1,3069		1,9890	1,9942	0,2326
107815		0,7699	0,4696	0,8991		0,8563	0,5223	1,0000	0,7929		0,6606	0,2891	0,5093		1,0000	0,4376	0,7710	0,7362		0,0193	0,2614	0,3348		0,4418	0,2858	0,0046		0,3348	0,4351	0,0021		0,0608	0,1506	0,4418
107823		80,0708	102,1391	111,0734		0,7209	0,9196	1,0000	0,8801		97,0642	153,7109	120,8611		0,6315	1,0000	0,7863	0,8059		0,1328	0,0118	0,1842		0,1187	0,3113	0,0017		0,2947	0,1842	0,0504		0,0303	0,0728	0,3113
107824		0,5752	0,8783	0,3394		0,6549	1,0000	0,3864	0,6804		1,0917	0,5469	0,3519		1,0000	0,5010	0,3223	0,6078		0,0021	0,5554	0,2620		0,7184	0,0337	0,2397		0,5554	0,0996	0,3875		0,0068	0,7184	0,1436
107828		80,9115	86,1826	94,5596		0,8557	0,9114	1,0000	0,9224		108,6973	102,7656	122,0463		0,8906	0,8420	1,0000	0,9109		0,0365	0,0012	0,1166		0,0034	0,0350	0,1346		0,0091	0,0512	0,1166		0,0232	0,0000	0,1346
107832		10,1947	10,3130	8,9725		0,9885	1,0000	0,8700	0,9528		8,8073	12,7578	10,2593		0,6903	1,0000	0,8042	0,8315		0,0290	0,0697	0,0760		0,0866	0,2662	0,0037		0,5198	0,0697	0,2055		0,2022	0,2662	0,0082
107836		0,4602	0,2087	0,3119		1,0000	0,4535	0,6777	0,7104		0,1651	0,3047	0,2315		0,5418	1,0000	0,7598	0,7672		0,4932	0,2071	0,0037		0,1757	0,3823	0,0002		0,0915	0,4932	0,0089		0,3823	0,3288	0,0300
107842		13,5929	14,8609	20,8073		0,6533	0,7142	1,0000	0,7892		12,9633	17,7031	18,3333		0,7071	0,9656	1,0000	0,8909		0,0707	0,0226	0,3416		0,1816	0,0549	0,1666		0,0269	0,1912	0,3416		0,2860	0,1693	0,1666
107851		30,2301	33,2783	34,3303		0,8806	0,9694	1,0000	0,9500		50,7064	40,1797	69,0648		0,7342	0,5818	1,0000	0,7720		0,0536	0,0066	0,0740		0,0056	0,1286	0,3733		0,3676	0,8697	0,0740		0,0558	0,2297	0,3733
107865		0,2655	0,5739	0,1927		0,4626	1,0000	0,3358	0,5995		0,2752	0,3438	0,1667		0,8005	1,0000	0,4849	0,7618		0,0549	0,7382	0,2039		0,0062	0,3925	0,2571		0,1333	0,7382	0,0386		0,2978	0,3925	0,5858
107867		0,4956	0,4870	0,1835		1,0000	0,9826	0,3703	0,7843		0,3211	0,2969	0,3056		1,0000	0,9246	0,9517	0,9588		0,3505	0,2565	0,5725		0,0607	0,0172	0,0009		0,3505	0,1052	0,1614		0,0607	0,0132	1,9689
107874		34,5221	37,2435	38,0826		0,9065	0,9780	1,0000	0,9615		37,6972	39,4453	50,6759		0,7439	0,7784	1,0000	0,8408		0,0426	0,0062	0,0566		0,0442	0,0191	0,2502		0,4247	0,3223	0,0566		0,0266	0,1504	0,2502
107876		1,6018	1,1478	1,5046		1,0000	0,7166	0,9393	0,8853		1,5321	1,1172	1,3333		1,0000	0,7292	0,8702	0,8665		0,1758	0,1513	0,0245		0,2067	0,0948	0,0001		0,1758	0,1315	0,0016		0,2067	0,1114	0,0403
107877		0,7965	0,9826	1,9817		0,4019	0,4958	1,0000	0,6326		0,9450	1,4609	1,5093		0,6261	0,9679	1,0000	0,8647		0,1574	0,0559	0,6606		0,2566	0,0909	0,2097		0,0001	0,4811	0,6606		0,8380	0,5589	0,2097
107888		0,3451	0,2870	0,1743		1,0000	0,8316	0,5051	0,7789		0,2661	0,2969	0,5185		0,5132	0,5726	1,0000	0,6953		0,3605	0,0124	0,2597		0,1042	0,0482	0,5243		0,2454	0,1522	0,3605		0,5243	0,0708	0,1134
107893		12,7257	13,1652	19,6147		0,6488	0,6712	1,0000	0,7733		13,8991	20,4531	22,0000		0,6318	0,9297	1,0000	0,8538		0,0575	0,0393	0,3708		0,2163	0,0399	0,2280		0,0735	0,1282	0,3708		0,1871	0,1515	0,2280
107897		25,9204	27,4522	38,1835		0,6788	0,7190	1,0000	0,7993		26,8532	30,3672	44,5833		0,6023	0,6811	1,0000	0,7611		0,0578	0,0266	0,3232		0,0891	0,0238	0,3937		0,1464	0,0557	0,3232		0,0251	0,0068	0,3937
107914		0,8496	0,3130	0,2844		1,0000	0,3684	0,3347	0,5677		0,1927	0,2891	0,5741		0,3357	0,5036	1,0000	0,6131		0,8167	0,1157	0,1586		0,2264	0,0355	0,7058		0,1574	0,0120	0,8167		0,7058	0,1758	0,2279
107917		0,4336	0,2783	0,2936		1,0000	0,6418	0,6771	0,7730		0,3211	0,2656	1,4907		0,2154	0,1782	1,0000	0,4645		0,3715	0,0634	0,0347		0,1936	0,2616	1,1062		1,0067	1,1481	0,3715		1,1062	0,0916	0,1325
107922		0,2389	0,5043	0,1927		0,4737	1,0000	0,3821	0,6186		0,3578	0,4219	0,3426		0,8481	1,0000	0,8120	0,8867		0,0621	0,6929	0,1645		0,0098	0,1735	0,0342		0,1843	0,6929	0,1269		0,7376	0,1735	1,0480
107924		90,0531	90,5217	101,4771		0,8874	0,8920	1,0000	0,9265		104,0000	124,7734	166,0000		0,6265	0,7516	1,0000	0,7927		0,0141	0,0111	0,1101		0,1046	0,0071	0,3351		0,5222	0,2094	0,1101		0,0453	0,0503	0,3351
107931		3,4425	2,0174	2,9541		1,0000	0,5860	0,8581	0,8147		6,8073	5,6250	8,4444		0,8061	0,6661	1,0000	0,8241		0,2956	0,2016	0,0096		0,0016	0,1041	0,2791		0,0003	0,0901	0,2956		0,2791	0,2229	0,0061
107934		0,4779	0,6609	0,3028		0,7231	1,0000	0,4582	0,7271		0,5963	0,4453	0,3426		1,0000	0,7468	0,5745	0,7738		0,0001	0,4598	0,2308		0,3700	0,0029	0,1409		0,4598	0,0014	0,0774		0,0101	0,3700	0,3364
107936		0,6549	0,8522	2,0183		0,3245	0,4222	1,0000	0,5822		1,4312	1,3203	1,0370		1,0000	0,9225	0,7246	0,8824		0,1947	0,0745	0,7803		0,1805	0,0126	0,1321		0,7803	0,4242	0,0631		1,2351	0,8776	0,1805
107938		0,5221	0,6087	0,5413		0,8577	1,0000	0,8893	0,9157		0,6330	0,6797	0,9537		0,6637	0,7127	1,0000	0,7921		0,0265	0,1271	0,0060		0,0640	0,0255	0,3361		0,3629	0,2504	0,1271		0,0206	0,3361	0,0478
107940		0,8053	0,7565	0,2294		1,0000	0,9394	0,2849	0,7414		0,5413	0,8281	0,2870		0,6537	1,0000	0,3466	0,6667		0,4316	0,1939	0,6564		0,0006	0,5848	0,3076		0,0272	0,4316	0,4937		0,5848	0,3156	0,4383
107949		0,1947	0,4609	0,5963		0,3265	0,7729	1,0000	0,6998		0,2202	0,2422	0,3056		0,7205	0,7925	1,0000	0,8377		0,4260	0,0194	0,5149		0,0625	0,0101	0,2555		0,0015	0,0317	0,5149		0,9388	0,0203	0,2555
107957		3,1062	4,0087	2,5780		0,7749	1,0000	0,6431	0,8060		1,1743	0,9297	0,3889		1,0000	0,7917	0,3312	0,7076		0,0043	0,3112	0,1044		0,4989	0,0263	0,4357		0,3112	0,0009	0,7692		0,0166	0,4989	0,0140
107964		44,0973	53,4783	60,0917		0,7338	0,8899	1,0000	0,8746		35,4312	57,0547	45,1389		0,6210	1,0000	0,7912	0,8041		0,1032	0,0016	0,1933		0,1293	0,3146	0,0007		0,2979	0,1933	0,0392		0,0209	0,0387	0,3146
107967		1,0531	1,5304	0,6330		0,6881	1,0000	0,4136	0,7006		0,6697	1,1797	0,9352		0,5677	1,0000	0,7927	0,7868		0,0005	0,5134	0,2541		0,1736	0,3459	0,0002		0,0568	0,5134	0,0313		0,0381	0,3459	0,4722
107968		0,3274	0,4609	0,2477		0,7103	1,0000	0,5374	0,7493		0,2936	0,3516	0,3426		0,8350	1,0000	0,9744	0,9365		0,0056	0,4164	0,1510		0,0890	0,0947	0,0222		0,0309	0,4164	0,2851		0,3508	0,0947	0,8944
107970		1,6726	2,3913	2,8349		0,5900	0,8435	1,0000	0,8112		1,8624	1,7813	5,6481		0,3297	0,3154	1,0000	0,5484		0,1876	0,0052	0,3019		0,1398	0,1592	0,8668		0,7968	0,8424	0,3019		0,0051	0,2848	0,8668
107975		0,5044	0,7826	0,4495		0,6445	1,0000	0,5744	0,7396		0,2385	0,6875	0,2685		0,3469	1,0000	0,3905	0,5792		0,0317	0,4351	0,0922		0,1575	0,7880	0,1036		0,4876	0,4351	0,3880		0,0129	0,7880	0,0001
107978		0,6549	0,6348	0,2569		1,0000	0,9693	0,3923	0,7872		0,2294	0,5391	0,2593		0,4255	1,0000	0,4810	0,6355		0,3452	0,2053	0,5258		0,1308	0,6540	0,0713		0,4454	0,3452	0,3257		0,6540	0,4808	0,1752
107988		18,0266	23,8696	23,6606		0,7552	1,0000	0,9912	0,9155		19,6330	27,3984	23,1204		0,7166	1,0000	0,8439	0,8535		0,1659	0,1274	0,0851		0,0890	0,2286	0,0005		0,2415	0,1274	0,0391		0,0480	0,2286	0,1784
107989		407,5664	401,0696	679,2202		0,6000	0,5905	1,0000	0,7302		370,3028	498,3516	684,3518		0,5411	0,7282	1,0000	0,7564		0,0572	0,0656	0,4537		0,1579	0,0030	0,4027		0,1177	0,0000	0,4537		0,0857	0,0960	0,4027
107993		0,8407	0,9913	0,2294		0,8481	1,0000	0,2314	0,6932		0,6422	0,6016	0,2963		1,0000	0,9368	0,4614	0,7994		0,0927	0,5287	0,6519		0,3230	0,1090	0,4016		0,5287	0,2630	0,1663		0,0114	0,3230	1,0755
107994		20,0442	23,0783	25,7798		0,7775	0,8952	1,0000	0,8909		23,0183	23,8828	31,3333		0,7346	0,7622	1,0000	0,8323		0,0760	0,0001	0,1666		0,0434	0,0230	0,2648		0,1359	0,0957	0,1666		0,0143	0,0230	0,2648
107996		7,8230	6,9565	8,2661		0,9464	0,8416	1,0000	0,9293		7,0550	7,6250	8,4352		0,8364	0,9039	1,0000	0,9134		0,0035	0,0641	0,1057		0,0440	0,0008	0,1306		0,0710	0,0064	0,1057		0,0113	0,0387	0,1306
107999		1,4779	1,7913	1,7523		0,8250	1,0000	0,9782	0,9344		4,8073	2,1016	2,1759		1,0000	0,4372	0,4526	0,6299		0,0995	0,0978	0,0300		0,6667	0,1101	0,0933		0,0978	1,2665	1,2023		0,1321	0,6667	0,5322
108003		0,4336	0,6522	0,3119		0,6648	1,0000	0,4782	0,7144		0,3853	0,5469	0,2870		0,7045	1,0000	0,5248	0,7431		0,0084	0,4853	0,1767		0,0055	0,4284	0,1583		0,0003	0,4853	0,1155		0,0218	0,4284	0,2293
108010		0,7699	0,8957	3,2661		0,2357	0,2742	1,0000	0,5033		0,9817	2,0234	1,3889		0,4852	1,0000	0,6864	0,7239		0,2172	0,1569	0,9904		0,1826	0,4662	0,0049		0,0010	0,9904	0,0992		0,7410	0,6278	0,4662
108016		1,3982	0,5739	0,1835		1,0000	0,4105	0,1312	0,5139		0,6514	0,9453	0,7778		0,6891	1,0000	0,8228	0,8373		0,9604	0,0310	0,4693		0,0968	0,2562	0,0011		0,0912	0,9604	0,3008		0,2562	0,6728	1,7487
108026		3,9381	3,9043	5,9450		0,6624	0,6567	1,0000	0,7731		5,4954	5,6328	7,1204		0,7718	0,7911	1,0000	0,8543		0,0458	0,0504	0,3713		0,0346	0,0209	0,2272		0,0000	0,0014	0,3713		0,1661	0,1752	0,2272
108029		1,4867	1,5043	1,8991		0,7828	0,7921	1,0000	0,8583		0,7339	0,7578	1,3426		0,5466	0,5644	1,0000	0,7037		0,0298	0,0233	0,2204		0,0790	0,0625	0,5070		0,4050	0,3644	0,2204		0,0230	0,0290	0,5070
108036		0,4690	0,2435	0,4128		1,0000	0,5192	0,8802	0,7998		0,1009	0,6016	0,2778		0,1677	1,0000	0,4618	0,5432		0,3223	0,2841	0,0329		0,4359	0,8805	0,0192		1,3328	0,3223	0,4020		0,8805	0,0017	0,3816
108038		0,6903	1,4870	0,9633		0,4642	1,0000	0,6478	0,7040		1,5596	0,8281	1,8333		0,8507	0,4517	1,0000	0,7675		0,1798	0,5063	0,0106		0,0309	0,3331	0,3818		0,0849	0,1985	0,5063		0,3085	0,3818	0,0525
108040		1,0000	1,4870	0,7064		0,6725	1,0000	0,4750	0,7158		1,0550	1,0781	1,0093		0,9786	1,0000	0,9362	0,9716		0,0065	0,4823	0,1838		0,0014	0,0416	0,0244		0,3615	0,4823	0,2249		0,7981	0,0416	1,7183
108041		9,8142	10,1826	12,9358		0,7587	0,7872	1,0000	0,8486		10,0183	10,1250	13,2778		0,7545	0,7626	1,0000	0,8390		0,0397	0,0192	0,2368		0,0339	0,0280	0,2532		0,0433	0,0366	0,2368		0,0308	0,0133	0,2532
108042		1,1858	0,4609	0,3486		1,0000	0,3887	0,2940	0,5609		0,3028	0,8984	0,5741		0,3370	1,0000	0,6390	0,6587		0,8342	0,0861	0,2097		0,3092	0,6023	0,0012		0,1464	0,8342	0,0182		0,6023	0,2182	0,3982
108044		12,4867	12,3739	11,7523		1,0000	0,9910	0,9412	0,9774		14,3945	12,7422	13,0185		1,0000	0,8852	0,9044	0,9299		0,0330	0,0078	0,0298		0,1049	0,0187	0,0065		0,0330	0,1425	0,0975		0,1049	0,0643	0,0015
108045		2,6460	2,2174	3,0092		0,8793	0,7369	1,0000	0,8721		2,7339	2,5234	4,1389		0,6605	0,6097	1,0000	0,7567		0,0003	0,0947	0,1975		0,0336	0,0762	0,4021		0,2132	0,3133	0,1975		0,0684	0,0015	0,4021
108049		37,8673	42,2522	42,8257		0,8842	0,9866	1,0000	0,9569		42,9266	54,6094	56,7315		0,7567	0,9626	1,0000	0,9064		0,0644	0,0209	0,0635		0,1383	0,0340	0,1417		0,3517	0,0006	0,0635		0,0039	0,0831	0,1417
108050		2,2212	2,2087	2,4771		0,8967	0,8916	1,0000	0,9294		1,6972	1,2891	2,7222		0,6235	0,4735	1,0000	0,6990		0,0104	0,0137	0,1055		0,0188	0,1586	0,5166		0,5505	1,0657	0,1055		0,1628	0,1534	0,5166
108052		7,0619	6,9478	7,2110		0,9793	0,9635	1,0000	0,9809		8,3761	11,3047	11,1296		0,7409	1,0000	0,9845	0,9085		0,0001	0,0093	0,0277		0,1710	0,1385	0,0745		0,6753	0,0277	0,0005		0,0617	0,0333	0,1385
108058		0,5044	0,3565	0,7431		0,6788	0,4797	1,0000	0,7195		0,3211	1,1641	0,4259		0,2758	1,0000	0,3659	0,5472		0,0058	0,1832	0,4749		0,2180	0,8698	0,0957		0,6094	0,4749	0,3893		0,0519	0,0132	0,8698
108059		0,2035	0,9652	0,4220		0,2108	1,0000	0,4372	0,5493		0,7339	0,7734	0,4444		0,9489	1,0000	0,5746	0,8412		0,3466	0,8642	0,0364		0,0814	0,2495	0,2887		0,5879	0,8642	0,0019		1,4044	0,2495	0,6144
108064		0,8053	1,5304	0,5688		0,5262	1,0000	0,3717	0,6326		0,7248	1,3125	0,6667		0,5522	1,0000	0,5080	0,6867		0,0341	0,6606	0,2013		0,0571	0,5422	0,0995		0,0196	0,6606	0,0466		0,0807	0,5422	0,3017
108072		4,4690	5,5652	4,6881		0,8030	1,0000	0,8424	0,8818		6,1743	5,8203	8,9167		0,6924	0,6527	1,0000	0,7817		0,0367	0,1814	0,0099		0,0310	0,0628	0,3552		0,1828	0,2567	0,1814		0,0020	0,3552	0,0168
108075		0,6018	0,5391	0,2569		1,0000	0,8958	0,4269	0,7742		0,5321	0,8906	0,4167		0,5975	1,0000	0,4679	0,6884		0,3691	0,0723	0,4036		0,0266	0,5386	0,1502		0,1124	0,3691	0,3182		0,5386	0,1756	0,2096
108077		0,9381	0,5478	0,4862		1,0000	0,5839	0,5183	0,7007		0,5229	0,9453	0,6944		0,5532	1,0000	0,7346	0,7626		0,5130	0,0442	0,1053		0,1514	0,3910	0,0030		0,0697	0,5130	0,0040		0,3910	0,1119	0,2030
108082		1,7611	0,9739	0,9817		1,0000	0,5530	0,5574	0,7035		1,0092	1,4453	1,5463		0,6527	0,9347	1,0000	0,8624		0,5074	0,0727	0,0686		0,2017	0,0383	0,2135		0,0087	0,2406	0,5074		0,2135	0,4054	0,3951
108084		0,5310	0,5304	0,2202		1,0000	0,9989	0,4147	0,8045		0,3211	0,5313	0,1852		0,6044	1,0000	0,3486	0,6510		0,3138	0,3034	0,5296		0,0068	0,6193	0,2724		0,1530	0,3138	0,7106		0,6193	0,6076	0,1668
108088		0,1150	0,3043	0,2936		0,3779	1,0000	0,9648	0,7809		4,1468	0,1875	0,1944		1,0000	0,0452	0,0469	0,3640		0,5409	0,3567	0,2016		1,4578	0,4237	0,4177		0,3567	1,8418	1,8315		0,0006	1,4578	1,2099
108094		0,4248	0,1913	0,4312		0,9852	0,4436	1,0000	0,8096		0,3211	0,3672	0,2037		0,8745	1,0000	0,5547	0,8097		0,2243	0,4757	0,3047		0,0217	0,3045	0,2435		0,0218	0,3047	0,2432		0,2241	0,4761	0,3045
108095		7,6637	4,7478	8,9083		0,8603	0,5330	1,0000	0,7977		6,6239	3,6094	11,0463		0,5996	0,3268	1,0000	0,6421		0,0191	0,2538	0,3260		0,0056	0,2953	0,6390		0,1475	0,7473	0,3260		0,1734	0,0361	0,6390
108110		0,4425	1,1913	0,4312		0,3714	1,0000	0,3620	0,5778		1,1376	0,7109	0,8241		1,0000	0,6249	0,7244	0,7831		0,1241	0,7913	0,1359		0,3527	0,0930	0,0138		0,7913	0,0066	0,0667		0,5652	0,3527	0,5902
108112		1196,9027	1210,4174	643,0917		0,9888	1,0000	0,5313	0,8400		1266,0551	1303,3828	1310,0277		0,9664	0,9949	1,0000	0,9871		0,1898	0,2514	0,3758		0,0169	0,0045	0,0187		0,1198	0,2176	0,2514		0,0002	0,0187	1,9556
108114		0,6903	0,6000	1,0550		0,6543	0,5687	1,0000	0,7410		1,0275	0,7266	1,1574		0,8878	0,6278	1,0000	0,8385		0,0265	0,1002	0,4324		0,0142	0,1863	0,2541		0,0960	0,0446	0,4324		0,1454	0,2927	0,2541
108119		13,7876	12,9043	15,4771		0,8908	0,8338	1,0000	0,9082		28,4128	33,8906	37,0648		0,7666	0,9144	1,0000	0,8936		0,0025	0,0395	0,1389		0,0951	0,0035	0,1622		0,1268	0,0003	0,1389		0,0001	0,0237	0,1622
108125		0,4690	0,5130	0,3853		0,9142	1,0000	0,7511	0,8884		1,4587	0,5547	0,9167		1,0000	0,3803	0,6284	0,6696		0,0052	0,1706	0,1062		0,5787	0,2519	0,0054		0,1706	1,0675	0,3310		0,2439	0,5787	0,0227
108128		1,5221	0,9391	1,1101		1,0000	0,6170	0,7293	0,7821		2,4495	1,3047	1,9259		1,0000	0,5326	0,7862	0,7730		0,3546	0,1006	0,0112		0,3715	0,2006	0,0007		0,3546	0,2193	0,0001		0,3715	0,0884	0,0075
108133		3,6106	4,3565	4,9633		0,7275	0,8777	1,0000	0,8684		3,2752	6,0469	6,1481		0,5327	0,9835	1,0000	0,8388		0,1004	0,0006	0,2036		0,3684	0,1718	0,2537		0,4787	0,1273	0,2036		0,0570	0,0087	0,2537
108144		80,5929	94,0435	90,5413		0,8570	1,0000	0,9628	0,9399		113,7615	120,3672	129,1018		0,8812	0,9323	1,0000	0,9378		0,0647	0,0894	0,0077		0,0318	0,0004	0,0926		0,0348	0,0007	0,0894		0,0605	0,0926	0,0089
108145		9,7611	10,7043	15,1376		0,6448	0,7071	1,0000	0,7840		11,4495	16,2969	20,7500		0,5518	0,7854	1,0000	0,7791		0,0730	0,0233	0,3511		0,1828	0,0002	0,3602		0,1924	0,0000	0,3511		0,0673	0,0203	0,3602
108150		0,9735	0,9913	0,4404		0,9820	1,0000	0,4443	0,8088		0,2661	0,1797	0,2778		0,9579	0,6469	1,0000	0,8682		0,2137	0,3062	0,4713		0,0665	0,2276	0,2038		0,1419	0,1040	0,3062		0,1229	0,2038	0,7246
108162		0,4779	0,6087	1,2752		0,3748	0,4773	1,0000	0,6174		0,6789	1,9688	0,6019		0,3448	1,0000	0,3057	0,5502		0,1731	0,0580	0,6958		0,1230	0,8620	0,1756		0,2186	0,6958	0,2868		0,0894	0,0154	0,8620
108167		0,3451	1,4261	0,3211		0,2420	1,0000	0,2252	0,4890		0,2661	0,3828	0,1944		0,6951	1,0000	0,5078	0,7343		0,1857	1,0319	0,2135		0,0055	0,4455	0,1676		0,1255	1,0319	0,0010		0,7590	0,4455	0,8125
108175		0,6018	0,2087	0,6514		0,9239	0,3204	1,0000	0,7481		0,4587	0,2344	0,7778		0,5897	0,3014	1,0000	0,6304		0,1499	0,5811	0,4187		0,0050	0,3208	0,6657		0,0863	0,6328	0,4187		0,3359	0,2843	0,6657
108187		111,4956	121,7131	115,5505		0,9161	1,0000	0,9494	0,9551		120,2844	124,0391	146,3981		0,8216	0,8473	1,0000	0,8896		0,0207	0,0662	0,0005		0,0293	0,0119	0,1687		0,1767	0,1235	0,0662		0,0055	0,1687	0,0321
108189		0,5310	0,2957	0,2477		1,0000	0,5569	0,4665	0,6744		0,2477	0,2969	0,2778		0,8343	1,0000	0,9357	0,9233		0,5682	0,0432	0,1321		0,0622	0,1151	0,0016		0,0945	0,5682	0,2914		0,1151	0,7152	1,0336
108198		0,6726	0,4261	0,5596		1,0000	0,6335	0,8320	0,8218		0,5321	1,0391	0,1944		0,5121	1,0000	0,1871	0,5664		0,2831	0,1435	0,0005		0,0086	0,8201	0,4381		0,3597	0,2831	1,3807		0,8201	0,0134	0,2318
108201		3,2212	2,9913	3,7064		0,8691	0,8071	1,0000	0,8921		2,5413	4,6641	2,9907		0,5449	1,0000	0,6412	0,7287		0,0037	0,0451	0,1648		0,1112	0,4566	0,0264		0,5573	0,1648	0,3163		0,0833	0,0241	0,4566
108203		44,4602	46,2522	78,5138		0,5663	0,5891	1,0000	0,7185		59,1560	80,7188	75,2870		0,7329	1,0000	0,9327	0,8885		0,0759	0,0554	0,4770		0,1332	0,1705	0,0163		0,0007	0,4770	0,2122		0,4821	0,4241	0,1705
108204		0,3363	0,4696	0,3578		0,7161	1,0000	0,7619	0,8260		0,2385	0,4453	0,1481		0,5356	1,0000	0,3326	0,6227		0,0530	0,2757	0,0189		0,0227	0,6833	0,2483		0,3231	0,2757	0,8581		0,0279	0,6833	0,0636
108206		2,3894	1,4435	2,5229		0,9471	0,5722	1,0000	0,8397		1,2844	1,6016	2,5185		0,5100	0,6359	1,0000	0,7153		0,0798	0,2894	0,2520		0,1350	0,0213	0,4833		0,4232	0,1759	0,2520		0,2550	0,0671	0,4833
108216		0,9027	2,9391	1,9174		0,3071	1,0000	0,6524	0,6532		0,5046	0,9766	1,9722		0,2559	0,4952	1,0000	0,5837		0,3574	0,6145	0,0000		0,3191	0,0229	0,7767		0,4736	0,0756	0,6145		0,2247	0,7767	0,0143
108218		4,0885	4,6870	5,5963		0,7306	0,8375	1,0000	0,8560		2,9174	3,4609	4,4722		0,6523	0,7739	1,0000	0,8087		0,0766	0,0019	0,2242		0,0975	0,0054	0,3062		0,1864	0,0346	0,2242		0,0261	0,0040	0,3062
108223		12,0796	13,9217	11,1376		0,8677	1,0000	0,8000	0,8892		13,7523	12,5547	11,9630		1,0000	0,9129	0,8699	0,9276		0,0032	0,1694	0,0484		0,1084	0,0022	0,0294		0,1694	0,0044	0,0026		0,0315	0,1084	0,1224
108225		0,3186	0,2435	0,2752		1,0000	0,7643	0,8638	0,8760		0,3119	0,2656	0,1944		1,0000	0,8516	0,6233	0,8249		0,1909	0,0680	0,0010		0,2776	0,0037	0,1645		0,1909	0,0038	0,2980		0,2776	0,0170	0,0080
108230		25,6460	28,5391	29,7890		0,8609	0,9580	1,0000	0,9397		32,6789	40,6875	42,6204		0,7667	0,9546	1,0000	0,9071		0,0588	0,0048	0,0898		0,1239	0,0234	0,1406		0,2300	0,0031	0,0898		0,0161	0,0274	0,1406
108231		2,7965	4,1130	6,0459		0,4625	0,6803	1,0000	0,7143		3,2202	3,6406	4,4815		0,7186	0,8124	1,0000	0,8436		0,1999	0,0040	0,4854		0,0723	0,0051	0,2453		0,0001	0,0370	0,4854		0,5563	0,1187	0,2453
108241		0,5664	0,4261	0,4587		1,0000	0,7523	0,8099	0,8540		0,6422	0,3906	0,2870		1,0000	0,6082	0,4469	0,6850		0,2276	0,0513	0,0105		0,5457	0,0190	0,1739		0,2276	0,2602	0,6455		0,5457	0,0158	0,0571
108245		1,0088	0,6000	1,2936		0,7798	0,4638	1,0000	0,7479		0,4312	1,0703	1,5185		0,2840	0,7048	1,0000	0,6629		0,0040	0,2640	0,4191		0,4310	0,0058	0,5930		0,6816	0,0068	0,4191		0,0474	0,1201	0,5930
108246		1,0531	1,8696	1,9541		0,5389	0,9568	1,0000	0,8319		1,3945	1,8594	1,6852		0,7500	1,0000	0,9063	0,8854		0,3336	0,1083	0,2655		0,1018	0,1755	0,0033		0,0310	0,2655	0,0330		0,5402	0,0462	0,1755
108253		0,2743	0,3478	0,2661		0,7887	1,0000	0,7651	0,8513		0,2569	0,3984	0,3148		0,6448	1,0000	0,7902	0,8117		0,0202	0,2323	0,0371		0,1110	0,3010	0,0021		0,1876	0,2323	0,0193		0,0024	0,3010	0,0097
108255		0,3451	0,3217	0,4220		0,8178	0,7623	1,0000	0,8600		0,3578	0,2969	0,3056		1,0000	0,8298	0,8541	0,8946		0,0099	0,0489	0,2175		0,1606	0,0277	0,0114		0,2175	0,0052	0,0002		0,0380	0,1029	0,1606
108259		1,3805	0,2261	0,2752		1,0000	0,1638	0,1993	0,4544		0,3394	0,2891	0,2037		1,0000	0,8518	0,6002	0,8173		1,1380	0,2740	0,2060		0,2910	0,0061	0,1844		1,1380	0,4936	0,0616		0,2910	1,4553	1,3011
108260		0,2389	0,2870	0,2936		0,8137	0,9775	1,0000	0,9304		0,2661	0,2578	0,3333		0,7984	0,7735	1,0000	0,8573		0,1073	0,0330	0,1041		0,0185	0,0362	0,2221		0,1331	0,1795	0,1041		0,0104	0,1252	0,2221
108266		0,2566	0,5217	0,3578		0,4919	1,0000	0,6858	0,7259		0,2477	0,4531	0,5093		0,4864	0,8897	1,0000	0,7920		0,1763	0,4621	0,0057		0,3278	0,0483	0,3364		0,1844	0,1162	0,4621		0,3168	0,3364	0,0445
108274		0,5221	0,6435	0,2752		0,8113	1,0000	0,4277	0,7463		0,3945	0,6250	0,3148		0,6312	1,0000	0,5037	0,7116		0,0172	0,4221	0,3283		0,0217	0,4908	0,1376		0,0465	0,4221	0,1949		0,0380	0,4908	0,2518
108275		0,3628	0,6957	1,4404		0,2519	0,4830	1,0000	0,5783		4,0275	2,8359	2,1111		1,0000	0,7041	0,5242	0,7428		0,3167	0,0265	0,7901		0,4290	0,0055	0,1586		0,7901	0,0487	0,0086		0,7593	0,2208	0,4290
108278		6,0442	6,6522	7,6881		0,7862	0,8653	1,0000	0,8838		4,4954	7,1094	7,6481		0,5878	0,9296	1,0000	0,8391		0,0554	0,0023	0,1782		0,2577	0,0533	0,2530		0,4072	0,0168	0,1782		0,0138	0,0038	0,2530
108279		0,1150	0,4609	0,3761		0,2495	1,0000	0,8160	0,6885		0,8624	0,2500	0,3519		1,0000	0,2899	0,4080	0,5660		0,5867	0,5384	0,0603		0,8212	0,2246	0,0724		0,5384	0,4824	0,2403		0,2981	0,8212	0,2029
108283		4,1327	3,5565	4,9908		0,8281	0,7126	1,0000	0,8469		3,1193	4,2656	4,6019		0,6778	0,9269	1,0000	0,8682		0,0019	0,0836	0,2397		0,1735	0,0253	0,2038		0,1280	0,0428	0,2397		0,0094	0,1203	0,2038
108284		2,7611	2,7652	3,5688		0,7737	0,7748	1,0000	0,8495		1,7431	1,7578	4,3889		0,3972	0,4005	1,0000	0,5992		0,0289	0,0280	0,2353		0,1194	0,1155	0,7388		0,7713	0,7609	0,2353		0,0986	0,1000	0,7388
108289		6,2389	6,4522	7,4679		0,8354	0,8640	1,0000	0,8998		5,3211	6,1406	9,2130		0,5776	0,6665	1,0000	0,7480		0,0283	0,0093	0,1523		0,0994	0,0239	0,4188		0,5075	0,2900	0,1523		0,0321	0,0587	0,4188
108298		2,3009	3,4261	3,2110		0,6716	1,0000	0,9372	0,8696		4,1193	4,9609	5,9167		0,6962	0,8385	1,0000	0,8449		0,1873	0,2016	0,0350		0,1002	0,0002	0,2431		0,1473	0,0058	0,2016		0,1330	0,2431	0,0583
108299		0,2035	0,3043	1,7064		0,1193	0,1783	1,0000	0,4325		0,2569	0,2109	1,3981		0,1837	0,1508	1,0000	0,4449		0,3369	0,2108	1,2091		0,2196	0,2853	1,1685		0,2012	0,2645	1,2091		0,3600	0,2297	1,1685
108301		0,4602	0,3826	0,6330		0,7270	0,6044	1,0000	0,7771		0,3303	0,5469	0,2037		0,6039	1,0000	0,3725	0,6588		0,0100	0,1083	0,3637		0,0094	0,6021	0,2452		0,1089	0,3637	0,5421		0,0155	0,0093	0,6021
108308		51,4071	57,0087	74,7982		0,6873	0,7622	1,0000	0,8165		61,2202	87,0703	113,5463		0,5392	0,7668	1,0000	0,7687		0,0697	0,0133	0,2925		0,1823	0,0000	0,3796		0,2893	0,0111	0,2925		0,0250	0,0002	0,3796
108314		0,2124	0,3043	0,3119		0,6810	0,9756	1,0000	0,8855		0,3211	0,3828	0,2963		0,8388	1,0000	0,7740	0,8709		0,2137	0,0820	0,1754		0,0062	0,1993	0,0509		0,0140	0,1754	0,0714		0,1748	0,1012	0,1993
108318		0,1681	1,0870	0,4771		0,1546	1,0000	0,4389	0,5312		0,3119	0,2734	0,1852		1,0000	0,8766	0,5938	0,8234		0,4437	0,9127	0,0246		0,2802	0,0153	0,2082		0,9127	0,3958	0,0114		1,5369	0,2802	0,5375
108324		0,3451	0,3478	0,3119		0,9922	1,0000	0,8968	0,9630		0,8073	0,2109	0,2130		1,0000	0,2612	0,2638	0,5084		0,0253	0,0544	0,0606		0,9761	0,1831	0,1791		0,0544	2,6995	2,6834		0,9109	0,9761	0,5019
108329		0,9558	0,7565	0,6330		1,0000	0,7915	0,6623	0,8179		1,1009	0,5547	0,5093		1,0000	0,5039	0,4626	0,6555		0,2900	0,0033	0,0993		0,6093	0,0698	0,1121		0,2900	0,3653	0,4587		0,6093	0,0642	0,0001
108331		0,2212	0,2870	0,2477		0,7707	1,0000	0,8631	0,8779		0,3486	0,2422	0,3796		0,9183	0,6380	1,0000	0,8521		0,0637	0,1878	0,0014		0,0292	0,2011	0,2308		0,0123	0,2738	0,1878		0,0334	0,2308	0,0007
108335		0,3628	0,4000	0,2936		0,9070	1,0000	0,7340	0,8803		0,2202	0,4766	0,3148		0,4620	1,0000	0,6605	0,7075		0,0052	0,1839	0,1140		0,1889	0,4992	0,0075		0,7369	0,1839	0,2369		0,1713	0,4992	0,0025
108339		30,5929	34,6783	36,8165		0,8310	0,9419	1,0000	0,9243		40,9541	40,8438	67,9815		0,6024	0,6008	1,0000	0,7344		0,0683	0,0035	0,1136		0,0592	0,0606	0,4453		0,5792	0,5841	0,1136		0,0379	0,2108	0,4453
108343		0,3097	0,2783	0,2477		1,0000	0,8986	0,7998	0,8995		0,0917	0,2266	0,2870		0,3195	0,7895	1,0000	0,7030		0,1528	0,0000	0,0634		0,4505	0,0276	0,5083		1,4003	0,0758	0,1528		0,5083	0,1610	0,0349
108345		0,2920	0,2957	0,1927		0,9875	1,0000	0,6517	0,8797		0,2752	0,7422	0,5648		0,3708	1,0000	0,7610	0,7106		0,1238	0,1849	0,2522		0,3570	0,4929	0,0093		1,0398	0,1849	0,0776		0,4121	0,4929	0,0117
108357		0,5752	0,4435	0,2569		1,0000	0,7710	0,4466	0,7392		1,1927	0,3750	0,2778		1,0000	0,3144	0,2329	0,5158		0,4359	0,0039	0,2760		0,9552	0,1194	0,2420		0,4359	0,5683	0,8059		0,9552	0,1998	0,0138
108361		0,9912	0,5391	0,5413		1,0000	0,5439	0,5461	0,6967		1,3394	1,4609	0,6759		0,9168	1,0000	0,4627	0,7932		0,5214	0,0742	0,0721		0,0823	0,3343	0,3803		0,2080	0,5214	0,1701		0,3343	0,2243	0,2206
108363		0,4425	0,5217	0,5138		0,8482	1,0000	0,9849	0,9443		0,3945	0,4141	0,3333		0,9527	1,0000	0,8049	0,9192		0,0884	0,0826	0,0312		0,0126	0,1216	0,0939		0,0010	0,0826	0,1676		0,0397	0,1216	0,0615
108367		6,0088	6,1391	5,7523		0,9788	1,0000	0,9370	0,9719		6,2477	5,7500	8,2593		0,7564	0,6962	1,0000	0,8175		0,0014	0,0411	0,0240		0,0167	0,0621	0,2906		0,4856	0,7087	0,0411		0,1883	0,2906	0,0877
108371		0,8496	0,3739	0,4587		1,0000	0,4401	0,5399	0,6600		0,3303	1,0547	0,3796		0,3132	1,0000	0,3599	0,5577		0,5995	0,1456	0,0443		0,1754	0,8424	0,1139		0,3599	0,5995	0,2694		0,8424	0,0401	0,0009
108382		3,1327	3,0435	3,6147		0,8667	0,8420	1,0000	0,9029		2,8440	3,0625	2,4815		0,9287	1,0000	0,8103	0,9130		0,0098	0,0261	0,1474		0,0024	0,1313	0,0738		0,0060	0,1474	0,0568		0,0170	0,0377	0,1313
108383		12,7257	12,8522	10,6881		0,9902	1,0000	0,8316	0,9406		18,0183	15,8984	18,2685		0,9863	0,8703	1,0000	0,9522		0,0478	0,0883	0,1053		0,0254	0,0739	0,0707		0,0385	0,0486	0,0883		0,0334	0,0707	0,1434
108390		89,4779	82,6609	100,2477		0,8926	0,8246	1,0000	0,9057		94,4679	78,1641	111,0185		0,8509	0,7041	1,0000	0,8517		0,0014	0,0455	0,1429		0,0000	0,1016	0,2316		0,0219	0,2325	0,1429		0,0104	0,0040	0,2316
108394		0,1593	0,8174	0,2477		0,1949	1,0000	0,3030	0,4993		0,2202	0,5391	0,2037		0,4085	1,0000	0,3779	0,5954		0,2872	1,0020	0,1142		0,1021	0,7480	0,1384		0,0240	1,0020	0,0430		0,4853	0,7480	0,2516
108400		2,9558	2,8870	2,6881		1,0000	0,9767	0,9094	0,9621		3,0275	1,5000	2,5833		1,0000	0,4955	0,8533	0,7829		0,0558	0,0049	0,0399		0,3531	0,2868	0,0230		0,0558	1,4091	0,1385		0,3531	0,2367	0,0823
108403		3,1150	2,7478	4,4771		0,6958	0,6137	1,0000	0,7698		3,8073	3,6562	6,4907		0,5866	0,5633	1,0000	0,7166		0,0209	0,0878	0,3774		0,0558	0,0768	0,4807		0,1193	0,1497	0,3774		0,0015	0,0354	0,4807
108405		2,4602	2,0783	2,9725		0,8277	0,6992	1,0000	0,8423		1,6330	2,5625	3,6389		0,4488	0,7042	1,0000	0,7177		0,0011	0,0924	0,2476		0,2281	0,0006	0,4786		0,5875	0,0865	0,2476		0,0475	0,0012	0,4786
108409		0,3540	0,4261	0,3119		0,8308	1,0000	0,7320	0,8543		0,2294	0,3047	0,2963		0,7529	1,0000	0,9724	0,9084		0,0031	0,2272	0,0724		0,1500	0,1385	0,0478		0,0511	0,2272	0,1155		0,0428	0,1385	0,1872
108412		1,6726	1,4000	2,0000		0,8363	0,7000	1,0000	0,8454		1,4312	1,5078	3,4815		0,4111	0,4331	1,0000	0,6147		0,0005	0,0964	0,2422		0,1219	0,0971	0,7020		0,7089	0,6450	0,2422		0,1692	0,0229	0,7020
108413		0,5841	0,4870	0,4220		1,0000	0,8338	0,7225	0,8521		0,3486	0,6250	0,2315		0,5578	1,0000	0,3704	0,6427		0,2309	0,0019	0,0800		0,0220	0,6377	0,2201		0,3578	0,2309	0,8704		0,6377	0,1295	0,0208
108414		0,3628	0,2783	0,3211		1,0000	0,7671	0,8851	0,8840		0,2110	0,3984	0,3704		0,5296	1,0000	0,9297	0,8198		0,1778	0,0773	0,0000		0,3172	0,2867	0,0733		0,5588	0,1778	0,0168		0,2867	0,0127	0,0233
108418		22,3894	22,9217	27,1101		0,8259	0,8455	1,0000	0,8905		24,4495	28,8906	40,9815		0,5966	0,7050	1,0000	0,7672		0,0267	0,0135	0,1674		0,1035	0,0148	0,3823		0,4140	0,1841	0,1674		0,0149	0,0272	0,3823
108431		0,2655	0,2435	0,3211		0,8268	0,7583	1,0000	0,8617		0,2202	0,3125	0,3241		0,6794	0,9642	1,0000	0,8812		0,0069	0,0548	0,2147		0,2042	0,0633	0,1824		0,1559	0,0865	0,2147		0,0182	0,0833	0,1824
108432		0,4690	1,6174	0,4128		0,2900	1,0000	0,2552	0,5151		0,2661	0,8281	0,2685		0,3213	1,0000	0,3242	0,5485		0,1502	0,9572	0,2025		0,1512	0,8664	0,1473		0,1104	0,9572	0,1070		0,1971	0,8664	0,2561
108437		0,2832	0,2957	0,1835		0,9577	1,0000	0,6206	0,8594		0,4495	0,3203	0,2407		1,0000	0,7126	0,5355	0,7494		0,0764	0,2185	0,2520		0,4163	0,0050	0,1538		0,2185	0,1040	0,4355		0,2305	0,4163	0,0581
108442		0,2124	0,3826	0,2936		0,5551	1,0000	0,7674	0,7742		0,3578	0,3125	0,5648		0,6335	0,5533	1,0000	0,7289		0,1688	0,3692	0,0002		0,0312	0,1019	0,4561		0,0728	0,1715	0,3692		0,0998	0,4561	0,0056
108443		1,4956	0,5739	1,3028		1,0000	0,3837	0,8711	0,7516		0,6055	0,6328	1,7407		0,3478	0,3635	1,0000	0,5705		0,4119	0,4357	0,0634		0,1446	0,1248	0,8098		0,5215	0,4830	0,4119		0,8098	0,1014	0,3081
108446		0,2566	0,3565	0,3670		0,6992	0,9714	1,0000	0,8902		0,1927	0,4766	0,1944		0,4043	1,0000	0,4079	0,6041		0,1937	0,0668	0,1678		0,1168	0,7272	0,1127		0,9928	0,1678	0,9801		0,0283	0,5573	0,7272
108451		65,8142	52,9217	105,7615		0,6223	0,5004	1,0000	0,7076		56,1284	69,0234	119,4444		0,4699	0,5779	1,0000	0,6826		0,0241	0,1359	0,4991		0,1391	0,0348	0,5509		0,1774	0,0547	0,4991		0,0117	0,1028	0,5509
108454		3,4779	4,3565	4,3853		0,7931	0,9934	1,0000	0,9288		4,0642	3,4922	2,8796		1,0000	0,8593	0,7085	0,8559		0,1378	0,0738	0,1065		0,2244	0,0001	0,1031		0,1065	0,0419	0,3162		0,0208	0,1843	0,2244
108456		14,9912	14,5739	13,5321		1,0000	0,9722	0,9027	0,9583		18,5413	15,3281	13,8056		1,0000	0,8267	0,7446	0,8571		0,0615	0,0039	0,0411		0,2225	0,0052	0,0628		0,0615	0,1799	0,3966		0,2225	0,1110	0,0135
108457		0,4513	0,9391	0,7982		0,4806	1,0000	0,8500	0,7768		0,9725	0,5938	1,1852		0,8205	0,5010	1,0000	0,7738		0,3001	0,3643	0,0244		0,0095	0,2555	0,3699		0,0084	0,2623	0,3643		0,2928	0,3699	0,0262
108463		0,3363	0,4348	0,5413		0,6213	0,8033	1,0000	0,8082		0,2936	0,3828	0,7685		0,3820	0,4981	1,0000	0,6267		0,1359	0,0001	0,3072		0,1766	0,0493	0,6741		0,6300	0,3486	0,3072		0,0001	0,1058	0,6741
108465		0,2478	0,4348	0,2569		0,5699	1,0000	0,5908	0,7203		0,6055	1,1641	0,2130		0,5201	1,0000	0,1830	0,5677		0,0744	0,4734	0,0556		0,0066	0,8168	0,4514		0,1293	0,4734	0,9016		0,0000	0,8168	0,0016
108472		2,3009	2,3391	1,9358		0,9837	1,0000	0,8276	0,9371		1,8899	2,6094	2,3333		0,7243	1,0000	0,8942	0,8728		0,0371	0,0937	0,1024		0,1129	0,1962	0,0031		0,3186	0,0937	0,0189		0,1213	0,1962	0,0122
108484		0,8761	0,7826	0,5138		1,0000	0,8933	0,5865	0,8266		0,4495	0,7344	0,5093		0,6121	1,0000	0,6935	0,7685		0,2748	0,0253	0,2281		0,0880	0,3798	0,0214		0,1853	0,2748	0,0762		0,3798	0,0747	0,1174
108488		9,6726	9,2174	12,4587		0,7764	0,7398	1,0000	0,8387		12,1101	12,4219	13,3704		0,9057	0,9291	1,0000	0,9449		0,0189	0,0456	0,2537		0,0177	0,0032	0,0817		0,0274	0,0530	0,2537		0,2321	0,3216	0,0817
108491		0,9558	0,3130	0,3394		1,0000	0,3275	0,3551	0,5609		0,4037	0,2500	0,3148		1,0000	0,6193	0,7798	0,7997		0,8343	0,1593	0,1234		0,3225	0,1243	0,0017		0,8343	0,0101	0,1515		0,3225	0,7533	0,6719
108492		0,5310	1,0957	1,0367		0,4846	1,0000	0,9462	0,8103		0,3945	1,6328	1,3796		0,2416	1,0000	0,8449	0,6955		0,3836	0,3035	0,1138		0,6299	0,5238	0,0863		1,0942	0,3035	0,0059		0,1387	0,5238	0,2855
108493		0,1858	0,4087	0,3028		0,4546	1,0000	0,7409	0,7318		0,2661	0,2500	0,3611		0,7369	0,6923	1,0000	0,8097		0,2463	0,4504	0,0003		0,0228	0,0569	0,3044		0,0001	0,0056	0,4504		0,4500	0,3044	0,0205
108497		8,7168	4,0696	8,6697		1,0000	0,4669	0,9946	0,8205		3,4495	10,2969	3,6481		0,3350	1,0000	0,3543	0,5631		0,2854	0,4575	0,2488		0,1520	0,8285	0,1271		0,8234	0,2854	0,7633		0,8285	0,0269	0,7820
108501		0,4513	0,7565	0,3761		0,5966	1,0000	0,4972	0,6979		0,1376	0,3906	0,2685		0,3523	1,0000	0,6874	0,6799		0,0333	0,5189	0,1264		0,3244	0,5566	0,0002		0,3653	0,5189	0,0004		0,0221	0,5566	0,1031
108511		2,0000	1,1826	0,7339		1,0000	0,5913	0,3669	0,6527		0,8716	0,8750	0,5093		0,9961	1,0000	0,5821	0,8594		0,6154	0,0117	0,2435		0,1920	0,2186	0,3296		0,5822	0,6154	0,0155		0,2186	0,3102	0,9236
108513		1,4513	1,3217	1,9817		0,7324	0,6670	1,0000	0,7998		0,6789	1,7266	1,4074		0,3932	1,0000	0,8151	0,7361		0,0190	0,0697	0,3223		0,3732	0,4420	0,0250		0,5678	0,3223	0,0011		0,0001	0,0169	0,4420
108521		0,3894	0,3217	0,2844		1,0000	0,8261	0,7304	0,8522		0,5505	0,6250	0,2500		0,8808	1,0000	0,4000	0,7603		0,2308	0,0037	0,0713		0,0668	0,3954	0,4235		0,0050	0,2308	0,7761		0,3954	0,0185	0,0034
108523		10,4602	10,2174	13,8073		0,7576	0,7400	1,0000	0,8325		10,8532	12,9297	16,0093		0,6779	0,8076	1,0000	0,8285		0,0262	0,0392	0,2644		0,0967	0,0021	0,2714		0,1029	0,0031	0,2644		0,0232	0,0355	0,2714
108526		8,3628	8,8261	9,7523		0,8575	0,9050	1,0000	0,9208		12,6330	10,3828	14,0093		0,9018	0,7411	1,0000	0,8810		0,0327	0,0023	0,1189		0,0031	0,1053	0,1828		0,0034	0,2104	0,1189		0,0036	0,0042	0,1828
108532		0,8142	0,7391	0,6514		1,0000	0,9078	0,8000	0,9026		0,8257	1,1250	0,9630		0,7340	1,0000	0,8560	0,8633		0,1478	0,0002	0,0683		0,0837	0,2120	0,0003		0,1667	0,1478	0,0158		0,2120	0,0134	0,0219
108533		1,1150	0,3391	0,3945		1,0000	0,3041	0,3538	0,5526		1,5413	0,5000	0,3056		1,0000	0,3244	0,1983	0,5076		0,8556	0,1815	0,1152		0,9783	0,0987	0,2949		0,8556	0,1525	0,3816		0,9783	0,1224	0,0691
108534		5,2566	6,2957	0,3945		0,8349	1,0000	0,0627	0,6325		6,1927	6,4375	0,7315		0,9620	1,0000	0,1136	0,6919		0,1438	0,6608	1,0573		0,3426	0,5314	1,0550		0,4574	0,6608	0,8445		0,0778	0,5314	1,2873
108540		1,8938	0,6957	1,0367		1,0000	0,3674	0,5474	0,6383		0,5596	0,7500	0,9537		0,5868	0,7864	1,0000	0,7911		0,6478	0,2174	0,0250		0,1537	0,0001	0,3381		0,0081	0,0745	0,6478		0,3381	0,6046	0,2139
108545		7,0973	6,8609	6,0917		1,0000	0,9667	0,8583	0,9417		10,0275	7,4609	11,9259		0,8408	0,6256	1,0000	0,8221		0,0867	0,0097	0,0666		0,0018	0,1555	0,2825		0,0931	0,6351	0,0867		0,2825	0,1454	0,0068
108546		0,5752	0,4000	0,3119		1,0000	0,6954	0,5422	0,7459		0,2844	0,3828	0,4259		0,6678	0,8988	1,0000	0,8555		0,4230	0,0093	0,1392		0,1604	0,0120	0,2251		0,0219	0,1074	0,4230		0,2251	0,1199	0,4049
108547		0,5487	0,4696	1,2385		0,4430	0,3792	1,0000	0,6074		0,8440	1,2969	0,7870		0,6508	1,0000	0,6068	0,7525		0,0793	0,1527	0,7193		0,0371	0,4101	0,0742		0,0058	0,7193	0,0000		0,3132	0,4489	0,4101
108549		0,4602	0,4435	0,4495		1,0000	0,9637	0,9767	0,9802		0,4037	0,7031	0,3241		0,5742	1,0000	0,4610	0,6784		0,0289	0,0081	0,0004		0,0343	0,5598	0,1446		1,4406	0,0289	2,0660		0,5598	0,3739	0,4256
108558		0,2212	0,3043	0,2385		0,7269	1,0000	0,7838	0,8369		0,1743	0,1875	0,6852		0,2544	0,2736	1,0000	0,5093		0,0553	0,2569	0,0138		0,1953	0,1658	0,9733		1,1978	1,1239	0,2569		0,1422	0,9733	0,2317
[truncated: 29,720 more rows]
