# Supplementary material for: Feature context-dependency and complexity-reduction in probability landscapes for integrative genomics
Source: Theor Biol Med Model. 2008 Sep 10;5:21. doi: 10.1186/1742-4682-5-21 (PMC2559821; doi:10.1186/1742-4682-5-21)
Supplement: Additional file 3 — File provides the probe IDs, the associated raw signal estimates of the two times three biological replicates (C1, C2, C3) of the two biological conditions (B+, B-), the probability profiles, and the Kullback-Leibler divergence estimates where the above mentioned 899 p53 modulated probes were swapped between the two biological conditions. [file 1742-4682-5-21-S3.txt]

PROBE		SIG_B+C1+	SIG_B+C2+	SIG_B+C3+		P(B+C1+)	P(B+C2+)	P(B+C3+)	P(B+)		SIG_B-C1-	SIG_B-C2-	SIG_B-C3-		P(B-C1-)	P(B-C2-)	P(B-C3-)	P(B-)		Dn(B+^C1+|B+)	Dn(B+^C2+|B+)	Dn(B+^C3+|B+)		Dn(B-^C1-|B-)	Dn(B-^C2-|B-)	Dn(B-^C3-|B-)		Dn(B+^C1-|B+)	Dn(B+^C2-|B+)	Dn(B+^C3-|B+)		Dn(B-^C1+|B-)	Dn(B-^C2+|B-)	Dn(B-^C3+|B-)
100057		7,3451	7,4870	7,4771		0,9810	1,0000	0,9987	0,9932		4,6330	4,1484	4,8889		0,9477	0,8485	1,0000	0,9321		0,0107	0,0098	0,0048		0,0030	0,0603	0,1015		0,0903	0,4867	0,0098		0,0376	0,1015	0,0919
100206		45,1239	47,3130	51,8991		0,8695	0,9116	1,0000	0,9270		37,3395	33,6328	44,5556		0,8380	0,7548	1,0000	0,8643		0,0291	0,0024	0,1093		0,0040	0,0617	0,2104		0,0643	0,2048	0,1093		0,0002	0,0154	0,2104
100513		3,1062	3,0261	4,0183		0,7730	0,7531	1,0000	0,8420		0,4495	1,1250	1,1667		0,3853	0,9643	1,0000	0,7832		0,0233	0,0378	0,2480		0,5299	0,1964	0,3526		0,7705	0,1119	0,2480		0,0004	0,0037	0,3526
100529		5,6018	6,3826	8,2752		0,6769	0,7713	1,0000	0,8161		0,4771	0,4531	0,3148		1,0000	0,9497	0,6598	0,8698		0,0800	0,0091	0,2932		0,2012	0,0513	0,2084		0,2932	0,1137	0,0995		0,1788	0,0522	0,2012
100596		5,9558	5,6870	6,7982		0,8761	0,8365	1,0000	0,9042		10,7339	9,5625	13,1944		0,8135	0,7247	1,0000	0,8461		0,0061	0,0321	0,1453		0,0056	0,0690	0,2411		0,0552	0,1878	0,1453		0,0053	0,0005	0,2411
100639		6,0796	6,2348	5,6422		0,9751	1,0000	0,9050	0,9600		7,2477	9,8281	11,4630		0,6323	0,8574	1,0000	0,8299		0,0049	0,0588	0,0416		0,1609	0,0040	0,2690		0,7963	0,1218	0,0588		0,1578	0,2690	0,0332
100659		3,7876	3,5478	5,4128		0,6997	0,6554	1,0000	0,7851		1,4587	2,8594	2,5926		0,5101	1,0000	0,9067	0,8056		0,0287	0,0639	0,3491		0,3169	0,3118	0,0558		0,2649	0,3491	0,0761		0,0461	0,0895	0,3118
100664		193,5752	190,1131	230,1009		0,8413	0,8262	1,0000	0,8892		119,6147	187,0000	176,2037		0,6396	1,0000	0,9423	0,8606		0,0150	0,0252	0,1695		0,2200	0,2165	0,0498		0,3090	0,1695	0,0245		0,0022	0,0067	0,2165
100892		20,9115	28,1130	24,3670		0,7438	1,0000	0,8668	0,8702		31,1193	38,1797	42,0185		0,7406	0,9086	1,0000	0,8831		0,0829	0,2006	0,0001		0,1102	0,0049	0,1794		0,0868	0,0104	0,2006		0,1057	0,1794	0,0018
101059		1,3805	1,9913	2,2110		0,6244	0,9006	1,0000	0,8417		0,3578	0,6172	0,2593		0,5797	1,0000	0,4201	0,6666		0,1992	0,0212	0,2487		0,0236	0,5851	0,1832		0,2801	0,2487	0,6649		0,0057	0,2174	0,5851
101256		62,0796	70,6087	58,5138		0,8792	1,0000	0,8287	0,9026		90,9633	80,2109	97,6852		0,9312	0,8211	1,0000	0,9174		0,0042	0,1478	0,0374		0,0019	0,0681	0,1243		0,0074	0,0449	0,1478		0,0123	0,1243	0,0587
101304		17,0708	16,4957	19,6239		0,8699	0,8406	1,0000	0,9035		12,4771	13,8750	16,5926		0,7520	0,8362	1,0000	0,8627		0,0085	0,0279	0,1464		0,0626	0,0041	0,2130		0,1386	0,0316	0,1464		0,0003	0,0029	0,2130
101482		4,8407	5,6783	5,4495		0,8525	1,0000	0,9597	0,9374		10,0000	8,6172	12,6944		0,7877	0,6788	1,0000	0,8222		0,0656	0,0932	0,0070		0,0056	0,0863	0,2824		0,1762	0,4416	0,0932		0,0048	0,2824	0,1278
101862		18,8053	22,2087	20,6422		0,8468	1,0000	0,9295	0,9254		8,3394	10,1953	9,0556		0,8180	1,0000	0,8882	0,9021		0,0507	0,1118	0,0002		0,0473	0,1487	0,0015		0,0887	0,1118	0,0127		0,0217	0,1487	0,0067
101887		11,3540	10,8696	10,6147		1,0000	0,9573	0,9349	0,9641		13,2385	16,0547	14,2222		0,8246	1,0000	0,8859	0,9035		0,0528	0,0009	0,0144		0,0425	0,1464	0,0024		0,2154	0,0528	0,0822		0,1464	0,0297	0,0091
101949		5,0177	5,5913	5,9541		0,8427	0,9391	1,0000	0,9273		9,9358	8,8125	12,9630		0,7665	0,6798	1,0000	0,8154		0,0587	0,0016	0,1089		0,0108	0,0761	0,2943		0,1824	0,3802	0,1089		0,0037	0,0938	0,2943
101979		18,7080	19,7130	18,4495		0,9490	1,0000	0,9359	0,9616		31,2661	28,7656	41,3241		0,7566	0,6961	1,0000	0,8176		0,0028	0,0564	0,0108		0,0166	0,0622	0,2906		0,3870	0,5829	0,0564		0,1104	0,2906	0,0858
102001		26,3274	31,1391	37,3578		0,7047	0,8335	1,0000	0,8461		23,0000	23,7969	25,6667		0,8961	0,9271	1,0000	0,9411		0,0917	0,0009	0,2411		0,0217	0,0024	0,0876		0,0153	0,0438	0,2411		0,3925	0,1035	0,0876
102125		32,8496	35,2522	35,2661		0,9315	0,9996	1,0000	0,9770		43,9358	53,4609	61,0741		0,7194	0,8753	1,0000	0,8649		0,0439	0,0306	0,0335		0,1048	0,0007	0,2094		0,6955	0,1654	0,0335		0,0325	0,2054	0,2094
102286		1,5575	1,8174	2,7248		0,5716	0,6670	1,0000	0,7462		4,6789	5,1328	4,1111		0,9116	1,0000	0,8009	0,9042		0,1037	0,0225	0,4224		0,0005	0,1453	0,0698		0,1287	0,4224	0,0120		0,5474	0,3057	0,1453
102335		6,4690	6,8348	8,0000		0,8086	0,8543	1,0000	0,8877		2,9633	3,7813	3,4537		0,7837	1,0000	0,9134	0,8990		0,0383	0,0074	0,1719		0,0825	0,1536	0,0017		0,0636	0,1719	0,0051		0,0529	0,0141	0,1536
102559		5,6903	5,8348	5,0642		0,9752	1,0000	0,8679	0,9477		9,6697	9,0313	10,8889		0,8880	0,8294	1,0000	0,9058		0,0136	0,0774	0,0665		0,0025	0,0407	0,1427		0,0397	0,1315	0,0774		0,0562	0,1427	0,0109
102664		11,8761	12,7913	13,6514		0,8700	0,9370	1,0000	0,9356		9,4128	9,2891	10,3519		0,9093	0,8973	1,0000	0,9355		0,0406	0,0000	0,0959		0,0074	0,0150	0,0961		0,0074	0,0151	0,0959		0,0405	0,0000	0,0961
102727		109,6018	112,5826	94,7982		0,9735	1,0000	0,8420	0,9385		183,5046	153,8672	185,9722		0,9867	0,8274	1,0000	0,9380		0,0193	0,0915	0,0833		0,0425	0,1053	0,0923		0,0420	0,1067	0,0915		0,0197	0,0923	0,0821
102914		7,7080	8,7478	8,7064		0,8811	1,0000	0,9953	0,9588		5,4128	5,4688	5,8519		0,9250	0,9345	1,0000	0,9532		0,0743	0,0607	0,0388		0,0109	0,0050	0,0692		0,0170	0,0092	0,0607		0,0598	0,0692	0,0464
102926		6,7699	8,6348	9,6239		0,7034	0,8972	1,0000	0,8669		12,5688	15,4297	13,1019		0,8146	1,0000	0,8491	0,8879		0,1307	0,0062	0,2061		0,0333	0,1715	0,0100		0,0155	0,2061	0,0019		0,1799	0,0006	0,1715
103100		8,1504	7,3826	10,0642		0,8098	0,7335	1,0000	0,8478		2,5596	4,2031	4,3333		0,5907	0,9700	1,0000	0,8535		0,0076	0,0621	0,2382		0,2932	0,1102	0,2284		0,2762	0,1180	0,2382		0,0102	0,0697	0,2284
103225		139,2301	139,2957	129,9633		0,9995	1,0000	0,9330	0,9775		109,5138	116,7813	104,8426		0,9378	1,0000	0,8978	0,9452		0,0295	0,0328	0,0428		0,0007	0,0813	0,0253		0,0352	0,0328	0,1131		0,0774	0,0813	0,0019
103310		0,4956	1,2000	0,5963		0,4130	1,0000	0,4969	0,6366		6,2202	6,7344	6,1759		0,9236	1,0000	0,9171	0,9469		0,1483	0,6514	0,0585		0,0069	0,0787	0,0110		0,3240	0,6514	0,3061		1,5405	0,0787	1,1698
103350		54,4248	48,4087	60,2202		0,9038	0,8039	1,0000	0,9025		38,4679	35,2266	49,0093		0,7849	0,7188	1,0000	0,8346		0,0000	0,0636	0,1479		0,0120	0,0604	0,2609		0,0875	0,1939	0,1479		0,0286	0,0047	0,2609
103382		11,3628	12,2522	15,8349		0,7176	0,7737	1,0000	0,8304		18,8257	26,1406	24,4259		0,7202	1,0000	0,9344	0,8849		0,0567	0,0152	0,2680		0,1445	0,1765	0,0202		0,0542	0,2680	0,0691		0,1486	0,0707	0,1765
103430		11,9204	9,0348	13,4128		0,8887	0,6736	1,0000	0,8541		7,3211	5,5781	7,5741		0,9666	0,7365	1,0000	0,9010		0,0075	0,1485	0,2275		0,0456	0,1580	0,1503		0,1015	0,0674	0,2275		0,0012	0,2792	0,1503
103617		10,7965	12,9043	10,9083		0,8367	1,0000	0,8453	0,8940		16,6605	16,3359	17,7593		0,9381	0,9198	1,0000	0,9527		0,0219	0,1616	0,0160		0,0031	0,0144	0,0700		0,0172	0,0055	0,1616		0,1351	0,0700	0,1184
103666		5,4336	6,8609	5,9266		0,7920	1,0000	0,8638	0,8853		11,0826	9,9219	16,1019		0,6883	0,6162	1,0000	0,7682		0,0514	0,1758	0,0031		0,0241	0,0832	0,3805		0,1996	0,3465	0,1758		0,0024	0,3805	0,0417
103705		19,1150	19,9739	20,6697		0,9248	0,9663	1,0000	0,9637		25,8073	29,7969	31,4444		0,8207	0,9476	1,0000	0,9228		0,0241	0,0001	0,0533		0,0791	0,0070	0,1159		0,2230	0,0047	0,0533		0,0000	0,0240	0,1159
103752		3,0531	3,3478	2,3945		0,9120	1,0000	0,7152	0,8757		5,3945	4,7188	5,5278		0,9759	0,8536	1,0000	0,9432		0,0096	0,1914	0,1318		0,0182	0,0769	0,0844		0,0954	0,0031	0,1914		0,0113	0,0844	0,3767
104163		5,3363	4,2261	5,6789		0,9397	0,7442	1,0000	0,8946		4,0275	3,3672	4,3981		0,9157	0,7656	1,0000	0,8938		0,0181	0,1297	0,1606		0,0039	0,0967	0,1620		0,0036	0,0983	0,1606		0,0186	0,1277	0,1620
104196		346,8319	357,4435	337,5229		0,9703	1,0000	0,9443	0,9715		283,6055	280,5156	330,7037		0,8576	0,8482	1,0000	0,9019		0,0000	0,0417	0,0152		0,0143	0,0205	0,1489		0,1764	0,2003	0,0417		0,0511	0,1489	0,0170
104245		68,1327	79,3304	70,3394		0,8588	1,0000	0,8867	0,9152		128,4587	115,4531	170,4074		0,7538	0,6775	1,0000	0,8104		0,0250	0,1279	0,0069		0,0141	0,0721	0,3032		0,1674	0,3274	0,1279		0,0118	0,3032	0,0309
104254		1,9823	2,3826	2,9908		0,6628	0,7966	1,0000	0,8198		3,4771	4,8047	5,3611		0,6486	0,8962	1,0000	0,8483		0,1016	0,0025	0,2866		0,1746	0,0142	0,2374		0,1194	0,0326	0,2866		0,1526	0,0137	0,2374
104287		2,1150	1,7130	2,6147		0,8089	0,6551	1,0000	0,8213		5,1193	4,9375	5,6111		0,9124	0,8800	1,0000	0,9308		0,0007	0,1135	0,2839		0,0035	0,0241	0,1035		0,0483	0,0186	0,2839		0,1162	0,4670	0,1035
104745		4,2212	4,0261	3,8165		1,0000	0,9538	0,9041	0,9526		1,8165	1,1953	2,3704		0,7663	0,5043	1,0000	0,7569		0,0700	0,0000	0,0294		0,0004	0,2141	0,4019		0,2975	1,2166	0,0700		0,4019	0,2075	0,1032
105040		6,6195	6,8435	7,9358		0,8341	0,8624	1,0000	0,8988		5,4495	5,3594	6,1204		0,8904	0,8757	1,0000	0,9220		0,0284	0,0096	0,1539		0,0090	0,0185	0,1171		0,0006	0,0040	0,1539		0,0600	0,0296	0,1171
105053		21,7522	21,8522	21,8257		0,9954	1,0000	0,9988	0,9981		31,8716	30,2500	40,6018		0,7850	0,7450	1,0000	0,8433		0,0019	0,0028	0,0002		0,0170	0,0459	0,2458		1,1900	1,4819	0,0028		0,2148	0,2458	0,2353
105130		2,3451	2,7043	2,2752		0,8672	1,0000	0,8413	0,9028		1,7615	1,7813	1,7778		0,9889	1,0000	0,9980	0,9956		0,0095	0,1475	0,0266		0,0053	0,0063	0,0012		0,0951	0,1475	0,1333		0,4818	0,0063	0,6184
105208		65,2832	64,3565	66,3303		0,9842	0,9702	1,0000	0,9848		90,6238	79,6172	102,2407		0,8864	0,7787	1,0000	0,8884		0,0000	0,0080	0,0221		0,0000	0,0704	0,1708		0,1953	0,5915	0,0221		0,1009	0,0666	0,1708
105226		9,3097	9,2522	9,1560		1,0000	0,9938	0,9835	0,9924		7,9358	7,1484	8,8056		0,9012	0,8118	1,0000	0,9043		0,0109	0,0002	0,0057		0,0001	0,0573	0,1450		0,2408	0,6374	0,0109		0,1450	0,1109	0,0772
105271		13,3805	14,6261	12,7615		0,9148	1,0000	0,8725	0,9291		10,0550	9,8438	11,0278		0,9118	0,8926	1,0000	0,9348		0,0021	0,1061	0,0288		0,0057	0,0178	0,0972		0,0031	0,0127	0,1061		0,0043	0,0972	0,0365
105353		5,2920	5,3304	4,9817		0,9928	1,0000	0,9346	0,9758		3,6881	4,4609	2,5556		0,8268	1,0000	0,5729	0,7999		0,0121	0,0353	0,0356		0,0034	0,3221	0,1913		0,2942	0,0353	1,3285		0,2749	0,3221	0,1043
105377		1,9823	2,1304	1,8165		0,9305	1,0000	0,8527	0,9277		4,8716	2,4688	5,5833		0,8725	0,4422	1,0000	0,7716		0,0001	0,1082	0,0476		0,0475	0,3634	0,3741		0,0271	1,1718	0,1082		0,1321	0,3741	0,0297
105488		9,8053	8,5130	10,3119		0,9509	0,8256	1,0000	0,9255		14,0734	19,5625	20,4074		0,6896	0,9586	1,0000	0,8827		0,0076	0,0780	0,1117		0,1902	0,0518	0,1799		0,3462	0,0135	0,1117		0,0403	0,0202	0,1799
105499		1,9912	2,0261	1,7798		0,9828	1,0000	0,8784	0,9537		0,5688	1,0547	1,1667		0,4875	0,9040	1,0000	0,7972		0,0180	0,0683	0,0652		0,3394	0,0604	0,3270		1,3061	0,0313	0,0683		0,2355	0,3270	0,0332
105555		8,9115	7,8348	7,8165		1,0000	0,8792	0,8771	0,9188		6,5596	4,7891	6,2222		1,0000	0,7301	0,9486	0,8929		0,1222	0,0133	0,0147		0,1634	0,1479	0,0283		0,1222	0,2255	0,0098		0,1634	0,0014	0,0018
105868		4,9292	5,9826	5,1560		0,8239	1,0000	0,8618	0,8953		3,5780	3,6172	4,3241		0,8275	0,8365	1,0000	0,8880		0,0332	0,1596	0,0079		0,0233	0,0171	0,1714		0,0302	0,0231	0,1596		0,0259	0,1714	0,0047
106128		9,9912	9,6087	9,8349		1,0000	0,9617	0,9844	0,9820		6,2385	6,8125	7,5926		0,8217	0,8973	1,0000	0,9063		0,0262	0,0128	0,0002		0,0494	0,0007	0,1419		0,3791	0,1415	0,0262		0,1419	0,0329	0,0769
106172		4,5752	5,0348	5,5413		0,8257	0,9086	1,0000	0,9114		4,5046	4,1016	4,3241		1,0000	0,9105	0,9599	0,9568		0,0526	0,0001	0,1338		0,0637	0,0289	0,0002		0,1338	0,0000	0,0260		0,1754	0,0311	0,0637
106212		7,8407	8,3043	11,4495		0,6848	0,7253	1,0000	0,8034		4,9817	5,8125	7,1944		0,6924	0,8079	1,0000	0,8335		0,0568	0,0255	0,3158		0,0870	0,0033	0,2628		0,0500	0,0001	0,3158		0,0960	0,0529	0,2628
106266		2,9735	2,5043	2,8991		1,0000	0,8422	0,9750	0,9391		5,7339	6,9531	8,1852		0,7005	0,8495	1,0000	0,8500		0,0907	0,0843	0,0207		0,1033	0,0000	0,2345		0,3917	0,0735	0,0907		0,2345	0,0003	0,1283
106465		56,8407	58,2348	59,0367		0,9628	0,9864	1,0000	0,9831		46,7615	55,6250	51,7315		0,8407	1,0000	0,9300	0,9236		0,0133	0,0005	0,0246		0,0548	0,1147	0,0004		0,3256	0,0246	0,0689		0,0192	0,0599	0,1147
106534		3,8053	4,8522	5,1193		0,7433	0,9478	1,0000	0,8970		1,8165	2,5391	3,4352		0,5288	0,7391	1,0000	0,7560		0,1367	0,0241	0,1567		0,1747	0,0011	0,4036		0,6308	0,1434	0,1567		0,0006	0,1931	0,4036
106582		2,4867	2,6609	3,1101		0,7996	0,8556	1,0000	0,8850		1,0550	0,5078	1,3519		0,7804	0,3756	1,0000	0,7187		0,0436	0,0058	0,1762		0,0143	0,3665	0,4766		0,0634	1,0599	0,1762		0,0250	0,0763	0,4766
106681		29,8142	33,0174	29,1009		0,9030	1,0000	0,8814	0,9281		46,3853	44,2031	59,4074		0,7808	0,7441	1,0000	0,8416		0,0062	0,1076	0,0200		0,0183	0,0450	0,2487		0,1579	0,2316	0,1076		0,0231	0,2487	0,0092
106892		10,6814	16,0870	22,2477		0,4801	0,7231	1,0000	0,7344		24,9725	37,3984	48,3426		0,5166	0,7736	1,0000	0,7634		0,2093	0,0005	0,4453		0,2073	0,0004	0,3895		0,1555	0,0059	0,4453		0,2692	0,0063	0,3895
107155		1,6106	2,0609	1,7982		0,7815	1,0000	0,8725	0,8847		0,3853	1,2422	0,8426		0,3102	1,0000	0,6783	0,6628		0,0616	0,1768	0,0010		0,3726	0,5933	0,0008		1,3111	0,1768	0,2162		0,0489	0,5933	0,1671
107266		17,6903	17,2261	18,4220		0,9603	0,9351	1,0000	0,9651		15,5413	16,0000	18,0185		0,8625	0,8880	1,0000	0,9168		0,0005	0,0155	0,0512		0,0237	0,0072	0,1253		0,1322	0,0819	0,0512		0,0218	0,0034	0,1253
107305		20,0796	20,3217	21,8899		0,9173	0,9284	1,0000	0,9486		30,6239	31,0547	47,3426		0,6469	0,6560	1,0000	0,7676		0,0123	0,0054	0,0762		0,0535	0,0460	0,3815		0,6242	0,5941	0,0762		0,1125	0,1330	0,3815
107402		19,4602	25,2609	20,6697		0,7704	1,0000	0,8182	0,8629		27,1284	29,8906	31,8796		0,8510	0,9376	1,0000	0,9295		0,0448	0,2128	0,0112		0,0526	0,0007	0,1054		0,0008	0,0415	0,2128		0,1826	0,1054	0,0979
107457		1,9204	1,6087	1,3303		1,0000	0,8377	0,6927	0,8435		0,3945	0,2500	0,3426		1,0000	0,6337	0,8684	0,8341		0,2456	0,0002	0,1022		0,2618	0,1672	0,0065		0,2456	0,1879	0,0036		0,2618	0,0001	0,0876
107487		191,9115	171,0696	190,9358		1,0000	0,8914	0,9949	0,9621		159,2569	156,7031	160,5278		0,9921	0,9762	1,0000	0,9894		0,0557	0,0668	0,0334		0,0005	0,0089	0,0153		0,0260	0,0045	0,0557		0,0153	0,2307	0,0026
107613		2,8319	2,9130	1,9083		0,9722	1,0000	0,6551	0,8758		5,5780	6,7188	6,6111		0,8302	1,0000	0,9840	0,9381		0,0864	0,1914	0,2337		0,1007	0,0922	0,0366		0,0125	0,1914	0,1180		0,0180	0,0922	0,5151
107931		3,4425	2,0174	2,9541		1,0000	0,5860	0,8581	0,8147		6,8073	5,6250	8,4444		0,8061	0,6661	1,0000	0,8241		0,2956	0,2016	0,0096		0,0016	0,1041	0,2791		0,0003	0,0901	0,2956		0,2791	0,2229	0,0061
107957		3,1062	4,0087	2,5780		0,7749	1,0000	0,6431	0,8060		1,1743	0,9297	0,3889		1,0000	0,7917	0,3312	0,7076		0,0043	0,3112	0,1044		0,4989	0,0263	0,4357		0,3112	0,0009	0,7692		0,0166	0,4989	0,0140
108119		13,7876	12,9043	15,4771		0,8908	0,8338	1,0000	0,9082		28,4128	33,8906	37,0648		0,7666	0,9144	1,0000	0,8936		0,0025	0,0395	0,1389		0,0951	0,0035	0,1622		0,1268	0,0003	0,1389		0,0001	0,0237	0,1622
108383		12,7257	12,8522	10,6881		0,9902	1,0000	0,8316	0,9406		18,0183	15,8984	18,2685		0,9863	0,8703	1,0000	0,9522		0,0478	0,0883	0,1053		0,0254	0,0739	0,0707		0,0385	0,0486	0,0883		0,0334	0,0707	0,1434
108572		9,2035	9,7391	8,6422		0,9450	1,0000	0,8874	0,9441		13,5229	12,1875	16,1111		0,8394	0,7565	1,0000	0,8653		0,0000	0,0829	0,0345		0,0040	0,0613	0,2088		0,1023	0,2754	0,0829		0,0491	0,2088	0,0032
108775		3,3363	3,5826	3,5505		0,9313	1,0000	0,9910	0,9741		1,9083	2,3047	1,6481		0,8280	1,0000	0,7151	0,8477		0,0364	0,0378	0,0109		0,0021	0,2384	0,0819		0,2756	0,0378	0,6666		0,0474	0,2384	0,1867
109113		2,9292	3,7913	3,3670		0,7726	1,0000	0,8881	0,8869		1,6239	2,2500	1,5833		0,7217	1,0000	0,7037	0,8085		0,0753	0,1731	0,0000		0,0318	0,3067	0,0456		0,1469	0,1731	0,1768		0,0057	0,3067	0,0336
109321		14,6195	14,1217	14,2294		1,0000	0,9659	0,9733	0,9798		25,3028	24,5156	33,3981		0,7576	0,7340	1,0000	0,8306		0,0295	0,0058	0,0014		0,0247	0,0422	0,2678		0,5871	0,6824	0,0295		0,2678	0,1316	0,1516
109532		18,0177	17,5913	31,2936		0,5758	0,5621	1,0000	0,7126		45,1560	53,0078	62,4259		0,7234	0,8491	1,0000	0,8575		0,0613	0,0737	0,4887		0,0872	0,0004	0,2218		0,0004	0,0744	0,4887		0,3368	0,3666	0,2218
109646		12,4956	12,9391	13,8349		0,9032	0,9352	1,0000	0,9461		18,1009	18,9141	23,9722		0,7551	0,7890	1,0000	0,8480		0,0214	0,0016	0,0798		0,0422	0,0178	0,2378		0,2895	0,2090	0,0798		0,0191	0,0524	0,2378
109673		7,9735	9,2174	10,0092		0,7966	0,9209	1,0000	0,9058		6,8349	7,8359	7,9259		0,8623	0,9886	1,0000	0,9503		0,0783	0,0020	0,1427		0,0816	0,0322	0,0735		0,0142	0,0901	0,1427		0,2109	0,0113	0,0735
109757		70,6903	80,6957	66,8532		0,8760	1,0000	0,8285	0,9015		114,5596	91,3203	124,9259		0,9170	0,7310	1,0000	0,8827		0,0049	0,1496	0,0363		0,0090	0,1232	0,1800		0,0021	0,1688	0,1496		0,0003	0,1800	0,0182
109767		4,1593	4,3217	3,9908		0,9624	1,0000	0,9234	0,9620		0,7339	1,2813	1,3981		0,5249	0,9165	1,0000	0,8138		0,0000	0,0559	0,0228		0,3099	0,0605	0,2972		1,2716	0,0307	0,0559		0,1461	0,2972	0,0702
109792		88,8673	91,2174	105,2110		0,8447	0,8670	1,0000	0,9039		28,6055	50,7109	49,3148		0,5641	1,0000	0,9725	0,8455		0,0250	0,0102	0,1458		0,3230	0,2421	0,1278		0,5671	0,1458	0,0530		0,0000	0,0027	0,2421
109856		28,9911	33,5565	32,1376		0,8639	1,0000	0,9577	0,9406		22,7431	23,7422	22,2407		0,9579	1,0000	0,9368	0,9649		0,0566	0,0884	0,0042		0,0010	0,0515	0,0137		0,0043	0,0884	0,0002		0,1281	0,0515	0,0010
109879		15,3805	18,0435	19,7064		0,7805	0,9156	1,0000	0,8987		24,8807	27,4375	38,2315		0,6508	0,7177	1,0000	0,7895		0,0861	0,0024	0,1541		0,0736	0,0208	0,3410		0,3205	0,1846	0,1541		0,0003	0,0845	0,3410
109937		2,6018	2,2522	3,5413		0,7347	0,6360	1,0000	0,7902		0,6147	0,7266	0,6204		0,8460	1,0000	0,8538	0,8999		0,0127	0,0902	0,3396		0,0204	0,1521	0,0151		0,0146	0,3396	0,0192		0,1582	0,3597	0,1521
110198		1,4071	0,9217	2,5596		0,5497	0,3601	1,0000	0,6366		0,7982	0,4141	0,6944		1,0000	0,5188	0,8700	0,7962		0,0229	0,2264	0,6515		0,3287	0,2760	0,0269		0,6515	0,0418	0,1992		0,2213	0,6443	0,3287
110460		10,0708	14,8348	14,5505		0,6789	1,0000	0,9808	0,8866		6,3945	11,0391	8,3519		0,5793	1,0000	0,7566	0,7786		0,2207	0,1737	0,0938		0,1426	0,3610	0,0020		0,4400	0,1737	0,0951		0,0381	0,3610	0,2591
110557		3,0088	2,7478	2,8624		1,0000	0,9133	0,9513	0,9549		0,7798	1,3594	1,0463		0,5736	1,0000	0,7697	0,7811		0,0666	0,0231	0,0002		0,1546	0,3564	0,0005		0,9596	0,0666	0,3022		0,3564	0,0901	0,1650
110561		13,6991	14,2435	17,5596		0,7801	0,8112	1,0000	0,8638		0,6422	1,7422	1,0463		0,3686	1,0000	0,6006	0,6564		0,0372	0,0154	0,2113		0,2474	0,6074	0,0097		0,9440	0,2113	0,3050		0,0528	0,0847	0,6074
111016		32,0089	33,5217	37,7431		0,8481	0,8882	1,0000	0,9121		29,1284	32,3906	28,3056		0,8993	1,0000	0,8739	0,9244		0,0309	0,0048	0,1328		0,0059	0,1134	0,0222		0,0014	0,1328	0,0117		0,0475	0,0119	0,1134
111111		0,6195	0,8957	0,8991		0,6890	0,9962	1,0000	0,8951		2,9541	1,9297	3,4630		0,8530	0,5572	1,0000	0,8034		0,2274	0,1357	0,1599		0,0121	0,2245	0,3157		0,0122	0,5387	0,1599		0,0531	0,2876	0,3157
111161		4,5929	3,6435	6,0917		0,7540	0,5981	1,0000	0,7840		1,8532	2,2188	2,9722		0,6235	0,7465	1,0000	0,7900		0,0037	0,1265	0,3510		0,1042	0,0079	0,3400		0,0958	0,0058	0,3510		0,0054	0,1362	0,3400
111292		11,2124	11,5043	10,8991		0,9746	1,0000	0,9474	0,9740		16,1284	15,3281	18,5185		0,8709	0,8277	1,0000	0,8995		0,0000	0,0380	0,0156		0,0061	0,0347	0,1527		0,1578	0,2757	0,0380		0,0623	0,1527	0,0217
111298		29,2389	32,8609	37,0734		0,7887	0,8864	1,0000	0,8917		56,3211	74,5625	58,4074		0,7554	1,0000	0,7833	0,8462		0,0641	0,0002	0,1654		0,0401	0,2409	0,0199		0,1068	0,1654	0,0703		0,0168	0,0097	0,2409
111356		27,6637	30,3130	33,7523		0,8196	0,8981	1,0000	0,9059		24,1468	25,6563	29,6204		0,8152	0,8662	1,0000	0,8938		0,0510	0,0005	0,1426		0,0394	0,0054	0,1620		0,0559	0,0120	0,1426		0,0354	0,0001	0,1620
111373		53,4071	51,9130	66,6606		0,8012	0,7788	1,0000	0,8600		29,6697	40,0781	41,5556		0,7140	0,9644	1,0000	0,8928		0,0187	0,0346	0,2176		0,1748	0,0508	0,1636		0,1031	0,0892	0,2176		0,0520	0,0777	0,1636
111490		7,8673	6,4087	6,7064		1,0000	0,8146	0,8524	0,8890		6,0550	5,1719	6,0185		1,0000	0,8542	0,9940	0,9494		0,1697	0,0345	0,0090		0,0749	0,0924	0,0473		0,1697	0,0082	0,1347		0,0749	0,1673	0,0953
111499		38,2212	38,7565	39,0550		0,9786	0,9924	1,0000	0,9903		24,8440	27,8906	25,8426		0,8908	1,0000	0,9266	0,9391		0,0077	0,0003	0,0140		0,0242	0,0906	0,0019		0,2460	0,0140	0,1259		0,0259	0,0561	0,0906
111739		0,4248	1,3652	0,8716		0,3112	1,0000	0,6384	0,6499		2,4587	3,4766	3,8333		0,6414	0,9069	1,0000	0,8494		0,3419	0,6218	0,0004		0,1890	0,0211	0,2354		0,0002	0,2582	0,6218		1,0604	0,2354	0,1940
111836		121,3274	114,9739	146,6789		0,8272	0,7838	1,0000	0,8703		196,2661	202,4688	304,8426		0,6438	0,6642	1,0000	0,7693		0,0109	0,0410	0,2003		0,0578	0,0411	0,3783		0,2392	0,2020	0,2003		0,0145	0,0009	0,3783
111912		5,2212	4,3391	5,6881		0,9179	0,7628	1,0000	0,8936		3,8899	3,6562	4,7315		0,8221	0,7727	1,0000	0,8650		0,0048	0,1001	0,1623		0,0105	0,0450	0,2093		0,0330	0,0868	0,1623		0,0197	0,0544	0,2093
112068		5,6372	5,6609	8,1101		0,6951	0,6980	1,0000	0,7977		2,2844	2,3125	3,6852		0,6199	0,6275	1,0000	0,7491		0,0424	0,0401	0,3261		0,0585	0,0520	0,4167		0,1203	0,1108	0,3261		0,0107	0,0096	0,4167
112488		3,5044	3,6174	3,0550		0,9688	1,0000	0,8445	0,9378		0,1376	0,2656	0,5926		0,2322	0,4482	1,0000	0,5601		0,0144	0,0927	0,0778		0,3221	0,0363	0,8361		2,3156	1,2599	0,0927		0,6465	0,8361	0,2670
112634		80,7876	95,9739	100,0734		0,8073	0,9590	1,0000	0,9221		162,7798	148,0938	215,8056		0,7543	0,6862	1,0000	0,8135		0,0970	0,0164	0,1170		0,0155	0,0671	0,2978		0,1886	0,3382	0,1170		0,0002	0,1381	0,2978
112793		2,2655	2,8261	2,5780		0,8016	1,0000	0,9122	0,9046		1,5872	1,3750	1,5000		1,0000	0,8663	0,9451	0,9371		0,0698	0,1446	0,0005		0,0937	0,0473	0,0008		0,1446	0,0110	0,0159		0,1482	0,0937	0,0068
112891		2,4248	1,7478	2,1743		1,0000	0,7208	0,8967	0,8725		1,5138	1,4297	1,4722		1,0000	0,9444	0,9725	0,9723		0,1968	0,1171	0,0040		0,0405	0,0162	0,0000		0,1968	0,0414	0,0914		0,0405	0,6197	0,0915
112953		10,7965	7,0783	16,7982		0,6427	0,4214	1,0000	0,6880		3,0642	2,5391	6,4074		0,4782	0,3963	1,0000	0,6248		0,0067	0,2176	0,5394		0,0638	0,1540	0,6784		0,1362	0,2596	0,5394		0,0010	0,1222	0,6784
113095		41,8938	38,4957	43,5505		0,9620	0,8839	1,0000	0,9486		33,7615	33,8125	37,9815		0,8889	0,8902	1,0000	0,9264		0,0029	0,0464	0,0761		0,0130	0,0121	0,1103		0,0402	0,0386	0,0761		0,0161	0,0164	0,1103
113211		3,2035	3,5130	3,6055		0,8885	0,9743	1,0000	0,9543		0,3119	0,5078	1,2778		0,2441	0,3974	1,0000	0,5472		0,0519	0,0079	0,0675		0,2745	0,0650	0,8699		2,5793	1,7396	0,0675		0,3960	0,7048	0,8699
113484		9,7434	10,4870	10,6972		0,9108	0,9803	1,0000	0,9637		7,3486	9,5156	8,8889		0,7723	1,0000	0,9341	0,9021		0,0415	0,0068	0,0533		0,1043	0,1486	0,0094		0,3568	0,0533	0,0147		0,0006	0,0721	0,1486
113797		14,0177	14,8348	14,9266		0,9391	0,9938	1,0000	0,9777		14,1284	13,7031	12,4074		1,0000	0,9699	0,8782	0,9494		0,0336	0,0121	0,0326		0,0750	0,0074	0,0555		0,0326	0,0018	0,1621		0,0015	0,0470	0,0750
113912		2,0088	1,4870	1,5321		1,0000	0,7402	0,7627	0,8343		3,2936	4,2188	4,9815		0,6612	0,8469	1,0000	0,8360		0,2613	0,0407	0,0242		0,1310	0,0006	0,2584		0,1278	0,0008	0,2613		0,2584	0,0424	0,0255
114009		22,9558	27,2348	24,6330		0,8429	1,0000	0,9045	0,9158		16,9725	19,9375	17,8241		0,8513	1,0000	0,8940	0,9151		0,0405	0,1269	0,0012		0,0315	0,1280	0,0039		0,0323	0,1269	0,0041		0,0395	0,1280	0,0010
114014		11,3186	13,2087	13,7615		0,8225	0,9598	1,0000	0,9274		21,1284	23,7734	21,5185		0,8887	1,0000	0,9051	0,9313		0,0866	0,0133	0,1087		0,0174	0,1027	0,0069		0,0140	0,1087	0,0049		0,0957	0,0107	0,1027
114070		8,7168	9,1217	8,9725		0,9556	1,0000	0,9836	0,9798		14,2202	12,7188	13,0741		1,0000	0,8944	0,9194	0,9379		0,0159	0,0295	0,0006		0,0924	0,0196	0,0039		0,0295	0,1340	0,0763		0,0043	0,0924	0,0360
114291		4,1327	4,4870	3,8991		0,9210	1,0000	0,8690	0,9300		5,7431	5,5234	6,5370		0,8786	0,8449	1,0000	0,9078		0,0009	0,1047	0,0334		0,0068	0,0289	0,1395		0,0244	0,0610	0,1047		0,0016	0,1395	0,0117
114499		31,6726	36,8261	29,6147		0,8601	1,0000	0,8042	0,8881		47,6239	46,1094	61,5926		0,7732	0,7486	1,0000	0,8406		0,0053	0,1712	0,0429		0,0222	0,0401	0,2505		0,0766	0,1090	0,1712		0,0021	0,2505	0,0068
114559		49,3097	50,9391	62,8073		0,7851	0,8110	1,0000	0,8654		31,2752	43,5547	40,8981		0,7181	1,0000	0,9390	0,8857		0,0347	0,0166	0,2086		0,1498	0,1751	0,0239		0,1074	0,2086	0,0410		0,0592	0,0340	0,1751
114849		5,4071	6,2696	5,4220		0,8624	1,0000	0,8648	0,9091		8,3119	15,1797	13,3889		0,5476	1,0000	0,8820	0,8099		0,0167	0,1375	0,0151		0,2567	0,3042	0,0274		0,6469	0,1375	0,0059		0,0140	0,3042	0,0154
114866		11,1770	12,0261	10,7798		0,9294	1,0000	0,8964	0,9419		21,6697	18,6797	25,2315		0,8588	0,7403	1,0000	0,8664		0,0019	0,0863	0,0225		0,0004	0,0810	0,2069		0,0665	0,3038	0,0863		0,0292	0,2069	0,0060
115004		23,0442	22,3130	22,4404		1,0000	0,9683	0,9738	0,9807		30,1468	34,9531	34,4167		0,8625	1,0000	0,9847	0,9490		0,0281	0,0049	0,0016		0,0780	0,0754	0,0258		0,2296	0,0281	0,0006		0,0754	0,0063	0,0110
115053		17,7699	18,9913	18,5872		0,9357	1,0000	0,9787	0,9715		29,1743	25,1953	28,6481		1,0000	0,8636	0,9820	0,9485		0,0248	0,0417	0,0015		0,0762	0,0749	0,0218		0,0417	0,1612	0,0033		0,0023	0,0762	0,0171
115291		12,3451	15,4435	9,4954		0,7994	1,0000	0,6148	0,8047		7,1376	5,4141	5,1389		1,0000	0,7585	0,7200	0,8262		0,0001	0,3134	0,1387		0,2755	0,0210	0,0497		0,3134	0,0093	0,0300		0,0035	0,2755	0,1800
115325		3,5044	2,9130	4,4679		0,7843	0,6520	1,0000	0,8121		2,7064	1,5781	1,9444		1,0000	0,5831	0,7184	0,7672		0,0035	0,1029	0,3002		0,3823	0,1196	0,0092		0,3002	0,2007	0,0373		0,0012	0,0488	0,3823
115353		33,2478	38,2087	41,6330		0,7986	0,9177	1,0000	0,9054		53,7156	71,8281	84,5741		0,6351	0,8493	1,0000	0,8281		0,0750	0,0013	0,1433		0,1532	0,0023	0,2720		0,3859	0,0229	0,1433		0,0042	0,0486	0,2720
115649		18,0708	17,9043	16,0459		1,0000	0,9908	0,8879	0,9596		10,0183	10,3984	15,0833		0,6642	0,6894	1,0000	0,7845		0,0595	0,0261	0,0654		0,0554	0,0353	0,3501		0,6731	0,5848	0,0595		0,3501	0,2917	0,0529
115704		19,0531	19,7652	18,0092		0,9640	1,0000	0,9112	0,9584		28,5505	23,6172	34,3241		0,8318	0,6881	1,0000	0,8400		0,0006	0,0613	0,0308		0,0004	0,1023	0,2516		0,1689	0,5775	0,0613		0,1140	0,2516	0,0315
115807		34,9646	40,6609	39,2844		0,8599	1,0000	0,9661	0,9420		31,8440	33,6797	34,3981		0,9257	0,9791	1,0000	0,9683		0,0652	0,0862	0,0090		0,0311	0,0031	0,0465		0,0032	0,0238	0,0862		0,1530	0,0465	0,0001
115907		1,7522	1,8957	2,6514		0,6609	0,7150	1,0000	0,7919		3,6789	3,9922	4,1574		0,8849	0,9603	1,0000	0,9484		0,0665	0,0240	0,3365		0,0447	0,0022	0,0764		0,0434	0,1721	0,3365		0,5768	0,4112	0,0764
115924		4,3186	4,4609	5,5321		0,7806	0,8064	1,0000	0,8623		1,7798	1,5000	2,1759		0,8180	0,6894	1,0000	0,8358		0,0353	0,0172	0,2137		0,0016	0,0941	0,2588		0,0110	0,1420	0,2137		0,0147	0,0043	0,2588
116205		9,1150	10,5130	8,0092		0,8670	1,0000	0,7618	0,8763		7,1743	6,7500	7,8704		0,9116	0,8576	1,0000	0,9231		0,0006	0,1905	0,0712		0,0013	0,0354	0,1155		0,0091	0,0022	0,1905		0,0266	0,1155	0,1773
116212		129,6106	145,4261	140,9816		0,8912	1,0000	0,9694	0,9536		98,1927	105,7422	121,5926		0,8076	0,8696	1,0000	0,8924		0,0466	0,0686	0,0046		0,0450	0,0037	0,1642		0,2011	0,0785	0,0686		0,0000	0,1642	0,0603
116222		7,1239	6,6174	7,8257		0,9103	0,8456	1,0000	0,9186		6,0826	4,6641	5,9444		1,0000	0,7668	0,9773	0,9147		0,0006	0,0416	0,1224		0,1286	0,1432	0,0499		0,1224	0,1544	0,0454		0,0002	0,0363	0,1286
116300		6,1947	7,6174	6,1009		0,8132	1,0000	0,8009	0,8714		8,9541	8,7578	10,7870		0,8301	0,8119	1,0000	0,8807		0,0195	0,1986	0,0280		0,0158	0,0283	0,1833		0,0101	0,0203	0,1986		0,0272	0,1833	0,0373
116303		2,1062	2,0957	2,9450		0,7152	0,7116	1,0000	0,8089		0,3028	0,4609	0,7870		0,3848	0,5856	1,0000	0,6568		0,0369	0,0397	0,3059		0,2213	0,0157	0,6065		0,6255	0,1898	0,3059		0,0112	0,0099	0,6065
116397		7,1858	6,5565	6,9541		1,0000	0,9124	0,9678	0,9601		4,4312	3,6406	4,9259		0,8996	0,7391	1,0000	0,8795		0,0588	0,0322	0,0012		0,0029	0,1054	0,1851		0,0491	0,4276	0,0588		0,1851	0,0080	0,0721
116420		13,0177	13,5130	13,7706		0,9453	0,9813	1,0000	0,9755		9,7431	12,6719	11,0000		0,7689	1,0000	0,8681	0,8790		0,0205	0,0011	0,0357		0,0673	0,1861	0,0008		0,4848	0,0357	0,1746		0,0366	0,1055	0,1861
116662		66,0974	69,7130	74,9266		0,8822	0,9304	1,0000	0,9375		85,8073	103,9375	103,2500		0,8256	1,0000	0,9934	0,9396		0,0304	0,0006	0,0931		0,1129	0,0898	0,0586		0,1069	0,0931	0,0615		0,0334	0,0010	0,0898
116682		55,9469	57,5739	56,9450		0,9717	1,0000	0,9891	0,9869		35,6422	31,2422	38,4167		0,9278	0,8132	1,0000	0,9137		0,0097	0,0190	0,0003		0,0019	0,0713	0,1302		0,0954	0,4896	0,0190		0,0409	0,1302	0,0806
116725		2,1416	2,9217	3,1009		0,6906	0,9422	1,0000	0,8776		5,6697	5,0234	7,8704		0,7204	0,6383	1,0000	0,7862		0,1752	0,0340	0,1883		0,0174	0,0825	0,3470		0,1281	0,2723	0,1883		0,0358	0,1370	0,3470
116735		33,5398	32,2696	31,1743		1,0000	0,9621	0,9295	0,9639		22,4862	21,9531	23,3148		0,9645	0,9416	1,0000	0,9687		0,0531	0,0001	0,0193		0,0004	0,0140	0,0459		0,0000	0,0087	0,0531		0,0459	0,0010	0,0272
116793		38,4867	38,7130	45,1927		0,8516	0,8566	1,0000	0,9027		2,7339	3,1250	4,1296		0,6620	0,7567	1,0000	0,8063		0,0188	0,0155	0,1476		0,0831	0,0107	0,3107		0,3111	0,1292	0,1476		0,0101	0,0126	0,3107
116834		3,9558	3,5391	4,2202		0,9373	0,8386	1,0000	0,9253		2,7982	1,9766	2,6389		1,0000	0,7064	0,9431	0,8832		0,0016	0,0604	0,1120		0,1793	0,1627	0,0303		0,1120	0,3048	0,0036		0,0242	0,0126	0,1793
116932		9,4867	9,7130	10,9541		0,8660	0,8867	1,0000	0,9176		14,8532	18,8359	16,1296		0,7886	1,0000	0,8563	0,8816		0,0216	0,0082	0,1241		0,0500	0,1817	0,0042		0,1150	0,1241	0,0298		0,0016	0,0002	0,1817
117219		10,9646	11,6957	11,5596		0,9375	1,0000	0,9884	0,9753		8,0642	10,0313	7,4259		0,8039	1,0000	0,7403	0,8481		0,0302	0,0361	0,0063		0,0102	0,2377	0,0557		0,3618	0,0361	0,5869		0,0555	0,2377	0,1752
117559		3,4690	5,2174	5,1101		0,6649	1,0000	0,9794	0,8814		1,9633	2,2031	2,3426		0,8381	0,9404	1,0000	0,9262		0,2319	0,1820	0,0970		0,0626	0,0023	0,1106		0,0118	0,0288	0,1820		0,4134	0,1106	0,0411
117648		27,0531	30,4696	34,0275		0,7950	0,8954	1,0000	0,8968		16,7523	18,3594	20,3056		0,8250	0,9042	1,0000	0,9097		0,0648	0,0000	0,1571		0,0507	0,0003	0,1365		0,0340	0,0004	0,1571		0,0879	0,0017	0,1365
117740		5,0000	6,0870	6,2477		0,8003	0,9743	1,0000	0,9249		3,1376	3,2969	4,0000		0,7844	0,8242	1,0000	0,8695		0,1146	0,0334	0,1127		0,0396	0,0120	0,2017		0,1414	0,0785	0,1127		0,0269	0,0996	0,2017
118255		35,0796	40,1652	34,2477		0,8734	1,0000	0,8527	0,9087		23,7615	23,4219	22,4537		1,0000	0,9857	0,9450	0,9769		0,0098	0,1381	0,0234		0,0337	0,0029	0,0236		0,1381	0,0775	0,0132		0,1696	0,0337	0,2264
118278		9,9735	11,4000	7,4495		0,8749	1,0000	0,6535	0,8428		6,3761	7,9453	5,9074		0,8025	1,0000	0,7435	0,8487		0,0060	0,2468	0,1553		0,0111	0,2367	0,0533		0,0083	0,2468	0,0467		0,0041	0,2367	0,1678
118520		15,3363	18,1391	16,8440		0,8455	1,0000	0,9286	0,9247		24,8257	23,9063	23,8889		1,0000	0,9630	0,9623	0,9751		0,0510	0,1129	0,0002		0,0364	0,0038	0,0042		0,1129	0,0184	0,0177		0,2328	0,0364	0,0430
118602		5,8938	4,1043	5,5138		1,0000	0,6964	0,9355	0,8773		3,4679	3,8047	3,1389		0,9115	1,0000	0,8250	0,9122		0,1888	0,1648	0,0269		0,0000	0,1326	0,0545		0,0086	0,1888	0,0165		0,1326	0,2721	0,0054
119143		258,3805	245,7478	251,4495		1,0000	0,9511	0,9732	0,9748		237,9449	196,7109	167,7037		1,0000	0,8267	0,7048	0,8438		0,0369	0,0129	0,0001		0,2449	0,0016	0,0881		0,0369	0,2852	0,7176		0,2449	0,0823	0,1320
119514		9,4336	4,5478	8,0734		1,0000	0,4821	0,8558	0,7793		4,9633	3,1563	3,5370		1,0000	0,6359	0,7126	0,7829		0,3597	0,3033	0,0271		0,3532	0,0807	0,0195		0,3597	0,0764	0,0175		0,3532	0,3123	0,0248
119609		9,3186	9,9478	10,6239		0,8771	0,9364	1,0000	0,9378		4,6789	5,2031	4,7315		0,8993	1,0000	0,9094	0,9362		0,0361	0,0000	0,0926		0,0142	0,0951	0,0078		0,0157	0,0926	0,0089		0,0337	0,0000	0,0951
119656		6,6372	8,8435	9,2385		0,7184	0,9572	1,0000	0,8919		11,4587	14,6875	15,0185		0,7630	0,9780	1,0000	0,9136		0,1647	0,0404	0,1650		0,1469	0,0526	0,1303		0,0966	0,0794	0,1650		0,2310	0,0210	0,1303
119696		43,9646	36,9130	43,5046		1,0000	0,8396	0,9895	0,9430		29,0734	23,5469	33,6944		0,8629	0,6988	1,0000	0,8539		0,0846	0,0989	0,0431		0,0005	0,1122	0,2278		0,0633	0,4214	0,0846		0,2278	0,0012	0,1707
120099		2,1947	2,6696	1,1835		0,8221	1,0000	0,4433	0,7551		0,7156	0,2656	0,2222		1,0000	0,3712	0,3105	0,5606		0,0188	0,4052	0,3190		0,8351	0,1043	0,1834		0,4052	0,4754	0,6317		0,2221	0,8351	0,0398
120330		8,8407	8,5826	8,8624		0,9976	0,9684	1,0000	0,9887		6,0734	5,7500	6,9074		0,8793	0,8324	1,0000	0,9039		0,0075	0,0177	0,0164		0,0047	0,0355	0,1457		0,2632	0,4444	0,0164		0,1289	0,0456	0,1457
120568		24,6726	29,0522	34,8991		0,7070	0,8325	1,0000	0,8465		15,3028	23,0313	23,0833		0,6629	0,9977	1,0000	0,8869		0,0896	0,0011	0,2404		0,2526	0,1568	0,1731		0,1487	0,2229	0,2404		0,1712	0,0189	0,1731
120648		5,1504	5,0087	5,8440		0,8813	0,8571	1,0000	0,9128		4,2385	4,4844	4,7130		0,8993	0,9515	1,0000	0,9503		0,0081	0,0240	0,1316		0,0310	0,0000	0,0736		0,0016	0,0160	0,1316		0,0532	0,0901	0,0736
120662		13,7788	13,1304	14,8899		0,9254	0,8818	1,0000	0,9357		10,6422	12,1953	13,8611		0,7678	0,8798	1,0000	0,8825		0,0012	0,0284	0,0958		0,0740	0,0001	0,1803		0,2113	0,0303	0,0958		0,0144	0,0000	0,1803
120707		69,1150	59,9826	74,5596		0,9270	0,8045	1,0000	0,9105		42,3303	43,7891	51,3796		0,8239	0,8523	1,0000	0,8920		0,0026	0,0767	0,1353		0,0299	0,0108	0,1648		0,0532	0,0255	0,1353		0,0102	0,0476	0,1648
120719		4,6372	5,2435	5,3028		0,8745	0,9888	1,0000	0,9544		2,7615	2,9922	3,5741		0,7726	0,8372	1,0000	0,8699		0,0731	0,0278	0,0673		0,0510	0,0064	0,2010		0,2917	0,1408	0,0673		0,0001	0,1431	0,2010
120740		3,4513	4,4435	4,9358		0,6992	0,9003	1,0000	0,8665		1,3486	1,4609	1,6852		0,8003	0,8669	1,0000	0,8891		0,1361	0,0077	0,2067		0,0479	0,0034	0,1696		0,0243	0,0000	0,2067		0,1904	0,0009	0,1696
120950		11,9381	11,2087	12,8532		0,9288	0,8721	1,0000	0,9336		7,3394	7,3047	10,5463		0,6959	0,6926	1,0000	0,7962		0,0003	0,0353	0,0991		0,0404	0,0429	0,3288		0,3726	0,3813	0,0991		0,0984	0,0286	0,3288
121081		20,3009	21,0435	19,5872		0,9647	1,0000	0,9308	0,9652		13,1927	14,3203	11,8611		0,9213	1,0000	0,8283	0,9165		0,0000	0,0511	0,0198		0,0002	0,1258	0,0577		0,0308	0,0511	0,2125		0,0275	0,1258	0,0020
121269		4,4956	4,8000	4,3853		0,9366	1,0000	0,9136	0,9501		1,0917	1,4688	1,7963		0,6077	0,8177	1,0000	0,8085		0,0026	0,0739	0,0167		0,1555	0,0004	0,3067		0,7747	0,1636	0,0739		0,0976	0,3067	0,0619
121408		27,8230	30,3478	25,6055		0,9168	1,0000	0,8437	0,9202		21,0826	23,7266	24,1204		0,8741	0,9837	1,0000	0,9526		0,0001	0,1200	0,0459		0,0690	0,0205	0,0701		0,0180	0,0573	0,1200		0,0168	0,0701	0,1211
121491		54,3894	52,4348	48,4954		1,0000	0,9641	0,8916	0,9519		79,8440	70,9688	75,0555		1,0000	0,8888	0,9400	0,9430		0,0711	0,0025	0,0428		0,0847	0,0312	0,0001		0,0711	0,0464	0,0021		0,0847	0,0068	0,0283
121618		13,2655	13,9565	16,2110		0,8183	0,8609	1,0000	0,8931		7,6881	8,4453	10,4444		0,7361	0,8086	1,0000	0,8482		0,0358	0,0072	0,1631		0,0601	0,0082	0,2375		0,1387	0,0449	0,1631		0,0048	0,0009	0,2375
122049		19,6903	19,0957	29,0275		0,6783	0,6578	1,0000	0,7787		9,4954	13,4219	13,8333		0,6864	0,9703	1,0000	0,8856		0,0385	0,0551	0,3608		0,2038	0,0700	0,1753		0,0328	0,2217	0,3608		0,2187	0,2585	0,1753
122271		12,3628	13,0174	13,1193		0,9423	0,9922	1,0000	0,9782		8,7523	9,8359	8,0093		0,8898	1,0000	0,8143	0,9014		0,0301	0,0088	0,0318		0,0010	0,1498	0,0502		0,1359	0,0318	0,3584		0,0158	0,1090	0,1498
122610		3,6549	3,3826	4,0734		0,8973	0,8304	1,0000	0,9092		6,1743	8,0547	10,8148		0,5709	0,7448	1,0000	0,7719		0,0012	0,0443	0,1373		0,1427	0,0029	0,3735		0,5782	0,1663	0,1373		0,0766	0,0150	0,3735
122957		121,1681	132,0087	117,5688		0,9179	1,0000	0,8906	0,9362		87,8165	73,4609	83,2130		1,0000	0,8365	0,9476	0,9280		0,0037	0,0951	0,0209		0,1077	0,0682	0,0045		0,0951	0,0860	0,0017		0,0011	0,1077	0,0132
123100		4,8496	4,3391	4,7798		1,0000	0,8947	0,9856	0,9601		3,9817	3,9688	3,6481		1,0000	0,9968	0,9162	0,9710		0,0587	0,0563	0,0161		0,0425	0,0274	0,0515		0,0587	0,0421	0,0279		0,0425	0,0902	0,0067
123142		3,5487	3,9391	3,8624		0,9009	1,0000	0,9805	0,9605		2,4954	1,8828	1,4630		1,0000	0,7545	0,5863	0,7803		0,0482	0,0582	0,0093		0,3580	0,0027	0,1359		0,0582	0,3841	0,9841		0,0730	0,3580	0,2551
123143		49,4425	46,8174	66,2752		0,7460	0,7064	1,0000	0,8175		162,3945	124,9922	252,3519		0,6435	0,4953	1,0000	0,7129		0,0226	0,0525	0,2907		0,0163	0,1506	0,4881		0,1221	0,3825	0,2907		0,0040	0,0001	0,4881
123195		7,6460	7,5304	7,5413		1,0000	0,9849	0,9863	0,9904		5,3761	4,6406	4,8796		1,0000	0,8632	0,9076	0,9236		0,0139	0,0020	0,0011		0,1146	0,0308	0,0025		0,0139	0,3531	0,1873		0,1146	0,0559	0,0595
123432		2,0265	1,9043	2,8532		0,7103	0,6674	1,0000	0,7926		1,1651	1,3359	1,5278		0,7626	0,8744	1,0000	0,8790		0,0273	0,0610	0,3354		0,0745	0,0001	0,1861		0,0038	0,0330	0,3354		0,1466	0,2200	0,1861
123450		6,0177	7,3130	9,5321		0,6313	0,7672	1,0000	0,7995		9,9817	16,1328	15,9074		0,6187	1,0000	0,9860	0,8682		0,1089	0,0045	0,3228		0,2821	0,2038	0,1357		0,1247	0,3228	0,2446		0,2571	0,0542	0,2038
123947		21,5929	21,2522	24,0917		0,8963	0,8821	1,0000	0,9261		12,1835	17,9375	18,5000		0,6586	0,9696	1,0000	0,8761		0,0084	0,0175	0,1107		0,2280	0,0803	0,1909		0,4302	0,0252	0,1107		0,0029	0,0002	0,1909
123956		0,9823	1,5652	2,2385		0,4388	0,6992	1,0000	0,7127		4,2477	3,9922	3,5556		1,0000	0,9398	0,8371	0,9256		0,2350	0,0006	0,4887		0,1115	0,0023	0,0629		0,4887	0,2395	0,0609		1,1638	0,3234	0,1115
124506		9,0265	10,0000	9,9908		0,9026	1,0000	0,9991	0,9672		13,0183	13,8437	15,8426		0,8217	0,8738	1,0000	0,8985		0,0630	0,0480	0,0419		0,0390	0,0045	0,1544		0,2424	0,1174	0,0480		0,0001	0,1544	0,1467
124589		7,4690	7,3217	7,8991		0,9455	0,9269	1,0000	0,9575		5,1009	6,2656	7,0648		0,7220	0,8869	1,0000	0,8696		0,0023	0,0137	0,0627		0,1099	0,0020	0,2015		0,4590	0,0617	0,0627		0,0456	0,0243	0,2015
124733		2,4867	0,4261	1,8257		1,0000	0,1714	0,7342	0,6352		4,8073	4,2734	5,5648		0,8639	0,7679	1,0000	0,8773		0,6547	0,6569	0,0320		0,0012	0,0658	0,1889		0,1897	0,0588	0,6547		0,1889	1,8794	0,1078
124780		2,9735	1,9913	3,2661		0,9104	0,6097	1,0000	0,8400		0,5688	0,2969	0,4352		1,0000	0,5220	0,7651	0,7624		0,0307	0,2204	0,2515		0,3914	0,1967	0,0000		0,2515	0,3966	0,0271		0,1070	0,0828	0,3914
125012		14,0619	13,5043	18,7890		0,7484	0,7187	1,0000	0,8224		9,9174	11,5938	13,6481		0,7266	0,8495	1,0000	0,8587		0,0246	0,0468	0,2821		0,0852	0,0005	0,2197		0,0403	0,0038	0,2821		0,0610	0,0949	0,2197
125108		7,2124	8,5478	7,8257		0,8438	1,0000	0,9155	0,9198		12,4312	11,2813	12,1852		1,0000	0,9075	0,9802	0,9626		0,0452	0,1206	0,0002		0,0550	0,0436	0,0075		0,1206	0,0014	0,0500		0,1617	0,0550	0,0330
125134		4,6283	5,8174	6,8349		0,6772	0,8511	1,0000	0,8428		2,9083	3,2812	4,0648		0,7155	0,8072	1,0000	0,8409		0,1213	0,0004	0,2468		0,0719	0,0058	0,2500		0,0744	0,0065	0,2468		0,1180	0,0006	0,2500
125148		10,6018	9,6348	9,7248		1,0000	0,9088	0,9173	0,9420		7,9450	9,1172	8,8519		0,8714	1,0000	0,9709	0,9474		0,0862	0,0125	0,0072		0,0608	0,0779	0,0094		0,0498	0,0862	0,0134		0,0779	0,0179	0,0113
125309		0,5398	0,3130	0,3394		1,0000	0,5798	0,6288	0,7362		13,4679	15,8516	14,4259		0,8496	1,0000	0,9101	0,9199		0,4418	0,0824	0,0399		0,0392	0,1204	0,0009		0,0537	0,4418	0,1387		0,1204	0,6185	0,4762
125668		4,6726	5,1478	4,9633		0,9077	1,0000	0,9642	0,9573		4,1009	3,7734	3,4167		1,0000	0,9201	0,8332	0,9178		0,0330	0,0630	0,0009		0,1238	0,0001	0,0540		0,0630	0,0196	0,1610		0,0009	0,1238	0,0257
125729		14,4867	14,7826	13,9908		0,9800	1,0000	0,9464	0,9755		10,7982	11,7969	11,9630		0,9026	0,9861	1,0000	0,9629		0,0007	0,0358	0,0191		0,0514	0,0142	0,0545		0,0926	0,0040	0,0358		0,0070	0,0545	0,0048
125848		35,5752	35,1478	40,2844		0,8831	0,8725	1,0000	0,9185		52,9358	52,1406	60,8704		0,8696	0,8566	1,0000	0,9087		0,0108	0,0177	0,1226		0,0119	0,0205	0,1380		0,0198	0,0307	0,1226		0,0053	0,0103	0,1380
125937		108,2832	127,3652	130,0183		0,8328	0,9796	1,0000	0,9375		52,1101	76,4375	67,3611		0,6817	1,0000	0,8813	0,8543		0,0950	0,0291	0,0931		0,1369	0,2271	0,0044		0,4339	0,0931	0,0313		0,0026	0,1355	0,2271
125972		13,9646	12,7217	14,9817		0,9321	0,8491	1,0000	0,9271		20,0183	19,0391	24,4722		0,8180	0,7780	1,0000	0,8653		0,0003	0,0506	0,1092		0,0127	0,0407	0,2087		0,0924	0,1598	0,1092		0,0329	0,0016	0,2087
126008		21,5929	34,4435	27,9450		0,6269	1,0000	0,8113	0,8127		55,3578	54,0391	65,1204		0,8501	0,8298	1,0000	0,8933		0,1362	0,2991	0,0000		0,0127	0,0264	0,1628		0,0070	0,0014	0,2991		0,3535	0,1628	0,0425
126057		9,9469	10,6087	8,9633		0,9376	1,0000	0,8449	0,9275		14,5413	13,8672	16,6296		0,8744	0,8339	1,0000	0,9028		0,0011	0,1086	0,0565		0,0061	0,0329	0,1476		0,0252	0,0707	0,1086		0,0113	0,1476	0,0237
126079		303,7434	320,8435	362,0459		0,8390	0,8862	1,0000	0,9084		235,8073	259,6484	312,8333		0,7538	0,8300	1,0000	0,8613		0,0348	0,0040	0,1386		0,0588	0,0056	0,2155		0,1483	0,0436	0,1386		0,0029	0,0040	0,2155
126252		10,0354	11,1304	10,3578		0,9016	1,0000	0,9306	0,9441		7,2110	7,3437	7,7037		0,9360	0,9533	1,0000	0,9631		0,0203	0,0830	0,0023		0,0123	0,0018	0,0542		0,0008	0,0012	0,0830		0,0534	0,0542	0,0172
126425		2,9558	0,9304	2,9083		1,0000	0,3148	0,9839	0,7662		0,4862	0,4766	0,2315		1,0000	0,9803	0,4761	0,8188		0,3841	0,6591	0,2929		0,2884	0,1914	0,4299		0,3841	0,2780	0,2830		0,2884	0,8808	0,2046
126484		8,3451	8,3652	9,3486		0,8927	0,8948	1,0000	0,9292		6,5413	6,3047	7,9167		0,8263	0,7964	1,0000	0,8742		0,0127	0,0114	0,1060		0,0137	0,0344	0,1939		0,0849	0,1330	0,1060		0,0023	0,0029	0,1939
126776		10,5752	11,8696	11,5872		0,8909	1,0000	0,9762	0,9557		14,6697	15,3438	18,3889		0,7977	0,8344	1,0000	0,8774		0,0516	0,0653	0,0086		0,0365	0,0113	0,1887		0,2353	0,1517	0,0653		0,0013	0,1887	0,0940
127096		21,3717	22,9130	19,8257		0,9327	1,0000	0,8653	0,9327		28,6239	29,1406	30,2037		0,9477	0,9648	1,0000	0,9708		0,0000	0,1006	0,0412		0,0111	0,0009	0,0427		0,0028	0,0142	0,1006		0,0272	0,0427	0,1538
127260		6,2124	7,1652	7,2936		0,8518	0,9824	1,0000	0,9447		4,4037	3,9531	5,6574		0,7784	0,6987	1,0000	0,8257		0,0837	0,0264	0,0820		0,0105	0,0695	0,2763		0,2264	0,4329	0,0820		0,0035	0,1880	0,2763
127423		5,9115	5,6435	7,0550		0,8379	0,7999	1,0000	0,8793		8,3211	9,8984	11,5741		0,7189	0,8552	1,0000	0,8581		0,0106	0,0367	0,1856		0,0935	0,0000	0,2208		0,1339	0,0037	0,1856		0,0023	0,0181	0,2208
127546		125,2920	143,1217	114,1376		0,8754	1,0000	0,7975	0,8910		103,1193	101,0781	107,6852		0,9576	0,9386	1,0000	0,9654		0,0017	0,1665	0,0534		0,0012	0,0127	0,0508		0,0419	0,0197	0,1665		0,1067	0,0508	0,2965
127616		4,2212	3,9826	6,0367		0,6993	0,6597	1,0000	0,7863		2,5138	1,8750	3,0000		0,8379	0,6250	1,0000	0,8210		0,0299	0,0613	0,3468		0,0014	0,1541	0,2846		0,0122	0,0973	0,3468		0,0632	0,1071	0,2846
127713		4,4779	4,7826	5,5963		0,8002	0,8546	1,0000	0,8849		3,2477	4,0078	4,4259		0,7338	0,9055	1,0000	0,8798		0,0429	0,0061	0,1764		0,1132	0,0048	0,1848		0,1238	0,0032	0,1764		0,0370	0,0041	0,1848
128021		84,7168	88,4174	109,0550		0,7768	0,8108	1,0000	0,8625		44,0275	61,6172	63,5648		0,6926	0,9694	1,0000	0,8873		0,0387	0,0149	0,2133		0,1975	0,0661	0,1724		0,1376	0,0969	0,2133		0,0710	0,0360	0,1724
128174		88,1947	94,9391	88,1193		0,9290	1,0000	0,9282	0,9524		117,3119	127,8203	121,3055		0,9178	1,0000	0,9490	0,9556		0,0076	0,0704	0,0081		0,0196	0,0655	0,0007		0,0158	0,0704	0,0002		0,0103	0,0655	0,0109
128190		68,5929	76,1565	86,3027		0,7948	0,8824	1,0000	0,8924		51,9174	71,0391	62,2407		0,7308	1,0000	0,8761	0,8690		0,0583	0,0007	0,1642		0,0971	0,2026	0,0003		0,1455	0,1642	0,0019		0,0305	0,0012	0,2026
128305		15,9115	16,4696	13,7523		0,9661	1,0000	0,8350	0,9337		24,4771	19,7500	24,1852		1,0000	0,8069	0,9881	0,9316		0,0147	0,0989	0,0825		0,1021	0,1220	0,0538		0,0989	0,1280	0,0512		0,0163	0,1021	0,0778
128405		741,8672	778,6609	710,5780		0,9527	1,0000	0,9126	0,9551		634,2110	507,8437	712,7778		0,8898	0,7125	1,0000	0,8674		0,0001	0,0663	0,0241		0,0033	0,1188	0,2052		0,0519	0,4690	0,0663		0,0586	0,2052	0,0143
128588		2,9912	2,4609	2,3578		1,0000	0,8227	0,7882	0,8703		1,5505	1,3984	1,7963		0,8632	0,7785	1,0000	0,8805		0,2004	0,0132	0,0372		0,0020	0,0590	0,1835		0,0003	0,0459	0,2004		0,1835	0,0204	0,0490
128671		5,9735	6,0174	4,8899		0,9927	1,0000	0,8126	0,9351		4,1284	4,3594	4,0000		0,9470	1,0000	0,9176	0,9549		0,0626	0,0968	0,1221		0,0010	0,0666	0,0189		0,0018	0,0968	0,0034		0,0365	0,0666	0,1956
128869		4,9646	4,7565	5,1468		0,9646	0,9242	1,0000	0,9629		8,7615	9,4375	10,2222		0,8571	0,9232	1,0000	0,9268		0,0001	0,0235	0,0545		0,0412	0,0001	0,1097		0,1342	0,0245	0,0545		0,0185	0,0001	0,1097
128883		42,3274	46,9739	43,0092		0,9011	1,0000	0,9156	0,9389		52,7431	56,3750	60,5648		0,8709	0,9308	1,0000	0,9339		0,0153	0,0910	0,0061		0,0370	0,0001	0,0987		0,0449	0,0008	0,0910		0,0110	0,0987	0,0036
128903		201,7965	231,6522	207,9633		0,8711	1,0000	0,8977	0,9230		128,5046	160,6172	120,3981		0,8001	1,0000	0,7496	0,8499		0,0230	0,1157	0,0059		0,0129	0,2346	0,0491		0,1101	0,1157	0,2008		0,0027	0,2346	0,0143
129200		4,4248	4,7826	6,9358		0,6380	0,6896	1,0000	0,7758		6,8349	11,5391	11,9537		0,5718	0,9653	1,0000	0,8457		0,0703	0,0286	0,3662		0,3077	0,1095	0,2418		0,1481	0,2109	0,3662		0,1860	0,1101	0,2418
129260		88,1150	87,9130	89,2752		0,9870	0,9847	1,0000	0,9906		50,8899	61,7891	58,3426		0,8236	1,0000	0,9442	0,9226		0,0009	0,0022	0,0136		0,0748	0,1162	0,0052		0,5263	0,0136	0,0778		0,0626	0,0568	0,1162
129379		6,6283	9,2696	5,5321		0,7151	1,0000	0,5968	0,7706		9,5321	12,7969	13,5833		0,7018	0,9421	1,0000	0,8813		0,0120	0,3759	0,1080		0,1657	0,0307	0,1823		0,0182	0,1581	0,3759		0,1443	0,1823	0,3756
129509		8,0177	9,9826	10,7706		0,7444	0,9268	1,0000	0,8904		3,5963	5,3984	4,9167		0,6662	1,0000	0,9108	0,8590		0,1199	0,0110	0,1674		0,1707	0,2193	0,0180		0,2576	0,1674	0,0032		0,0655	0,0324	0,2193
129530		205,0354	221,7652	229,5321		0,8933	0,9662	1,0000	0,9531		293,1376	298,5391	401,8056		0,7295	0,7430	1,0000	0,8242		0,0431	0,0030	0,0692		0,0397	0,0296	0,2789		0,4026	0,3641	0,0692		0,0269	0,1411	0,2789
129934		5,4071	5,7043	6,3945		0,8456	0,8921	1,0000	0,9125		4,0000	5,3828	4,6481		0,7431	1,0000	0,8635	0,8689		0,0337	0,0036	0,1320		0,0816	0,2028	0,0002		0,1792	0,1320	0,0188		0,0033	0,0036	0,2028
130163		13,9292	12,8435	13,9266		1,0000	0,9221	0,9998	0,9740		10,4220	11,6484	13,1111		0,7949	0,8884	1,0000	0,8944		0,0381	0,0504	0,0365		0,0612	0,0003	0,1609		0,3777	0,1164	0,0381		0,1609	0,0063	0,1589
130376		4,6195	3,4000	4,6514		0,9931	0,7310	1,0000	0,9080		3,6606	2,7813	2,9537		1,0000	0,7598	0,8069	0,8556		0,1027	0,1879	0,1392		0,2250	0,0461	0,0127		0,1392	0,1373	0,0692		0,1835	0,0754	0,2250
130410		6,2035	5,5652	8,6972		0,7133	0,6399	1,0000	0,7844		1,8807	1,0859	2,2037		0,8534	0,4928	1,0000	0,7821		0,0201	0,0785	0,3503		0,0236	0,2898	0,3546		0,0222	0,2956	0,3503		0,0187	0,0757	0,3546
130427		13,6549	12,2000	12,8165		1,0000	0,8935	0,9386	0,9440		12,2477	12,5234	11,4259		0,9780	1,0000	0,9124	0,9634		0,0831	0,0280	0,0004		0,0050	0,0537	0,0389		0,0202	0,0831	0,0118		0,0537	0,0672	0,0106
130443		186,9115	188,4087	189,5046		0,9863	0,9942	1,0000	0,9935		244,2018	227,1953	270,5000		0,9028	0,8399	1,0000	0,9142		0,0044	0,0001	0,0094		0,0012	0,0414	0,1294		0,2549	0,5368	0,0094		0,0718	0,0978	0,1294
130634		9,1239	8,0957	8,6697		1,0000	0,8873	0,9502	0,9458		5,2385	6,5859	7,4074		0,7072	0,8891	1,0000	0,8654		0,0803	0,0374	0,0003		0,1224	0,0037	0,2085		0,4162	0,0353	0,0803		0,2085	0,0031	0,0567
130643		56,5133	58,4348	61,4312		0,9199	0,9512	1,0000	0,9571		48,8991	56,4844	55,4352		0,8657	1,0000	0,9814	0,9490		0,0194	0,0006	0,0633		0,0730	0,0754	0,0205		0,0956	0,0633	0,0131		0,0108	0,0001	0,0754
130854		12,6460	13,2087	13,0550		0,9574	1,0000	0,9884	0,9819		17,4862	16,4531	20,5833		0,8495	0,7993	1,0000	0,8830		0,0177	0,0263	0,0019		0,0072	0,0413	0,1796		0,2825	0,4595	0,0263		0,0497	0,1796	0,1220
131004		5,3451	6,0000	5,8440		0,8908	1,0000	0,9740	0,9549		4,6789	4,2422	4,6944		0,9967	0,9037	1,0000	0,9668		0,0501	0,0665	0,0071		0,0328	0,0600	0,0487		0,0491	0,0337	0,0665		0,0822	0,0487	0,0013
131149		38,0973	38,8522	37,2294		0,9806	1,0000	0,9582	0,9796		19,2018	25,3047	25,2037		0,7588	1,0000	0,9960	0,9183		0,0000	0,0297	0,0127		0,1677	0,1230	0,0994		0,5798	0,0297	0,0145		0,0526	0,1230	0,0184
131193		14,2566	18,3478	19,0000		0,7503	0,9657	1,0000	0,9053		8,7431	13,2813	11,3519		0,6583	1,0000	0,8547	0,8377		0,1460	0,0396	0,1435		0,1381	0,2555	0,0016		0,3302	0,1435	0,0188		0,0359	0,1212	0,2555
131241		2,7699	2,7565	2,2294		1,0000	0,9952	0,8049	0,9333		0,8349	1,1172	1,3796		0,6052	0,8098	1,0000	0,8050		0,0995	0,0738	0,1304		0,1527	0,0001	0,3129		0,6350	0,1218	0,0995		0,3129	0,2787	0,0000
131604		3,3982	2,9217	2,5963		1,0000	0,8598	0,7640	0,8746		1,7706	2,2969	2,4444		0,7243	0,9397	1,0000	0,8880		0,1933	0,0014	0,0662		0,1453	0,0228	0,1713		0,1162	0,0336	0,1933		0,1713	0,0054	0,0880
131675		3,2920	3,8870	2,9908		0,8469	1,0000	0,7694	0,8721		5,9817	5,1875	6,6204		0,9035	0,7836	1,0000	0,8957		0,0039	0,1974	0,0570		0,0005	0,0767	0,1589		0,0069	0,0433	0,1974		0,0163	0,1589	0,0952
131680		7,5044	9,8435	10,4954		0,7150	0,9379	1,0000	0,8843		4,7982	6,3594	5,6204		0,7545	1,0000	0,8838	0,8794		0,1514	0,0239	0,1774		0,0851	0,1853	0,0001		0,0937	0,1774	0,0000		0,1402	0,0276	0,1853
131913		2,8761	3,4783	2,5963		0,8269	1,0000	0,7464	0,8578		0,7248	1,3125	0,9815		0,5522	1,0000	0,7478	0,7667		0,0053	0,2213	0,0618		0,1597	0,3833	0,0014		0,3900	0,2213	0,0604		0,0156	0,3833	0,0016
132194		58,4071	59,3217	66,6881		0,8758	0,8895	1,0000	0,9218		87,7706	103,4219	102,8611		0,8487	1,0000	0,9946	0,9477		0,0182	0,0093	0,1175		0,0970	0,0774	0,0515		0,0429	0,1175	0,0882		0,0553	0,0379	0,0774
132282		1,2566	1,4609	1,3486		0,8602	1,0000	0,9231	0,9278		4,1009	4,4531	5,9630		0,6877	0,7468	1,0000	0,8115		0,0394	0,1082	0,0002		0,0632	0,0183	0,3013		0,3625	0,2244	0,1082		0,0120	0,3013	0,0722
132469		14,0354	13,6522	14,7156		0,9538	0,9277	1,0000	0,9605		23,7064	21,1797	32,6111		0,7269	0,6495	1,0000	0,7921		0,0008	0,0165	0,0581		0,0174	0,0782	0,3362		0,4695	0,7375	0,0581		0,1553	0,1013	0,3362
132641		10,9646	13,4087	13,0459		0,8177	1,0000	0,9729	0,9302		17,5872	17,2656	18,7870		0,9361	0,9190	1,0000	0,9517		0,1004	0,1043	0,0260		0,0035	0,0141	0,0714		0,0004	0,0013	0,1043		0,1703	0,0714	0,0084
132706		5,3717	5,8261	6,5688		0,8178	0,8869	1,0000	0,9016		4,7064	3,4141	5,1111		0,9208	0,6680	1,0000	0,8629		0,0468	0,0017	0,1495		0,0236	0,1770	0,2127		0,0032	0,2934	0,1495		0,0115	0,0037	0,2127
132797		6,1858	7,0522	8,0092		0,7723	0,8805	1,0000	0,8843		5,6239	5,4375	6,4444		0,8727	0,8438	1,0000	0,9055		0,0714	0,0001	0,1774		0,0083	0,0274	0,1432		0,0009	0,0106	0,1774		0,1115	0,0049	0,1432
132844		26,2212	28,7913	23,9266		0,9107	1,0000	0,8310	0,9139		19,0275	19,0313	17,1481		0,9998	1,0000	0,9010	0,9669		0,0001	0,1298	0,0504		0,0467	0,0485	0,0648		0,1278	0,1298	0,0015		0,0493	0,0485	0,2161
132926		12,0265	10,4087	12,5046		0,9618	0,8324	1,0000	0,9314		6,5780	5,6328	7,6667		0,8580	0,7347	1,0000	0,8642		0,0123	0,0810	0,1025		0,0002	0,0843	0,2105		0,0474	0,2662	0,1025		0,0785	0,0059	0,2105
133193		5,3628	5,8957	6,6055		0,8119	0,8925	1,0000	0,9015		2,8807	3,8594	4,1204		0,6991	0,9367	1,0000	0,8786		0,0529	0,0006	0,1496		0,1635	0,0270	0,1867		0,2282	0,0114	0,1496		0,0264	0,0014	0,1867
133326		10,1062	11,5652	13,6147		0,7423	0,8495	1,0000	0,8639		8,2569	9,1250	8,4537		0,9049	1,0000	0,9264	0,9438		0,0749	0,0012	0,2110		0,0172	0,0835	0,0037		0,0113	0,2110	0,0281		0,3088	0,0848	0,0835
133386		13,4690	14,6609	13,8899		0,9187	1,0000	0,9474	0,9554		21,6239	23,6172	25,7407		0,8401	0,9175	1,0000	0,9192		0,0185	0,0659	0,0010		0,0484	0,0000	0,1215		0,1386	0,0196	0,0659		0,0000	0,1215	0,0087
133431		1,6018	1,9826	2,3394		0,6847	0,8475	1,0000	0,8441		0,6606	0,6406	1,1204		0,5896	0,5718	1,0000	0,7205		0,1136	0,0001	0,2446		0,0568	0,0728	0,4730		0,2677	0,3028	0,2446		0,0045	0,0652	0,4730
133475		8,3982	9,0087	10,9083		0,7699	0,8259	1,0000	0,8652		3,3394	2,5469	4,9167		0,6792	0,5180	1,0000	0,7324		0,0480	0,0089	0,2088		0,0100	0,1504	0,4493		0,1642	0,5028	0,2088		0,0053	0,0352	0,4493
133604		68,7080	77,6783	88,7431		0,7742	0,8753	1,0000	0,8832		40,5688	60,9922	56,7222		0,6651	1,0000	0,9300	0,8650		0,0675	0,0004	0,1792		0,1869	0,2091	0,0308		0,2367	0,1792	0,0176		0,0437	0,0007	0,2091
133610		40,1947	38,3130	45,8807		0,8761	0,8351	1,0000	0,9037		20,8716	27,2188	30,7037		0,6798	0,8865	1,0000	0,8554		0,0059	0,0329	0,1461		0,1420	0,0060	0,2253		0,2759	0,0023	0,1461		0,0026	0,0023	0,2253
133903		7,3274	8,6087	7,5872		0,8512	1,0000	0,8813	0,9108		11,0367	12,3359	12,0185		0,8947	1,0000	0,9743	0,9563		0,0268	0,1347	0,0071		0,0477	0,0644	0,0065		0,0022	0,1347	0,0485		0,1202	0,0644	0,0673
133973		2,7080	3,3826	3,2844		0,8006	1,0000	0,9710	0,9238		0,5688	0,3672	0,6204		0,9168	0,5919	1,0000	0,8362		0,1116	0,1143	0,0293		0,0404	0,2425	0,2580		0,0005	0,6083	0,1143		0,0063	0,2580	0,1368
134175		4,3186	4,0435	3,9817		1,0000	0,9363	0,9220	0,9528		3,7156	2,9375	3,3704		1,0000	0,7906	0,9071	0,8992		0,0698	0,0039	0,0128		0,1532	0,0741	0,0005		0,0698	0,2371	0,0264		0,1532	0,0124	0,0044
134551		3,6814	4,0870	3,1376		0,9008	1,0000	0,7677	0,8895		6,5780	4,9375	6,9722		0,9435	0,7082	1,0000	0,8839		0,0010	0,1689	0,0859		0,0301	0,1615	0,1781		0,0255	0,1759	0,1689		0,0021	0,1781	0,0763
134740		3,1770	3,4609	3,0550		0,9180	1,0000	0,8827	0,9336		6,3028	3,7344	6,4630		0,9752	0,5778	1,0000	0,8510		0,0026	0,0992	0,0248		0,1275	0,3117	0,2327		0,0262	0,7264	0,0992		0,0297	0,2327	0,0061
134780		19,2035	19,8348	20,8807		0,9197	0,9499	1,0000	0,9565		14,7706	16,2344	16,0000		0,9098	1,0000	0,9856	0,9651		0,0190	0,0007	0,0641		0,0461	0,0512	0,0114		0,0292	0,0641	0,0196		0,0327	0,0044	0,0512
134862		72,4602	70,0348	84,9633		0,8528	0,8243	1,0000	0,8924		58,7706	62,1719	76,3704		0,7695	0,8141	1,0000	0,8612		0,0107	0,0299	0,1643		0,0437	0,0123	0,2155		0,0887	0,0388	0,1643		0,0004	0,0077	0,2155
135111		65,0177	70,7043	64,6881		0,9196	1,0000	0,9149	0,9448		121,3211	99,1406	141,4444		0,8577	0,7009	1,0000	0,8529		0,0078	0,0819	0,0107		0,0001	0,1077	0,2296		0,0747	0,4274	0,0819		0,0298	0,2296	0,0255
135234		128,1859	140,4522	130,2110		0,9127	1,0000	0,9271	0,9466		102,9541	107,1250	98,4907		0,9611	1,0000	0,9194	0,9602		0,0139	0,0792	0,0049		0,0000	0,0586	0,0244		0,0033	0,0792	0,0092		0,0321	0,0586	0,0167
135316		5,7257	6,9652	9,4587		0,6053	0,7364	1,0000	0,7806		2,9083	5,1250	5,2778		0,5510	0,9710	1,0000	0,8407		0,1122	0,0079	0,3574		0,3353	0,1307	0,2503		0,1869	0,2213	0,3574		0,2297	0,0508	0,2503
135421		3,6106	3,8174	4,0459		0,8924	0,9435	1,0000	0,9453		3,3394	3,0391	2,4259		1,0000	0,9101	0,7264	0,8788		0,0309	0,0000	0,0811		0,1863	0,0072	0,1218		0,0811	0,0146	0,3593		0,0013	0,0345	0,1863
135643		89,1770	87,9391	125,6514		0,7097	0,6999	1,0000	0,8032		47,8899	63,5781	87,7222		0,5459	0,7248	1,0000	0,7569		0,0361	0,0437	0,3162		0,1519	0,0039	0,4018		0,2436	0,0257	0,3162		0,0084	0,0122	0,4018
135806		6,9115	7,2087	8,6606		0,7980	0,8324	1,0000	0,8768		4,9358	5,7031	6,7963		0,7262	0,8391	1,0000	0,8551		0,0356	0,0120	0,1897		0,0802	0,0014	0,2258		0,1179	0,0087	0,1897		0,0173	0,0029	0,2258
135867		2,4425	2,4000	3,6514		0,6689	0,6573	1,0000	0,7754		1,3486	1,2891	1,1111		1,0000	0,9559	0,8239	0,9266		0,0428	0,0522	0,3670		0,1100	0,0105	0,0827		0,3670	0,1850	0,0103		0,4050	0,4362	0,1100
136224		10,0354	5,2609	9,7890		1,0000	0,5242	0,9754	0,8332		5,3761	2,4453	4,1389		1,0000	0,4548	0,7699	0,7416		0,2632	0,3691	0,1539		0,4313	0,2663	0,0031		0,2632	0,5343	0,0191		0,4313	0,1566	0,3024
136226		14,9823	17,6348	16,1193		0,8496	1,0000	0,9141	0,9212		21,6055	19,7656	24,0556		0,8981	0,8217	1,0000	0,9066		0,0411	0,1184	0,0005		0,0006	0,0498	0,1414		0,0049	0,0746	0,1184		0,0238	0,1414	0,0005
136308		5,3363	6,9739	5,1743		0,7652	1,0000	0,7420	0,8357		3,6972	3,5469	4,7407		0,7799	0,7482	1,0000	0,8427		0,0237	0,2589	0,0407		0,0195	0,0425	0,2469		0,0151	0,0357	0,2589		0,0292	0,2469	0,0480
136477		5,9646	6,4174	6,5505		0,9106	0,9797	1,0000	0,9634		9,0275	9,3594	9,6944		0,9312	0,9654	1,0000	0,9655		0,0412	0,0064	0,0538		0,0200	0,0000	0,0506		0,0170	0,0001	0,0538		0,0461	0,0051	0,0506
136860		4,4690	4,1565	6,0275		0,7414	0,6896	1,0000	0,8103		2,4862	2,0313	2,9722		0,8365	0,6834	1,0000	0,8400		0,0206	0,0601	0,3034		0,0001	0,1082	0,2516		0,0033	0,0660	0,3034		0,0455	0,1004	0,2516
136902		5,5752	5,7652	5,9083		0,9436	0,9758	1,0000	0,9731		8,3028	8,5078	10,8889		0,7625	0,7813	1,0000	0,8479		0,0184	0,0002	0,0393		0,0359	0,0224	0,2379		0,4784	0,4140	0,0393		0,0648	0,1335	0,2379
136918		5,1416	5,3304	5,2844		0,9646	1,0000	0,9914	0,9853		3,7156	3,6172	4,6204		0,8042	0,7829	1,0000	0,8623		0,0154	0,0213	0,0021		0,0186	0,0336	0,2136		0,4962	0,5840	0,0213		0,0865	0,2136	0,1649
137027		7,7080	6,3217	6,1009		1,0000	0,8201	0,7915	0,8705		14,8991	10,6953	18,6389		0,7994	0,5738	1,0000	0,7911		0,2000	0,0148	0,0347		0,0003	0,1725	0,3381		0,0285	0,3876	0,2000		0,3381	0,0038	0,0000
137076		21,2832	20,5652	22,3303		0,9531	0,9210	1,0000	0,9580		15,3303	12,3750	15,7593		0,9728	0,7852	1,0000	0,9193		0,0004	0,0197	0,0619		0,0366	0,1248	0,1213		0,0044	0,2804	0,0619		0,0129	0,0000	0,1213
137081		2,0531	1,3130	1,9266		1,0000	0,6395	0,9384	0,8593		1,1560	1,0625	0,3796		1,0000	0,9191	0,3284	0,7492		0,2187	0,2167	0,0458		0,4166	0,1390	0,5636		0,2187	0,0246	1,0588		0,4166	0,0426	0,1801
137150		8,2743	8,7913	9,5229		0,8689	0,9232	1,0000	0,9307		5,8073	7,0781	6,1759		0,8205	1,0000	0,8725	0,8977		0,0344	0,0006	0,1036		0,0392	0,1557	0,0046		0,0973	0,1036	0,0308		0,0060	0,0055	0,1557
137292		44,9027	47,9565	51,5505		0,8710	0,9303	1,0000	0,9338		15,2385	10,2109	19,3241		0,7886	0,5284	1,0000	0,7723		0,0366	0,0001	0,0988		0,0011	0,2061	0,3727		0,1618	0,9016	0,0988		0,0454	0,1307	0,3727
137436		4,6991	3,0174	3,7798		1,0000	0,6421	0,8044	0,8155		1,3853	2,4297	1,5185		0,5702	1,0000	0,6250	0,7317		0,2942	0,1206	0,0006		0,0871	0,4506	0,0390		0,2301	0,2942	0,1439		0,4506	0,0278	0,0207
137546		5,5133	5,0522	5,7339		0,9615	0,8811	1,0000	0,9475		23,6239	35,4297	39,6481		0,5958	0,8936	1,0000	0,8298		0,0031	0,0479	0,0777		0,2196	0,0234	0,2691		0,7918	0,0330	0,0777		0,1218	0,0147	0,2691
137614		8,7788	7,3565	7,6514		1,0000	0,8380	0,8716	0,9032		5,6606	4,1953	5,8519		0,9673	0,7169	1,0000	0,8947		0,1469	0,0298	0,0076		0,0537	0,1749	0,1604		0,0445	0,1993	0,1469		0,1604	0,0216	0,0039
138098		12,4779	15,1478	15,2018		0,8208	0,9964	1,0000	0,9391		7,3945	11,5000	9,0648		0,6430	1,0000	0,7882	0,8104		0,1195	0,0707	0,0907		0,1113	0,3033	0,0022		0,5594	0,0907	0,1815		0,0005	0,2767	0,3033
138121		31,4248	36,9565	33,5321		0,8503	1,0000	0,9073	0,9192		42,9083	46,7266	46,2778		0,9183	1,0000	0,9904	0,9696		0,0376	0,1215	0,0013		0,0444	0,0446	0,0144		0,0000	0,1215	0,0771		0,1830	0,0446	0,0620
138519		6,7522	6,8783	6,8716		0,9817	1,0000	0,9990	0,9936		10,8532	11,0078	14,7315		0,7367	0,7472	1,0000	0,8280		0,0106	0,0093	0,0052		0,0375	0,0297	0,2723		1,0917	1,0314	0,0093		0,1819	0,2723	0,2634
138742		61,6372	57,3130	70,9083		0,8693	0,8083	1,0000	0,8925		46,7982	57,6250	57,7870		0,8098	0,9972	1,0000	0,9357		0,0038	0,0445	0,1640		0,1286	0,0789	0,0959		0,0429	0,1448	0,1640		0,0415	0,1314	0,0959
138852		1,5398	1,7652	1,9541		0,7880	0,9033	1,0000	0,8971		0,4220	0,6797	0,8426		0,5008	0,8067	1,0000	0,7692		0,0737	0,0003	0,1566		0,2454	0,0060	0,3786		0,7161	0,0522	0,1566		0,0015	0,0881	0,3786
138880		20,0531	20,3304	19,8349		0,9864	1,0000	0,9756	0,9873		27,9450	28,6719	36,1852		0,7723	0,7924	1,0000	0,8549		0,0001	0,0184	0,0062		0,0348	0,0205	0,2262		0,6754	0,5862	0,0184		0,1570	0,2262	0,1232
139228		48,7611	55,2609	57,8532		0,8428	0,9552	1,0000	0,9327		74,0917	84,2266	80,5926		0,8797	1,0000	0,9569	0,9455		0,0691	0,0066	0,1005		0,0459	0,0808	0,0019		0,0266	0,1005	0,0076		0,1004	0,0014	0,0808
139242		40,8319	40,7391	36,6330		1,0000	0,9977	0,8972	0,9650		36,1376	34,2734	34,8519		1,0000	0,9484	0,9644	0,9709		0,0514	0,0391	0,0655		0,0425	0,0106	0,0010		0,0514	0,0051	0,0000		0,0425	0,0308	0,0852
139259		4,3717	4,6261	5,1651		0,8464	0,8956	1,0000	0,9140		9,2477	10,7656	11,2963		0,8186	0,9530	1,0000	0,9239		0,0347	0,0029	0,1297		0,0843	0,0100	0,1142		0,0651	0,0165	0,1297		0,0486	0,0074	0,1142
139346		5,2301	5,7565	7,4679		0,7003	0,7708	1,0000	0,8237		8,8991	13,7422	15,4444		0,5762	0,8898	1,0000	0,8220		0,0654	0,0130	0,2797		0,2350	0,0255	0,2828		0,2393	0,0244	0,2797		0,0633	0,0121	0,2828
139406		10,7522	10,8696	13,9817		0,7690	0,7774	1,0000	0,8488		24,2936	31,0625	33,9074		0,7165	0,9161	1,0000	0,8775		0,0317	0,0257	0,2365		0,1338	0,0111	0,1885		0,0820	0,0295	0,2365		0,0650	0,0560	0,1885
139874		1,6372	1,6087	1,7248		0,9492	0,9327	1,0000	0,9606		4,1743	3,1016	4,7593		0,8771	0,6517	1,0000	0,8429		0,0023	0,0124	0,0579		0,0068	0,1583	0,2465		0,0868	0,7307	0,0579		0,0799	0,0539	0,2465
140114		4,3186	5,2609	5,8991		0,7321	0,8918	1,0000	0,8746		1,4495	1,3594	1,3426		1,0000	0,9378	0,9262	0,9547		0,1056	0,0020	0,1932		0,0669	0,0043	0,0114		0,1932	0,0315	0,0202		0,4066	0,0482	0,0669
140226		50,0619	52,2522	47,9908		0,9581	1,0000	0,9184	0,9588		99,2661	99,7422	99,8889		0,9938	0,9985	1,0000	0,9974		0,0000	0,0606	0,0234		0,0027	0,0004	0,0037		0,0343	0,0514	0,0606		0,1132	0,0037	0,2975
140272		13,3274	11,3478	13,9083		0,9582	0,8159	1,0000	0,9247		15,1284	21,6563	20,9352		0,6986	1,0000	0,9667	0,8884		0,0137	0,0901	0,1129		0,1899	0,1707	0,0597		0,3206	0,1129	0,0227		0,0454	0,0328	0,1707
140413		3,3805	2,8522	3,0459		1,0000	0,8437	0,9010	0,9149		2,0826	1,8906	2,4815		0,8392	0,7619	1,0000	0,8670		0,1283	0,0385	0,0017		0,0046	0,0581	0,2058		0,0430	0,1523	0,1283		0,2058	0,0032	0,0078
140496		10,7965	10,1217	17,2202		0,6270	0,5878	1,0000	0,7382		22,2477	33,9688	37,7130		0,5899	0,9007	1,0000	0,8302		0,0429	0,0768	0,4378		0,2309	0,0291	0,2684		0,0747	0,1196	0,4378		0,1696	0,2347	0,2684
140544		4,8142	6,9130	6,5413		0,6964	1,0000	0,9462	0,8809		1,1376	2,1328	2,6852		0,4237	0,7943	1,0000	0,7393		0,1737	0,1830	0,0360		0,3194	0,0119	0,4357		0,8635	0,0436	0,1830		0,0067	0,4357	0,2144
140786		6,9558	7,3304	10,4495		0,6657	0,7015	1,0000	0,7891		4,9266	6,2813	5,6852		0,7843	1,0000	0,9051	0,8965		0,0588	0,0305	0,3418		0,0771	0,1576	0,0006		0,0001	0,3418	0,0698		0,2796	0,2078	0,1576
141029		68,2920	80,3826	74,7798		0,8496	1,0000	0,9303	0,9266		48,6789	62,6406	54,3519		0,7771	1,0000	0,8677	0,8816		0,0494	0,1099	0,0001		0,0620	0,1818	0,0013		0,1600	0,1099	0,0303		0,0066	0,1818	0,0189
141167		32,8496	34,9913	31,3578		0,9388	1,0000	0,8962	0,9450		28,9541	29,7344	31,9167		0,9072	0,9316	1,0000	0,9463		0,0005	0,0816	0,0266		0,0180	0,0028	0,0797		0,0166	0,0023	0,0816		0,0008	0,0797	0,0284
141449		9,8230	11,6435	13,3303		0,7369	0,8735	1,0000	0,8701		7,1101	10,7578	9,0556		0,6609	1,0000	0,8418	0,8342		0,0913	0,0001	0,2007		0,1280	0,2615	0,0003		0,2072	0,2007	0,0048		0,0435	0,0086	0,2615
141533		4,1062	3,7739	4,5872		0,8951	0,8227	1,0000	0,9059		0,6422	0,8203	0,7778		0,7829	1,0000	0,9482	0,9104		0,0010	0,0478	0,1425		0,1067	0,1355	0,0147		0,0971	0,1425	0,0178		0,0020	0,0543	0,1355
141679		12,9115	12,9391	12,3945		0,9979	1,0000	0,9579	0,9853		9,7798	10,3359	7,8704		0,9462	1,0000	0,7615	0,9026		0,0124	0,0214	0,0248		0,0184	0,1479	0,1213		0,0453	0,0214	0,6750		0,1328	0,1479	0,0313
141780		19,6549	15,2957	21,7156		0,9051	0,7044	1,0000	0,8698		14,0826	12,5859	15,5926		0,9032	0,8072	1,0000	0,9034		0,0086	0,1354	0,2012		0,0000	0,0612	0,1465		0,0077	0,0223	0,2012		0,0000	0,2243	0,1465
141854		3,1327	2,6522	2,9633		1,0000	0,8466	0,9459	0,9308		2,2661	1,4844	2,3148		0,9790	0,6413	1,0000	0,8734		0,1034	0,0604	0,0027		0,1067	0,2532	0,1953		0,0351	0,5073	0,1034		0,1953	0,0044	0,0425
141874		14,7965	17,9826	19,9174		0,7429	0,9029	1,0000	0,8819		10,0642	10,8906	13,5000		0,7455	0,8067	1,0000	0,8507		0,1048	0,0032	0,1813		0,0539	0,0102	0,2332		0,1012	0,0337	0,1813		0,0564	0,0173	0,2332
141887		6,2212	9,3652	8,6789		0,6643	1,0000	0,9267	0,8637		3,6881	5,0313	4,8148		0,7330	1,0000	0,9570	0,8967		0,1849	0,2114	0,0286		0,1525	0,1573	0,0355		0,0854	0,2114	0,0700		0,2832	0,1573	0,0077
141900		16,0177	15,8957	17,4679		0,9170	0,9100	1,0000	0,9423		20,9817	24,1953	23,9167		0,8672	1,0000	0,9885	0,9519		0,0076	0,0120	0,0857		0,0780	0,0711	0,0300		0,0559	0,0857	0,0414		0,0159	0,0222	0,0711
141956		39,1327	38,4522	45,2752		0,8643	0,8493	1,0000	0,9045		31,0826	34,8750	37,4444		0,8301	0,9314	1,0000	0,9205		0,0121	0,0221	0,1447		0,0623	0,0012	0,1195		0,0385	0,0066	0,1447		0,0261	0,0404	0,1195
142233		6,7522	7,4522	7,7706		0,8689	0,9590	1,0000	0,9427		6,6972	6,2578	5,7407		1,0000	0,9344	0,8572	0,9305		0,0542	0,0040	0,0852		0,1039	0,0002	0,0469		0,0852	0,0009	0,0705		0,0342	0,0105	0,1039
142256		2,1770	2,2696	2,0367		0,9592	1,0000	0,8974	0,9522		0,7982	1,7344	1,2130		0,4602	1,0000	0,6994	0,7199		0,0008	0,0707	0,0363		0,2137	0,4742	0,0015		1,4049	0,0707	0,4861		0,2838	0,4742	0,1367
142320		25,6283	26,6522	24,9725		0,9616	1,0000	0,9370	0,9662		35,0826	44,6953	50,7870		0,6908	0,8801	1,0000	0,8569		0,0004	0,0496	0,0151		0,1291	0,0033	0,2227		0,6529	0,1006	0,0496		0,0870	0,2227	0,0462
142445		14,3097	14,7913	14,3303		0,9674	1,0000	0,9688	0,9788		27,1009	24,3750	32,6389		0,8303	0,7468	1,0000	0,8590		0,0038	0,0310	0,0030		0,0047	0,0631	0,2192		0,3116	0,6138	0,0310		0,0970	0,2192	0,1003
142470		12,7257	13,2261	14,7798		0,8610	0,8949	1,0000	0,9186		8,1468	8,3906	7,4074		0,9709	1,0000	0,8828	0,9513		0,0269	0,0050	0,1224		0,0070	0,0721	0,0532		0,0344	0,1224	0,0110		0,0863	0,0377	0,0721
142471		127,4159	128,2261	151,4495		0,8413	0,8467	1,0000	0,8960		66,9725	89,2266	90,3611		0,7412	0,9874	1,0000	0,9095		0,0203	0,0167	0,1584		0,1737	0,0813	0,1368		0,1376	0,1002	0,1584		0,0340	0,0292	0,1368
142644		352,2124	407,8522	509,5963		0,6912	0,8003	1,0000	0,8305		171,2569	252,4453	302,7500		0,5657	0,8338	1,0000	0,7998		0,0842	0,0045	0,2679		0,2027	0,0055	0,3222		0,2762	0,0001	0,2679		0,0476	0,0000	0,3222
142757		4,9823	5,8870	4,7706		0,8463	1,0000	0,8104	0,8856		4,1009	4,0859	4,5833		0,8947	0,8915	1,0000	0,9287		0,0100	0,1753	0,0344		0,0111	0,0132	0,1066		0,0006	0,0003	0,1753		0,0569	0,1066	0,1084
142901		2,1239	3,5130	2,5872		0,6046	1,0000	0,7365	0,7803		0,3578	0,8125	0,7593		0,4404	1,0000	0,9345	0,7916		0,1128	0,3578	0,0078		0,4251	0,3371	0,1144		0,3916	0,3578	0,1287		0,1303	0,3371	0,0126
142989		19,4071	15,3913	20,8716		0,9298	0,7374	1,0000	0,8891		16,3303	13,6016	16,0000		1,0000	0,8329	0,9798	0,9376		0,0138	0,1275	0,1696		0,0930	0,0951	0,0294		0,1696	0,0204	0,0876		0,0007	0,2886	0,0930
143143		19,4425	18,3043	20,5688		0,9452	0,8899	1,0000	0,9450		8,4587	9,3516	11,3148		0,7476	0,8265	1,0000	0,8580		0,0000	0,0332	0,0815		0,0609	0,0056	0,2209		0,3024	0,1280	0,0815		0,0568	0,0064	0,2209
143169		34,1947	38,6696	39,9174		0,8566	0,9687	1,0000	0,9418		27,9908	28,5313	31,2500		0,8957	0,9130	1,0000	0,9362		0,0693	0,0114	0,0865		0,0168	0,0059	0,0950		0,0229	0,0095	0,0865		0,0578	0,0155	0,0950
143393		0,4690	0,6348	0,2752		0,7388	1,0000	0,4335	0,7241		2,9450	2,4688	2,0370		1,0000	0,8383	0,6917	0,8433		0,0008	0,4657	0,2671		0,2458	0,0001	0,1033		0,4657	0,0525	0,0037		0,0516	0,2458	0,6342
143413		10,5487	10,3739	9,8073		1,0000	0,9834	0,9297	0,9710		14,8165	15,0234	17,3611		0,8534	0,8653	1,0000	0,9063		0,0424	0,0046	0,0316		0,0206	0,0127	0,1420		0,1840	0,1547	0,0424		0,1420	0,0745	0,0051
143548		8,8142	16,2870	13,1009		0,5412	1,0000	0,8044	0,7819		6,7339	8,8906	8,1389		0,7574	1,0000	0,9154	0,8910		0,2049	0,3550	0,0022		0,1024	0,1666	0,0048		0,0025	0,3550	0,0927		0,5619	0,1666	0,0463
143619		21,5664	28,9217	24,4587		0,7457	1,0000	0,8457	0,8638		12,9266	20,0156	13,8148		0,6458	1,0000	0,6902	0,7787		0,0709	0,2112	0,0019		0,0659	0,3609	0,0302		0,2173	0,2112	0,1439		0,0044	0,3609	0,0204
143651		81,8673	82,3217	80,2752		0,9945	1,0000	0,9751	0,9899		127,0642	109,7891	153,0463		0,8302	0,7174	1,0000	0,8492		0,0018	0,0147	0,0111		0,0020	0,0816	0,2358		0,4798	1,0242	0,0147		0,2002	0,2358	0,1299
143766		108,9027	95,3130	101,9633		1,0000	0,8752	0,9363	0,9372		85,1009	70,2500	87,5463		0,9721	0,8024	1,0000	0,9248		0,0936	0,0372	0,0000		0,0300	0,1111	0,1127		0,0186	0,1468	0,0936		0,1127	0,0216	0,0014
143814		76,2389	73,6696	141,0826		0,5404	0,5222	1,0000	0,6875		19,4128	15,2422	63,2500		0,3069	0,2410	1,0000	0,5160		0,0681	0,0855	0,5405		0,1289	0,2279	0,9546		0,4394	0,6073	0,5405		0,0017	0,0001	0,9546
144221		19,5841	24,0522	22,9725		0,8142	1,0000	0,9551	0,9231		31,8532	32,5313	37,6667		0,8457	0,8637	1,0000	0,9031		0,0890	0,1154	0,0121		0,0235	0,0115	0,1470		0,0482	0,0297	0,1154		0,0527	0,1470	0,0273
144244		31,0796	34,0000	34,4312		0,9027	0,9875	1,0000	0,9634		26,7615	23,4453	29,2130		0,9161	0,8026	1,0000	0,9062		0,0525	0,0158	0,0538		0,0009	0,0714	0,1421		0,0339	0,2684	0,0538		0,0001	0,0860	0,1421
144446		44,3540	43,8000	48,2294		0,9196	0,9082	1,0000	0,9426		46,4220	36,4375	40,6018		1,0000	0,7849	0,8746	0,8865		0,0063	0,0135	0,0853		0,1738	0,0606	0,0010		0,0853	0,2026	0,0469		0,0087	0,0036	0,1738
144571		7,0177	4,6696	6,6055		1,0000	0,6654	0,9413	0,8689		4,5229	3,2578	4,1667		1,0000	0,7203	0,9212	0,8805		0,2027	0,1961	0,0406		0,1836	0,1345	0,0127		0,2027	0,1109	0,0199		0,1836	0,2282	0,0304
144688		17,2832	19,3652	17,2569		0,8925	1,0000	0,8911	0,9279		24,2936	25,6953	31,9167		0,7612	0,8051	1,0000	0,8554		0,0119	0,1080	0,0127		0,0447	0,0136	0,2253		0,1951	0,1147	0,1080		0,0087	0,2253	0,0080
144765		51,3805	49,7043	51,1284		1,0000	0,9674	0,9951	0,9875		101,3670	81,6094	116,9444		0,8668	0,6978	1,0000	0,8549		0,0181	0,0164	0,0044		0,0008	0,1154	0,2262		0,2915	1,0386	0,0181		0,2262	0,1023	0,1941
144879		27,1062	28,7478	24,3945		0,9429	1,0000	0,8486	0,9305		40,0826	34,2266	47,1481		0,8501	0,7259	1,0000	0,8587		0,0018	0,1039	0,0573		0,0004	0,0860	0,2198		0,0553	0,2824	0,1039		0,0526	0,2198	0,0006
145359		1,9558	1,2783	2,5505		0,7668	0,5012	1,0000	0,7560		3,5229	5,2969	5,0000		0,6651	1,0000	0,9439	0,8697		0,0005	0,2174	0,4035		0,1987	0,2014	0,0434		0,0301	0,4035	0,1834		0,0565	0,5674	0,2014
145550		68,9557	79,7391	77,0917		0,8648	1,0000	0,9668	0,9439		113,5138	127,9297	139,1389		0,8158	0,9194	1,0000	0,9118		0,0623	0,0833	0,0083		0,0646	0,0005	0,1333		0,1441	0,0072	0,0833		0,0173	0,1333	0,0349
145563		7,3805	9,2174	9,2569		0,7973	0,9957	1,0000	0,9310		6,3119	5,7109	7,1759		0,8796	0,7958	1,0000	0,8918		0,1368	0,0794	0,1031		0,0011	0,0563	0,1652		0,0246	0,1394	0,1031		0,0548	0,1384	0,1652
145726		6,0442	4,8609	5,1927		1,0000	0,8042	0,8591	0,8878		2,4495	3,1406	4,3426		0,5641	0,7232	1,0000	0,7624		0,1717	0,0425	0,0056		0,1365	0,0059	0,3913		0,4844	0,1466	0,1717		0,3913	0,0073	0,0418
145756		11,2124	10,7565	11,6330		0,9638	0,9247	1,0000	0,9628		7,7431	6,4219	8,0000		0,9679	0,8027	1,0000	0,9235		0,0000	0,0228	0,0546		0,0253	0,1074	0,1147		0,0005	0,2644	0,0546		0,0203	0,0000	0,1147
146323		3,4071	3,0261	1,9908		1,0000	0,8882	0,5843	0,8242		2,0459	1,2969	0,6111		1,0000	0,6339	0,2987	0,6442		0,2790	0,0228	0,2260		0,6344	0,0003	0,3554		0,2790	0,1473	0,9623		0,6344	0,2248	0,0110
146328		2,1416	1,8696	2,5046		0,8551	0,7465	1,0000	0,8672		0,4495	0,6563	0,8981		0,5005	0,7308	1,0000	0,7438		0,0009	0,0750	0,2056		0,1950	0,0006	0,4271		0,5577	0,0940	0,2056		0,0529	0,0000	0,4271
146472		23,0973	27,4174	28,8440		0,8008	0,9505	1,0000	0,9171		35,9633	59,4922	53,0463		0,6045	1,0000	0,8917	0,8321		0,0953	0,0123	0,1248		0,2101	0,2652	0,0205		0,5280	0,1248	0,0056		0,0048	0,0953	0,2652
146815		56,4336	57,6522	60,2569		0,9365	0,9568	1,0000	0,9644		39,6605	48,1328	48,3796		0,8198	0,9949	1,0000	0,9382		0,0134	0,0012	0,0522		0,1188	0,0658	0,0920		0,2298	0,0303	0,0522		0,0000	0,0048	0,0920
146893		5,1239	4,4609	5,5872		0,9171	0,7984	1,0000	0,9052		3,8899	3,6641	4,0370		0,9636	0,9076	1,0000	0,9571		0,0012	0,0748	0,1437		0,0008	0,0326	0,0633		0,0366	0,0001	0,1437		0,0223	0,2410	0,0633
146897		14,6814	16,0522	15,2936		0,9146	1,0000	0,9527	0,9558		30,7064	39,0938	31,5093		0,7855	1,0000	0,8060	0,8638		0,0230	0,0652	0,0002		0,0329	0,2112	0,0185		0,2664	0,0652	0,2157		0,0179	0,2112	0,0625
146916		4,5044	3,8783	5,6606		0,7957	0,6851	1,0000	0,8270		6,9541	7,5625	9,1759		0,7579	0,8242	1,0000	0,8607		0,0047	0,0860	0,2741		0,0540	0,0075	0,2164		0,0220	0,0000	0,2741		0,0227	0,1449	0,2164
147109		101,4867	95,6783	106,3486		0,9543	0,8997	1,0000	0,9513		137,0000	125,5234	152,1204		0,9006	0,8252	1,0000	0,9086		0,0001	0,0322	0,0720		0,0005	0,0489	0,1383		0,0312	0,1531	0,0720		0,0219	0,0007	0,1383
147256		1,7345	1,1565	2,0550		0,8440	0,5628	1,0000	0,8023		0,8257	0,2891	0,8611		0,9589	0,3357	1,0000	0,7649		0,0084	0,2127	0,3178		0,2093	0,5965	0,3867		0,1535	0,7394	0,3178		0,0276	0,1422	0,3867
147437		6,5221	6,4696	7,5963		0,8586	0,8517	1,0000	0,9034		6,2661	5,3281	4,9259		1,0000	0,8503	0,7861	0,8788		0,0147	0,0193	0,1465		0,1864	0,0052	0,0489		0,1465	0,0203	0,0876		0,0026	0,0047	0,1864
147495		5,0177	5,6609	6,4128		0,7824	0,8827	1,0000	0,8884		1,4587	3,1328	3,9352		0,3707	0,7961	1,0000	0,7223		0,0661	0,0002	0,1707		0,3859	0,0209	0,4694		1,1030	0,0513	0,1707		0,0137	0,1097	0,4694
147826		1,5133	1,5652	2,4679		0,6132	0,6342	1,0000	0,7491		3,7798	4,2734	6,5093		0,5807	0,6565	1,0000	0,7457		0,0645	0,0466	0,4167		0,0930	0,0284	0,4233		0,0974	0,0307	0,4167		0,0610	0,0437	0,4233
148167		4,6460	4,7913	6,2569		0,7425	0,7658	1,0000	0,8361		0,6147	0,3125	0,8611		0,7139	0,3629	1,0000	0,6923		0,0406	0,0236	0,2582		0,0016	0,3307	0,5306		0,0673	0,8109	0,2582		0,0089	0,0193	0,5306
148221		110,9203	100,9652	108,5138		1,0000	0,9102	0,9783	0,9629		156,6330	150,1250	191,4630		0,8181	0,7841	1,0000	0,8674		0,0546	0,0404	0,0056		0,0139	0,0376	0,2052		0,2246	0,3159	0,0546		0,2052	0,0128	0,1132
148356		5,2478	7,2174	8,5596		0,6131	0,8432	1,0000	0,8188		9,8624	14,6641	12,4537		0,6726	1,0000	0,8493	0,8406		0,1675	0,0030	0,2885		0,1237	0,2505	0,0004		0,0886	0,2885	0,0047		0,2159	0,0000	0,2505
148396		111,5221	119,5043	139,2202		0,8010	0,8584	1,0000	0,8865		106,4679	97,0859	107,6204		0,9893	0,9021	1,0000	0,9638		0,0439	0,0053	0,1738		0,0184	0,0544	0,0532		0,1201	0,0018	0,1738		0,2753	0,1353	0,0532
148943		10,4248	7,7478	10,5321		0,9898	0,7356	1,0000	0,9085		3,2752	4,1797	5,0556		0,6478	0,8267	1,0000	0,8249		0,0902	0,1806	0,1385		0,1291	0,0000	0,2778		0,3686	0,0471	0,1385		0,2185	0,0355	0,2778
148952		41,0708	43,3913	38,3853		0,9465	1,0000	0,8846	0,9437		54,6972	53,7031	63,1481		0,8662	0,8504	1,0000	0,9055		0,0001	0,0836	0,0369		0,0117	0,0221	0,1431		0,0601	0,0832	0,0836		0,0166	0,1431	0,0035
149292		16,4248	15,6783	17,8073		0,9224	0,8804	1,0000	0,9343		20,8073	29,0547	24,3426		0,7161	1,0000	0,8378	0,8513		0,0016	0,0278	0,0981		0,0862	0,2322	0,0010		0,3244	0,0981	0,0796		0,0339	0,0051	0,2322
149340		7,7257	6,0435	8,1009		0,9537	0,7460	1,0000	0,8999		6,4037	5,0313	4,6944		1,0000	0,7857	0,7331	0,8396		0,0284	0,1393	0,1521		0,2522	0,0144	0,0526		0,1521	0,0815	0,1609		0,0923	0,0412	0,2522
149395		8,8673	9,2087	9,6147		0,9223	0,9578	1,0000	0,9600		5,6606	4,6250	6,0278		0,9391	0,7673	1,0000	0,9021		0,0212	0,0001	0,0589		0,0127	0,1116	0,1486		0,0071	0,3433	0,0589		0,0035	0,0315	0,1486
149932		7,1239	6,8000	8,4862		0,8395	0,8013	1,0000	0,8803		6,3394	5,5078	4,9259		1,0000	0,8688	0,7770	0,8819		0,0104	0,0365	0,1840		0,1812	0,0012	0,0626		0,1840	0,0009	0,0602		0,0114	0,0384	0,1812
150003		2,7434	3,3304	4,0275		0,6812	0,8269	1,0000	0,8360		1,4771	1,7734	2,5000		0,5908	0,7094	1,0000	0,7667		0,1046	0,0004	0,2584		0,1096	0,0126	0,3832		0,2439	0,0719	0,2584		0,0275	0,0156	0,3832
150241		3,6549	4,2174	3,6881		0,8666	1,0000	0,8745	0,9137		5,4128	4,9453	7,4074		0,7307	0,6676	1,0000	0,7994		0,0176	0,1302	0,0125		0,0197	0,0687	0,3229		0,2065	0,3444	0,1302		0,0224	0,3229	0,0283
150353		8,3363	8,1043	8,4495		0,9866	0,9591	1,0000	0,9819		19,4037	12,3984	14,4167		1,0000	0,6390	0,7430	0,7940		0,0010	0,0156	0,0263		0,3328	0,0920	0,0109		0,0263	1,1633	0,6852		0,2563	0,1661	0,3328
150548		4,2920	6,1913	6,8257		0,6288	0,9071	1,0000	0,8453		2,9174	2,7813	3,9630		0,7362	0,7018	1,0000	0,8127		0,2003	0,0240	0,2425		0,0253	0,0515	0,2993		0,0564	0,0939	0,2425		0,1335	0,0498	0,2993
150697		10,8230	11,7130	11,3670		0,9240	1,0000	0,9705	0,9648		9,2018	9,8594	8,7037		0,9333	1,0000	0,8828	0,9387		0,0268	0,0516	0,0007		0,0004	0,0913	0,0314		0,0168	0,0516	0,0904		0,0025	0,0913	0,0155
150701		6,7080	8,9565	11,9174		0,5629	0,7515	1,0000	0,7715		0,6606	0,7344	0,5185		0,8995	1,0000	0,7060	0,8685		0,1530	0,0016	0,3743		0,0065	0,2034	0,1303		0,0801	0,3743	0,0165		0,4054	0,0713	0,2034
150921		28,3097	27,7391	29,2385		0,9682	0,9487	1,0000	0,9723		28,4495	24,1250	26,0648		1,0000	0,8480	0,9162	0,9214		0,0004	0,0120	0,0405		0,1181	0,0431	0,0003		0,0405	0,2061	0,0554		0,0277	0,0084	0,1181
150963		5,8053	6,3304	7,5046		0,7736	0,8435	1,0000	0,8724		4,4312	4,2734	5,2222		0,8485	0,8183	1,0000	0,8889		0,0531	0,0051	0,1970		0,0109	0,0313	0,1698		0,0035	0,0170	0,1970		0,0776	0,0136	0,1698
151294		2,2743	1,9913	2,3211		0,9798	0,8579	1,0000	0,9459		1,4312	1,5547	1,5185		0,9206	1,0000	0,9767	0,9658		0,0211	0,0771	0,0802		0,0328	0,0502	0,0029		0,0080	0,0802	0,0168		0,0051	0,1451	0,0502
151511		124,5487	129,6261	138,5596		0,8989	0,9355	1,0000	0,9448		162,3486	172,7813	187,1204		0,8676	0,9234	1,0000	0,9303		0,0237	0,0011	0,0819		0,0352	0,0005	0,1042		0,0604	0,0057	0,0819		0,0097	0,0003	0,1042
151651		7,7522	7,9304	7,5963		0,9775	1,0000	0,9579	0,9785		2,6239	2,1406	2,6389		0,9943	0,8112	1,0000	0,9352		0,0000	0,0314	0,0114		0,0680	0,1247	0,0967		0,0121	0,3721	0,0314		0,0281	0,0967	0,0070
151778		46,4425	50,7217	55,2752		0,8402	0,9176	1,0000	0,9193		35,9174	42,2031	42,4907		0,8453	0,9932	1,0000	0,9462		0,0484	0,0000	0,1214		0,0981	0,0493	0,0798		0,0429	0,0867	0,1214		0,1069	0,0100	0,0798
151850		2,0885	1,9913	2,3394		0,8927	0,8512	1,0000	0,9146		3,0917	3,8594	3,9167		0,7894	0,9854	1,0000	0,9249		0,0041	0,0310	0,1287		0,1330	0,0555	0,1126		0,1068	0,0686	0,1287		0,0096	0,0448	0,1126
151858		25,9115	24,8870	27,4128		0,9452	0,9079	1,0000	0,9510		19,9450	21,9141	18,9630		0,9101	1,0000	0,8653	0,9252		0,0005	0,0232	0,0724		0,0022	0,1122	0,0307		0,0210	0,0724	0,0786		0,0046	0,0029	0,1122
152134		6,1681	6,7739	6,2202		0,9106	1,0000	0,9183	0,9429		2,9450	3,8203	3,0463		0,7709	1,0000	0,7974	0,8561		0,0121	0,0847	0,0073		0,0371	0,2241	0,0183		0,2355	0,0847	0,1775		0,0197	0,2241	0,0262
152147		238,2301	274,0522	271,6881		0,8693	1,0000	0,9914	0,9536		208,2018	214,5860	196,5926		0,9702	1,0000	0,9161	0,9621		0,0791	0,0686	0,0347		0,0014	0,0557	0,0314		0,0052	0,0686	0,0186		0,1064	0,0557	0,0244
152243		15,1504	16,7565	14,3303		0,9041	1,0000	0,8552	0,9198		20,7615	19,2969	21,9537		0,9457	0,8790	1,0000	0,9416		0,0023	0,1206	0,0336		0,0002	0,0399	0,0869		0,0073	0,0143	0,1206		0,0155	0,0869	0,0708
152319		3,6549	3,0261	3,6606		0,9984	0,8267	1,0000	0,9417		0,3303	1,2734	2,4907		0,1326	0,5113	1,0000	0,5480		0,0761	0,1171	0,0866		0,5441	0,0039	0,8678		3,0036	1,0487	0,0866		0,8515	0,2507	0,8678
152393		16,1150	19,1304	17,0000		0,8424	1,0000	0,8886	0,9103		26,3028	27,4844	28,0093		0,9391	0,9813	1,0000	0,9734		0,0340	0,1355	0,0039		0,0243	0,0019	0,0388		0,0081	0,0639	0,1355		0,2292	0,0388	0,1135
152451		74,1239	81,6696	86,2752		0,8592	0,9466	1,0000	0,9353		106,5963	120,1719	127,6944		0,8348	0,9411	1,0000	0,9253		0,0527	0,0016	0,0965		0,0652	0,0028	0,1120		0,0864	0,0004	0,0965		0,0369	0,0052	0,1120
152476		14,3451	18,8696	15,2477		0,7602	1,0000	0,8081	0,8561		25,1743	26,4141	32,9259		0,7646	0,8022	1,0000	0,8556		0,0463	0,2241	0,0124		0,0419	0,0152	0,2250		0,0425	0,0155	0,2241		0,0458	0,2250	0,0122
152585		19,1681	20,1826	25,1009		0,7636	0,8041	1,0000	0,8559		12,2202	16,7109	15,5833		0,7313	1,0000	0,9325	0,8879		0,0431	0,0144	0,2245		0,1343	0,1715	0,0165		0,0756	0,2245	0,0415		0,0883	0,0428	0,1715
152811		18,1947	15,1739	18,6055		0,9779	0,8156	1,0000	0,9312		14,0550	10,3750	15,0556		0,9335	0,6891	1,0000	0,8742		0,0329	0,1063	0,1029		0,0273	0,1693	0,1939		0,0001	0,3769	0,1029		0,1027	0,0201	0,1939
153244		75,8230	83,4609	76,7156		0,9085	1,0000	0,9192	0,9426		73,7706	66,3203	70,4815		1,0000	0,8990	0,9554	0,9515		0,0132	0,0853	0,0065		0,0717	0,0332	0,0002		0,0853	0,0209	0,0024		0,0232	0,0717	0,0137
153395		13,2212	14,3739	19,5596		0,6759	0,7349	1,0000	0,8036		5,6789	9,4766	8,2778		0,5993	1,0000	0,8735	0,8243		0,0654	0,0200	0,3154		0,2009	0,2788	0,0131		0,1587	0,3154	0,0248		0,0926	0,0356	0,2788
153454		50,7876	57,2174	59,9908		0,8466	0,9538	1,0000	0,9335		75,9541	89,8516	86,3796		0,8453	1,0000	0,9614	0,9356		0,0656	0,0053	0,0993		0,0717	0,0961	0,0092		0,0673	0,0993	0,0106		0,0699	0,0044	0,0961
154223		4,2743	5,2087	4,3945		0,8206	1,0000	0,8437	0,8881		6,7339	5,9922	7,2037		0,9348	0,8318	1,0000	0,9222		0,0286	0,1712	0,0129		0,0017	0,0633	0,1168		0,0183	0,0203	0,1712		0,0780	0,1168	0,0490
154245		18,8407	21,4261	24,4220		0,7715	0,8773	1,0000	0,8829		29,6239	31,9609	35,5093		0,8343	0,9001	1,0000	0,9114		0,0703	0,0002	0,1796		0,0434	0,0011	0,1338		0,0149	0,0021	0,1796		0,1270	0,0094	0,1338
154456		4,7788	4,1391	6,5413		0,7306	0,6328	1,0000	0,7878		1,0917	3,5547	3,1574		0,3071	1,0000	0,8882	0,7318		0,0133	0,0905	0,3441		0,5640	0,4505	0,1071		0,7654	0,3441	0,0504		0,0000	0,0337	0,4505
154522		12,1416	15,8783	18,1284		0,6698	0,8759	1,0000	0,8485		9,0275	13,6406	10,2500		0,6618	1,0000	0,7514	0,8044		0,1428	0,0044	0,2369		0,0809	0,3140	0,0121		0,1546	0,2369	0,0459		0,0726	0,0261	0,3140
154628		30,9115	31,2696	30,8716		0,9885	1,0000	0,9873	0,9919		52,1193	55,4844	57,7778		0,9021	0,9603	1,0000	0,9541		0,0009	0,0117	0,0017		0,0341	0,0007	0,0677		0,2292	0,0464	0,0117		0,0276	0,0677	0,0251
154632		26,4071	28,2522	30,7982		0,8574	0,9173	1,0000	0,9249		21,2661	22,9219	24,8519		0,8557	0,9223	1,0000	0,9260		0,0382	0,0006	0,1126		0,0416	0,0001	0,1109		0,0400	0,0001	0,1126		0,0397	0,0008	0,1109
154915		5,9292	6,3913	6,8165		0,8698	0,9376	1,0000	0,9358		2,8349	3,5703	3,9815		0,7120	0,8967	1,0000	0,8696		0,0410	0,0000	0,0957		0,1238	0,0050	0,2016		0,3429	0,0157	0,0957		0,0000	0,0355	0,2016
155213		119,9381	142,8261	151,0183		0,7942	0,9458	1,0000	0,9133		169,2661	228,9687	221,3055		0,7393	1,0000	0,9665	0,9019		0,0966	0,0109	0,1308		0,1557	0,1489	0,0446		0,1888	0,1308	0,0330		0,0743	0,0184	0,1489
155242		6,4248	7,0261	5,2569		0,9144	1,0000	0,7482	0,8875		9,2752	10,3516	10,4074		0,8912	0,9946	1,0000	0,9619		0,0056	0,1721	0,1085		0,0667	0,0328	0,0560		0,0001	0,1399	0,1721		0,0332	0,0560	0,4152
155565		3,0973	3,0609	3,6514		0,8482	0,8383	1,0000	0,8955		1,8624	2,2500	2,5833		0,7209	0,8710	1,0000	0,8640		0,0153	0,0220	0,1592		0,1011	0,0003	0,2109		0,1700	0,0044	0,1592		0,0015	0,0039	0,2109
155786		6,5929	8,4696	7,0642		0,7784	1,0000	0,8341	0,8708		5,8349	5,6094	6,3704		0,9159	0,8805	1,0000	0,9322		0,0465	0,1995	0,0081		0,0028	0,0251	0,1013		0,0146	0,0006	0,1995		0,1760	0,1013	0,0803
155792		13,5487	14,1217	14,9266		0,9077	0,9461	1,0000	0,9513		11,5963	11,6875	12,0741		0,9604	0,9680	1,0000	0,9761		0,0237	0,0004	0,0721		0,0064	0,0019	0,0348		0,0014	0,0049	0,0721		0,0850	0,0207	0,0348
155832		2,2212	2,8957	2,1101		0,7671	1,0000	0,7287	0,8319		4,1927	2,8438	4,9074		0,8544	0,5795	1,0000	0,8113		0,0198	0,2655	0,0481		0,0093	0,2048	0,3017		0,0027	0,2540	0,2655		0,0087	0,3017	0,0292
155850		148,0797	166,9913	201,7156		0,7341	0,8279	1,0000	0,8540		22,0367	26,8438	27,2685		0,8081	0,9844	1,0000	0,9309		0,0697	0,0038	0,2277		0,1177	0,0460	0,1034		0,0112	0,1516	0,2277		0,2652	0,0865	0,1034
155915		7,0177	7,9826	7,0826		0,8791	1,0000	0,8873	0,9221		4,4771	6,4922	5,3519		0,6896	1,0000	0,8244	0,8380		0,0161	0,1169	0,0108		0,0973	0,2550	0,0010		0,3301	0,1169	0,0728		0,0097	0,2550	0,0142
155970		10,6726	10,9913	12,7156		0,8393	0,8644	1,0000	0,9012		5,8807	4,5391	9,0000		0,6534	0,5043	1,0000	0,7193		0,0266	0,0100	0,1500		0,0148	0,1482	0,4754		0,3246	0,7312	0,1500		0,0576	0,0869	0,4754
156119		5,6018	5,6522	6,6055		0,8480	0,8557	1,0000	0,9012		4,7890	5,2109	4,8796		0,9190	1,0000	0,9364	0,9518		0,0200	0,0149	0,1500		0,0142	0,0712	0,0034		0,0027	0,1500	0,0113		0,1106	0,0970	0,0712
156421		23,2035	26,2348	27,2752		0,8507	0,9619	1,0000	0,9375		31,6239	36,0000	43,9444		0,7196	0,8192	1,0000	0,8463		0,0683	0,0084	0,0931		0,0748	0,0039	0,2408		0,3326	0,1177	0,0931		0,0001	0,1009	0,2408
156722		23,9381	21,5304	23,9358		1,0000	0,8994	0,9999	0,9664		20,2202	19,9531	20,2778		0,9972	0,9840	1,0000	0,9937		0,0492	0,0660	0,0483		0,0017	0,0076	0,0091		0,0349	0,0084	0,0492		0,0091	0,2730	0,0084
156864		8,2655	7,9043	10,7431		0,7694	0,7358	1,0000	0,8350		16,6147	14,3438	23,7500		0,6996	0,6039	1,0000	0,7678		0,0206	0,0453	0,2601		0,0178	0,0960	0,3811		0,0812	0,2182	0,2601		0,0000	0,0040	0,3811
157004		5,7434	6,1565	5,5229		0,9329	1,0000	0,8971	0,9433		1,4587	3,1250	3,5000		0,4168	0,8929	1,0000	0,7699		0,0014	0,0842	0,0235		0,4135	0,0727	0,3773		1,4704	0,0276	0,0842		0,1392	0,3773	0,0784
157162		6,7699	8,2870	7,1193		0,8169	1,0000	0,8591	0,8920		5,2752	5,3125	5,4074		0,9756	0,9824	1,0000	0,9860		0,0358	0,1649	0,0075		0,0047	0,0006	0,0203		0,0736	0,0909	0,1649		0,4573	0,0203	0,2986
157206		21,4159	23,1043	24,9541		0,8582	0,9259	1,0000	0,9280		17,3853	16,2813	20,4444		0,8504	0,7964	1,0000	0,8822		0,0419	0,0000	0,1077		0,0066	0,0432	0,1807		0,0508	0,1298	0,1077		0,0038	0,0150	0,1807
157376		5,8053	4,8696	5,8807		0,9872	0,8281	1,0000	0,9384		2,5596	0,8906	1,7870		1,0000	0,3479	0,6982	0,6820		0,0431	0,1052	0,0917		0,5521	0,3378	0,0009		0,0917	1,7218	0,3943		0,4672	0,0793	0,5521
157377		8,0354	7,0348	9,8440		0,8163	0,7146	1,0000	0,8436		11,4954	14,5234	16,8426		0,6825	0,8623	1,0000	0,8483		0,0039	0,0766	0,2453		0,1241	0,0011	0,2374		0,1157	0,0020	0,2453		0,0054	0,0833	0,2374
157543		62,3540	61,2870	71,8899		0,8674	0,8525	1,0000	0,9066		55,1376	45,7500	53,4259		1,0000	0,8297	0,9690	0,9329		0,0118	0,0216	0,1414		0,1002	0,0884	0,0185		0,1414	0,0415	0,0436		0,0393	0,0567	0,1002
157577		12,6195	16,2870	14,2018		0,7748	1,0000	0,8720	0,8823		21,6422	20,6719	29,3519		0,7373	0,7043	1,0000	0,8139		0,0655	0,1807	0,0007		0,0255	0,0506	0,2971		0,1132	0,1640	0,1807		0,0069	0,2971	0,0176
157602		15,7345	15,1130	14,2661		1,0000	0,9605	0,9067	0,9557		13,4771	13,7344	12,9352		0,9813	1,0000	0,9418	0,9744		0,0653	0,0004	0,0315		0,0015	0,0375	0,0226		0,0141	0,0653	0,0030		0,0375	0,0048	0,0798
157883		5,7965	6,2609	6,0826		0,9258	1,0000	0,9715	0,9658		8,9450	9,2500	9,9167		0,9020	0,9328	1,0000	0,9449		0,0264	0,0502	0,0008		0,0210	0,0019	0,0817		0,0598	0,0187	0,0502		0,0046	0,0817	0,0118
157941		6,8673	7,8000	6,7156		0,8804	1,0000	0,8610	0,9138		5,1009	5,1328	4,2315		0,9938	1,0000	0,8244	0,9394		0,0092	0,1300	0,0219		0,0603	0,0902	0,1142		0,0967	0,1300	0,0578		0,0349	0,0902	0,0583
157942		3,2124	3,3652	3,1468		0,9546	1,0000	0,9351	0,9632		1,6881	2,3594	1,6019		0,7155	1,0000	0,6789	0,7981		0,0014	0,0540	0,0132		0,0280	0,3253	0,0565		0,5330	0,0540	0,6611		0,1488	0,3253	0,1074
158091		40,7434	42,4783	40,3303		0,9592	1,0000	0,9494	0,9695		56,2752	54,6563	60,8704		0,9245	0,8979	1,0000	0,9408		0,0024	0,0446	0,0083		0,0032	0,0198	0,0880		0,0354	0,0787	0,0446		0,0049	0,0880	0,0010
158269		2,7168	2,9652	4,8807		0,5566	0,6075	1,0000	0,7214		0,3853	0,5703	0,8981		0,4290	0,6350	1,0000	0,6880		0,0890	0,0434	0,4711		0,2055	0,0092	0,5395		0,2694	0,0254	0,4711		0,0546	0,0209	0,5395
158400		4,6372	6,8174	5,3945		0,6802	1,0000	0,7913	0,8238		8,3303	8,6172	8,4074		0,9667	1,0000	0,9757	0,9808		0,0871	0,2796	0,0050		0,0062	0,0280	0,0009		0,1430	0,2796	0,1686		0,9383	0,0280	0,4732
158406		245,6283	239,3826	200,2661		1,0000	0,9746	0,8153	0,9300		381,4128	298,2188	349,8796		1,0000	0,7819	0,9173	0,8997		0,1047	0,0287	0,1036		0,1524	0,0862	0,0026		0,1047	0,1618	0,0017		0,1524	0,0620	0,0469
158666		11,4956	9,7478	10,7523		1,0000	0,8480	0,9353	0,9278		8,9817	9,5469	7,7037		0,9408	1,0000	0,8069	0,9159		0,1082	0,0532	0,0006		0,0064	0,1267	0,0840		0,0019	0,1082	0,1114		0,1267	0,0356	0,0038
158887		9,7434	10,9130	11,9725		0,8138	0,9115	1,0000	0,9084		7,9266	9,0078	10,0741		0,7868	0,8942	1,0000	0,8937		0,0615	0,0001	0,1385		0,0694	0,0000	0,1622		0,0968	0,0017	0,1385		0,0406	0,0025	0,1622
158938		9,0619	8,8696	7,9358		1,0000	0,9788	0,8757	0,9515		5,6789	4,8047	3,4630		1,0000	0,8461	0,6098	0,8186		0,0717	0,0146	0,0639		0,2887	0,0038	0,1722		0,0717	0,1132	0,7824		0,2887	0,1866	0,0174
159298		6,4779	7,0174	6,2477		0,9231	1,0000	0,8903	0,9378		3,3211	3,1484	3,7778		0,8791	0,8334	1,0000	0,9042		0,0025	0,0926	0,0230		0,0049	0,0349	0,1453		0,0340	0,0949	0,0926		0,0032	0,1453	0,0015
159658		55,9204	63,7391	73,2385		0,7635	0,8703	1,0000	0,8779		92,3945	102,1094	130,5926		0,7075	0,7819	1,0000	0,8298		0,0718	0,0004	0,1878		0,0657	0,0110	0,2692		0,1485	0,0520	0,1878		0,0205	0,0090	0,2692
159842		5,2743	5,6435	5,8624		0,8997	0,9627	1,0000	0,9541		7,9083	8,6797	10,5278		0,7512	0,8245	1,0000	0,8585		0,0370	0,0013	0,0678		0,0579	0,0065	0,2200		0,3477	0,1661	0,0678		0,0110	0,0872	0,2200
160111		454,4779	477,2696	428,0183		0,9522	1,0000	0,8968	0,9497		276,0826	236,9219	302,8518		0,9116	0,7823	1,0000	0,8980		0,0001	0,0745	0,0328		0,0015	0,0824	0,1552		0,0180	0,2412	0,0745		0,0283	0,1552	0,0000
160140		12,4690	11,2870	14,1651		0,8803	0,7968	1,0000	0,8924		2,5596	2,2813	3,2037		0,7990	0,7121	1,0000	0,8370		0,0011	0,0560	0,1643		0,0072	0,0703	0,2567		0,0538	0,1768	0,1643		0,0107	0,0080	0,2567
160271		1,0796	1,2957	1,3211		0,8172	0,9808	1,0000	0,9327		2,8440	2,6328	3,1852		0,8929	0,8266	1,0000	0,9065		0,1076	0,0364	0,1006		0,0015	0,0445	0,1416		0,0156	0,0927	0,1006		0,0545	0,0676	0,1416
160343		0,5575	1,0870	0,9725		0,5129	1,0000	0,8947	0,8025		1,7523	2,3125	3,3056		0,5301	0,6996	1,0000	0,7432		0,3032	0,3174	0,0448		0,1512	0,0070	0,4281		0,2705	0,0433	0,3174		0,1755	0,4281	0,1040
160598		26,3894	26,9478	24,3486		0,9793	1,0000	0,9035	0,9609		10,3761	13,3984	12,0093		0,7744	1,0000	0,8963	0,8902		0,0078	0,0575	0,0455		0,0787	0,1677	0,0003		0,3296	0,0575	0,0560		0,0848	0,1677	0,0014
160701		14,1770	14,0261	13,2385		1,0000	0,9894	0,9338	0,9744		10,4679	11,4922	9,6204		0,9109	1,0000	0,8371	0,9160		0,0374	0,0083	0,0334		0,0002	0,1266	0,0468		0,0718	0,0374	0,2513		0,1266	0,0782	0,0032
160774		199,3363	207,6522	158,0000		0,9600	1,0000	0,7609	0,9069		277,9908	248,2344	310,9352		0,8940	0,7983	1,0000	0,8975		0,0300	0,1409	0,1328		0,0001	0,0620	0,1561		0,0014	0,0781	0,1409		0,0389	0,1561	0,1109
160834		15,0442	12,5130	13,5046		1,0000	0,8317	0,8977	0,9098		10,4037	10,7422	11,2130		0,9278	0,9580	1,0000	0,9619		0,1364	0,0437	0,0012		0,0183	0,0003	0,0560		0,0030	0,0250	0,1364		0,0560	0,1863	0,0565
160935		3,6460	5,3565	4,7982		0,6807	1,0000	0,8958	0,8588		2,7339	3,2734	3,5648		0,7669	0,9183	1,0000	0,8951		0,1477	0,2196	0,0088		0,0974	0,0044	0,1599		0,0434	0,0242	0,2196		0,2438	0,1599	0,0000
161007		21,8319	20,8348	21,0183		1,0000	0,9543	0,9627	0,9724		29,4220	28,6875	34,6018		0,8503	0,8291	1,0000	0,8931		0,0404	0,0073	0,0022		0,0125	0,0268	0,1630		0,2003	0,2586	0,0404		0,1630	0,0352	0,0476
161013		3,1770	2,2522	3,2752		0,9700	0,6877	1,0000	0,8859		5,2018	4,2188	6,7685		0,7685	0,6233	1,0000	0,7973		0,0691	0,2025	0,1748		0,0036	0,1154	0,3268		0,0786	0,3329	0,1748		0,1918	0,0480	0,3268
161183		2,8319	2,0000	2,2752		1,0000	0,7062	0,8034	0,8366		0,8165	0,7969	0,2778		1,0000	0,9760	0,3402	0,7721		0,2575	0,0759	0,0055		0,3732	0,2521	0,6095		0,2575	0,1506	0,8866		0,3732	0,0167	0,0042
161225		4,3363	4,4522	5,0183		0,8641	0,8872	1,0000	0,9171		3,5229	3,0781	3,2315		1,0000	0,8737	0,9173	0,9303		0,0227	0,0077	0,1248		0,1042	0,0292	0,0018		0,1248	0,0156	0,0000		0,0390	0,0177	0,1042
161328		6,2920	5,5652	7,3578		0,8551	0,7564	1,0000	0,8705		3,2385	3,0859	5,8241		0,5561	0,5298	1,0000	0,6953		0,0015	0,0688	0,2001		0,0618	0,0865	0,5243		0,4296	0,4951	0,2001		0,0999	0,0132	0,5243
161470		14,6726	14,4522	13,9174		1,0000	0,9850	0,9485	0,9778		19,9541	27,4063	24,9259		0,7281	1,0000	0,9095	0,8792		0,0323	0,0019	0,0209		0,1202	0,1857	0,0068		0,6737	0,0323	0,0886		0,1857	0,1163	0,0405
161729		10,3717	12,4609	11,3578		0,8323	1,0000	0,9115	0,9146		8,0734	10,1563	10,2407		0,7884	0,9918	1,0000	0,9267		0,0500	0,1288	0,0001		0,1399	0,0711	0,1098		0,1082	0,0881	0,1288		0,0712	0,1098	0,0023
161734		2,3894	3,6087	2,8257		0,6621	1,0000	0,7830	0,8150		3,4862	5,5156	6,8796		0,5067	0,8017	1,0000	0,7695		0,0952	0,2950	0,0047		0,2360	0,0044	0,3780		0,3506	0,0008	0,2950		0,0428	0,3780	0,0008
161838		19,7345	20,6957	20,4862		0,9536	1,0000	0,9899	0,9811		14,4128	14,2109	14,3056		1,0000	0,9860	0,9926	0,9929		0,0212	0,0274	0,0036		0,0103	0,0037	0,0000		0,0274	0,0010	0,0066		0,0698	0,0103	0,0008
162296		3,3363	4,0087	4,5413		0,7347	0,8827	1,0000	0,8725		5,4862	5,7344	6,1111		0,8977	0,9384	1,0000	0,9454		0,0982	0,0007	0,1968		0,0255	0,0007	0,0810		0,0044	0,0339	0,1968		0,3377	0,0419	0,0810
162415		9,9912	8,8435	9,2477		1,0000	0,8851	0,9256	0,9369		6,9908	7,0625	6,6759		0,9898	1,0000	0,9453	0,9784		0,0940	0,0267	0,0015		0,0056	0,0315	0,0264		0,0517	0,0940	0,0009		0,0315	0,1488	0,0586
162488		11,4071	6,2522	12,6881		0,8990	0,4928	1,0000	0,7973		5,7339	6,4844	6,1667		0,8843	1,0000	0,9510	0,9451		0,0543	0,3291	0,3268		0,0396	0,0815	0,0005		0,0385	0,3268	0,1415		0,0239	1,1640	0,0815
163054		1,7257	1,4000	2,6789		0,6442	0,5226	1,0000	0,7223		0,8991	0,9844	1,1296		0,7959	0,8715	1,0000	0,8891		0,0208	0,1291	0,4694		0,0525	0,0022	0,1695		0,0208	0,0932	0,4694		0,2991	0,6049	0,1695
163151		12,8584	13,3043	13,0550		0,9665	1,0000	0,9813	0,9826		6,0092	5,3047	5,8611		1,0000	0,8828	0,9754	0,9527		0,0086	0,0253	0,0001		0,0699	0,0564	0,0099		0,0253	0,1861	0,0020		0,0034	0,0699	0,0168
163484		4,0531	4,3478	4,1835		0,9322	1,0000	0,9622	0,9648		2,2844	1,8125	2,1111		1,0000	0,7934	0,9241	0,9059		0,0179	0,0517	0,0001		0,1426	0,0825	0,0030		0,0517	0,3036	0,0266		0,0065	0,1426	0,0340
163804		0,8850	0,2783	0,5596		1,0000	0,3145	0,6323	0,6489		2,2385	2,3125	2,2685		0,9680	1,0000	0,9810	0,9830		0,6239	0,3332	0,0009		0,0077	0,0247	0,0002		0,4479	0,6239	0,5048		0,0247	3,1388	1,2278
163884		16,3186	16,7739	19,4771		0,8378	0,8612	1,0000	0,8997		12,3853	15,0859	15,7222		0,7878	0,9595	1,0000	0,9158		0,0263	0,0107	0,1525		0,1118	0,0218	0,1269		0,0785	0,0361	0,1525		0,0457	0,0237	0,1269
163948		57,3540	54,7652	60,3303		0,9507	0,9078	1,0000	0,9528		44,0092	35,3750	48,7870		0,9021	0,7251	1,0000	0,8757		0,0001	0,0258	0,0697		0,0049	0,1174	0,1914		0,0319	0,4132	0,0697		0,0469	0,0074	0,1914
163955		31,3186	35,2174	38,2385		0,8190	0,9210	1,0000	0,9133		23,9266	24,1797	25,6296		0,9336	0,9434	1,0000	0,9590		0,0635	0,0005	0,1308		0,0101	0,0040	0,0604		0,0040	0,0093	0,1308		0,2012	0,0210	0,0604
164018		30,0000	32,1304	30,1284		0,9337	1,0000	0,9377	0,9571		37,8716	44,5859	50,5185		0,7497	0,8826	1,0000	0,8774		0,0083	0,0632	0,0059		0,0877	0,0002	0,1887		0,3731	0,0675	0,0632		0,0250	0,1887	0,0291
164088		21,3451	22,7652	26,2936		0,8118	0,8658	1,0000	0,8925		15,4771	17,6719	19,4259		0,7967	0,9097	1,0000	0,9021		0,0411	0,0050	0,1640		0,0716	0,0005	0,1486		0,0564	0,0023	0,1640		0,0540	0,0098	0,1486
164152		6,2212	6,6261	6,9725		0,8922	0,9503	1,0000	0,9475		4,7982	4,7656	5,0370		0,9526	0,9461	1,0000	0,9662		0,0345	0,0001	0,0778		0,0037	0,0076	0,0495		0,0004	0,0000	0,0778		0,0778	0,0049	0,0495
164302		95,2832	87,3130	96,8807		0,9835	0,9012	1,0000	0,9616		60,3119	68,2109	68,0926		0,8842	1,0000	0,9983	0,9608		0,0119	0,0503	0,0565		0,0750	0,0576	0,0473		0,0773	0,0565	0,0462		0,0125	0,0485	0,0576
164460		3,2655	2,3565	2,0092		1,0000	0,7216	0,6153	0,7790		0,9633	1,7031	1,4074		0,5656	1,0000	0,8264	0,7973		0,3603	0,0130	0,0982		0,1976	0,3267	0,0039		0,1622	0,3603	0,0100		0,3267	0,0236	0,1257
164558		5,0000	4,1826	5,3670		0,9316	0,7793	1,0000	0,9036		2,3486	3,6797	3,5463		0,6383	1,0000	0,9637	0,8673		0,0071	0,0974	0,1462		0,2411	0,2053	0,0787		0,3702	0,1462	0,0384		0,0307	0,0417	0,2053
164835		3,9292	3,7739	3,4220		1,0000	0,9605	0,8709	0,9438		2,6697	1,3203	2,8426		0,9392	0,4645	1,0000	0,8012		0,0834	0,0042	0,0539		0,1113	0,4003	0,3197		0,0003	1,2666	0,0834		0,3197	0,1591	0,0244
165073		22,9115	23,0957	20,2110		0,9920	1,0000	0,8751	0,9557		17,2294	15,7656	16,1111		1,0000	0,9150	0,9351	0,9500		0,0336	0,0653	0,0756		0,0739	0,0155	0,0031		0,0653	0,0224	0,0064		0,0408	0,0739	0,0614
165230		4,6195	4,2261	4,9266		0,9377	0,8578	1,0000	0,9318		3,8716	2,8828	3,6481		1,0000	0,7446	0,9423	0,8956		0,0004	0,0484	0,1019		0,1590	0,1313	0,0197		0,1019	0,2457	0,0013		0,0157	0,0100	0,1590
165338		205,1858	212,3826	222,2477		0,9232	0,9556	1,0000	0,9596		168,4220	163,2344	174,7130		0,9640	0,9343	1,0000	0,9661		0,0197	0,0003	0,0595		0,0001	0,0176	0,0497		0,0004	0,0101	0,0595		0,0301	0,0022	0,0497
165344		8,1150	9,1043	9,9266		0,8175	0,9172	1,0000	0,9116		2,9817	3,0625	3,6296		0,8215	0,8438	1,0000	0,8884		0,0623	0,0003	0,1336		0,0282	0,0131	0,1707		0,0576	0,0342	0,1336		0,0314	0,0065	0,1707
165411		8,9646	9,9304	10,3119		0,8693	0,9630	1,0000	0,9441		15,8624	13,9375	19,2407		0,8244	0,7244	1,0000	0,8496		0,0566	0,0055	0,0829		0,0034	0,0742	0,2351		0,1287	0,3577	0,0829		0,0023	0,0992	0,2351
165435		32,0265	37,5826	36,2844		0,8522	1,0000	0,9655	0,9392		13,0550	15,8984	13,8056		0,8212	1,0000	0,8684	0,8965		0,0700	0,0905	0,0102		0,0371	0,1576	0,0057		0,1193	0,0905	0,0485		0,0137	0,1576	0,0485
166145		6,9292	6,1130	8,7431		0,7925	0,6992	1,0000	0,8306		4,0367	4,0391	4,3796		0,9217	0,9223	1,0000	0,9480		0,0070	0,0754	0,2678		0,0088	0,0085	0,0770		0,0512	0,0519	0,2678		0,2093	0,4546	0,0770
166163		2,8407	4,5304	4,5413		0,6255	0,9976	1,0000	0,8744		2,0000	1,8281	2,0463		0,9774	0,8934	1,0000	0,9569		0,2878	0,1760	0,1937		0,0088	0,0508	0,0635		0,1011	0,0025	0,1937		0,7845	0,0499	0,0635
166216		4,9735	5,7913	5,6789		0,8588	1,0000	0,9806	0,9465		3,8624	4,7734	3,8981		0,8091	1,0000	0,8166	0,8753		0,0771	0,0794	0,0217		0,0254	0,1922	0,0202		0,1670	0,0794	0,1518		0,0017	0,1922	0,1087
166363		12,8407	7,4696	11,2752		1,0000	0,5817	0,8781	0,8199		6,0367	6,1797	6,3611		0,9490	0,9715	1,0000	0,9735		0,2864	0,2206	0,0182		0,0133	0,0001	0,0387		0,1073	0,1619	0,2864		0,0387	1,2327	0,1377
166441		5,8496	6,9478	7,5505		0,7747	0,9202	1,0000	0,8983		2,7798	3,0781	3,8241		0,7269	0,8049	1,0000	0,8439		0,0931	0,0040	0,1547		0,0639	0,0078	0,2448		0,1672	0,0559	0,1547		0,0237	0,0376	0,2448
166559		13,6195	14,6957	12,0275		0,9268	1,0000	0,8184	0,9151		9,7615	8,6172	10,6574		0,9159	0,8086	1,0000	0,9082		0,0013	0,1280	0,0672		0,0005	0,0674	0,1390		0,0000	0,0801	0,1280		0,0032	0,1390	0,0557
166712		2,8850	3,4087	3,5872		0,8042	0,9502	1,0000	0,9182		2,5046	2,6016	2,2130		0,9627	1,0000	0,8506	0,9378		0,0926	0,0114	0,1232		0,0089	0,0927	0,0690		0,0235	0,1232	0,0359		0,1455	0,0021	0,0927
166755		31,4336	32,9044	31,8899		0,9553	1,0000	0,9692	0,9748		49,9633	55,8438	64,3426		0,7765	0,8679	1,0000	0,8815		0,0091	0,0368	0,0009		0,0625	0,0012	0,1820		0,4492	0,1704	0,0368		0,0480	0,1820	0,0727
166928		40,1150	43,7043	37,9174		0,9179	1,0000	0,8676	0,9285		33,0459	31,6875	28,8981		1,0000	0,9589	0,8745	0,9445		0,0012	0,1070	0,0328		0,0824	0,0031	0,0505		0,1070	0,0117	0,0263		0,0085	0,0824	0,0597
166964		10,9469	11,2087	11,5872		0,9447	0,9673	1,0000	0,9707		7,4862	8,8359	9,8056		0,7635	0,9011	1,0000	0,8882		0,0136	0,0003	0,0429		0,0890	0,0013	0,1710		0,4481	0,0768	0,0429		0,0279	0,0611	0,1710
167079		2,4248	2,2348	2,5596		0,9473	0,8731	1,0000	0,9401		4,3945	3,1016	4,9074		0,8955	0,6320	1,0000	0,8425		0,0007	0,0444	0,0890		0,0170	0,1884	0,2472		0,0212	0,6020	0,0890		0,0771	0,0054	0,2472
167324		5,0973	6,0261	6,6055		0,7717	0,9123	1,0000	0,8947		2,8807	3,2109	4,2315		0,6808	0,7588	1,0000	0,8132		0,0902	0,0025	0,1606		0,0722	0,0131	0,2983		0,2422	0,1079	0,1606		0,0078	0,0557	0,2983
167463		11,2389	12,0000	14,1835		0,7924	0,8461	1,0000	0,8795		5,4771	6,3516	8,1296		0,6737	0,7813	1,0000	0,8183		0,0437	0,0071	0,1853		0,0866	0,0063	0,2892		0,2098	0,0546	0,1853		0,0032	0,0039	0,2892
167847		18,5929	17,4696	18,9908		0,9790	0,9199	1,0000	0,9663		14,8440	15,3359	14,5000		0,9679	1,0000	0,9455	0,9711		0,0041	0,0348	0,0494		0,0003	0,0422	0,0135		0,0001	0,0494	0,0081		0,0018	0,0460	0,0422
168068		18,9911	19,7739	23,7523		0,7995	0,8325	1,0000	0,8773		14,7248	16,8281	15,9352		0,8750	1,0000	0,9469	0,9406		0,0349	0,0123	0,1888		0,0430	0,0883	0,0005		0,0000	0,1888	0,0401		0,1645	0,1040	0,0883
168160		7,2035	9,3826	9,4771		0,7601	0,9900	1,0000	0,9167		6,2477	7,0938	7,2778		0,8585	0,9747	1,0000	0,9444		0,1607	0,0794	0,1254		0,0726	0,0157	0,0825		0,0270	0,0428	0,1254		0,2679	0,0427	0,0825
168210		14,8053	17,3478	16,8349		0,8534	1,0000	0,9704	0,9413		13,1009	14,6484	14,7870		0,8860	0,9906	1,0000	0,9589		0,0728	0,0873	0,0134		0,0667	0,0266	0,0606		0,0318	0,0482	0,0873		0,1252	0,0606	0,0027
168505		2,7699	1,7739	2,5780		1,0000	0,6404	0,9307	0,8570		5,3486	5,2969	7,0833		0,7551	0,7478	1,0000	0,8343		0,2225	0,2093	0,0383		0,0294	0,0347	0,2613		0,0522	0,0594	0,2225		0,2613	0,1576	0,0597
168774		3,8584	4,2348	5,3119		0,7264	0,7972	1,0000	0,8412		1,2569	1,4375	1,0370		0,8744	1,0000	0,7214	0,8653		0,0610	0,0098	0,2495		0,0005	0,2088	0,1027		0,0063	0,2495	0,0661		0,0963	0,0254	0,2088
168859		5,6106	6,5478	8,0826		0,6942	0,8101	1,0000	0,8348		4,6697	4,6875	5,9074		0,7905	0,7935	1,0000	0,8613		0,0869	0,0031	0,2606		0,0269	0,0247	0,2154		0,0096	0,0084	0,2606		0,1329	0,0145	0,2154
169301		1,6372	0,9565	2,0734		0,7896	0,4613	1,0000	0,7503		2,5046	4,3516	4,4815		0,5589	0,9710	1,0000	0,8433		0,0062	0,2738	0,4144		0,3270	0,1270	0,2459		0,1247	0,2712	0,4144		0,0145	0,5581	0,2459
169528		20,3805	19,7826	22,9908		0,8865	0,8605	1,0000	0,9156		29,0917	37,4688	35,2500		0,7764	1,0000	0,9408	0,9057		0,0072	0,0242	0,1271		0,1060	0,1428	0,0118		0,1296	0,1271	0,0065		0,0030	0,0153	0,1428
169529		7,6195	8,5826	9,0734		0,8398	0,9459	1,0000	0,9286		11,3119	11,0938	12,2222		0,9255	0,9077	1,0000	0,9444		0,0650	0,0036	0,1069		0,0044	0,0156	0,0825		0,0001	0,0044	0,1069		0,1024	0,0000	0,0825
169560		6,8938	7,6348	8,4587		0,8150	0,9026	1,0000	0,9059		11,9541	9,6016	11,9722		0,9985	0,8020	1,0000	0,9335		0,0560	0,0001	0,1426		0,0887	0,1360	0,0993		0,1312	0,0715	0,1426		0,1134	0,0098	0,0993
169723		29,8761	35,5304	32,3395		0,8409	1,0000	0,9102	0,9170		55,3303	53,4766	68,1019		0,8125	0,7852	1,0000	0,8659		0,0443	0,1250	0,0004		0,0161	0,0351	0,2077		0,0787	0,1189	0,1250		0,0037	0,2077	0,0136
170287		33,3805	34,3739	35,3945		0,9431	0,9712	1,0000	0,9714		23,5963	31,0703	23,8056		0,7594	1,0000	0,7662	0,8419		0,0163	0,0000	0,0418		0,0327	0,2483	0,0278		0,4696	0,0418	0,4467		0,0706	0,1294	0,2483
170536		7,4513	8,6957	10,6972		0,6966	0,8129	1,0000	0,8365		12,8073	14,2656	17,3889		0,7365	0,8204	1,0000	0,8523		0,0867	0,0028	0,2576		0,0649	0,0055	0,2305		0,0461	0,0013	0,2576		0,1124	0,0083	0,2305
170781		70,5133	73,0000	63,7064		0,9659	1,0000	0,8727	0,9462		57,6605	49,1172	55,5926		1,0000	0,8518	0,9641	0,9387		0,0063	0,0798	0,0564		0,0913	0,0692	0,0095		0,0798	0,0875	0,0051		0,0110	0,0913	0,0424
171006		63,1593	63,4348	62,1009		0,9957	1,0000	0,9790	0,9915		53,7248	48,5703	57,3889		0,9362	0,8463	1,0000	0,9275		0,0018	0,0122	0,0096		0,0008	0,0547	0,1086		0,1086	0,4495	0,0122		0,0842	0,1086	0,0387
171063		26,9823	27,6522	33,5046		0,8053	0,8253	1,0000	0,8769		43,9541	68,2422	72,4074		0,6070	0,9425	1,0000	0,8498		0,0298	0,0160	0,1895		0,2507	0,0611	0,2347		0,3359	0,0349	0,1895		0,0104	0,0033	0,2347
171160		11,0265	12,0348	14,3761		0,7670	0,8371	1,0000	0,8680		9,2477	7,9688	9,0185		1,0000	0,8617	0,9752	0,9456		0,0542	0,0057	0,2041		0,0806	0,0707	0,0152		0,2041	0,0002	0,1040		0,2575	0,1106	0,0806
171247		1,8407	2,1913	5,5505		0,3316	0,3948	1,0000	0,5755		0,6055	0,8281	0,5000		0,7312	1,0000	0,6038	0,7783		0,1739	0,0950	0,7972		0,0089	0,3615	0,1108		0,0754	0,7972	0,0024		0,6560	0,4903	0,3615
171293		3,5221	3,1130	3,2936		1,0000	0,8838	0,9351	0,9397		2,2385	2,7813	2,6111		0,8048	1,0000	0,9388	0,9145		0,0898	0,0317	0,0003		0,0842	0,1289	0,0060		0,1507	0,0898	0,0000		0,1289	0,0079	0,0042
171339		33,0973	25,6870	35,0183		0,9451	0,7335	1,0000	0,8929		24,8165	18,4922	27,6111		0,8988	0,6697	1,0000	0,8562		0,0246	0,1423	0,1634		0,0117	0,1588	0,2240		0,0003	0,2587	0,1634		0,0585	0,0735	0,2240
171438		37,3274	29,7478	36,1743		1,0000	0,7969	0,9691	0,9220		26,6422	23,4219	30,2315		0,8813	0,7748	1,0000	0,8853		0,1171	0,1127	0,0284		0,0001	0,0703	0,1757		0,0145	0,1502	0,1171		0,1757	0,0465	0,0679
171567		89,8850	95,4696	89,6514		0,9415	1,0000	0,9391	0,9602		115,9725	112,5234	132,8055		0,8732	0,8473	1,0000	0,9068		0,0058	0,0586	0,0073		0,0088	0,0259	0,1411		0,0922	0,1433	0,0586		0,0117	0,1411	0,0100
171974		5,1327	4,9304	5,1560		0,9955	0,9562	1,0000	0,9839		9,3853	9,6094	8,9074		0,9767	1,0000	0,9269	0,9679		0,0085	0,0238	0,0234		0,0020	0,0471	0,0288		0,0021	0,0234	0,0797		0,0276	0,0028	0,0471
172155		74,1504	77,7826	73,4404		0,9533	1,0000	0,9442	0,9658		129,5413	115,9375	165,9722		0,7805	0,6985	1,0000	0,8263		0,0031	0,0501	0,0086		0,0099	0,0706	0,2752		0,3491	0,6204	0,0501		0,1081	0,2752	0,0902
172636		2,9115	3,3652	4,0459		0,7196	0,8318	1,0000	0,8505		1,6422	3,0938	1,7778		0,5308	1,0000	0,5746	0,7018		0,0808	0,0019	0,2337		0,0930	0,5108	0,0522		0,4130	0,2337	0,3165		0,0011	0,0649	0,5108
172727		165,2124	171,0696	185,0917		0,8926	0,9242	1,0000	0,9389		289,8624	373,1641	397,8796		0,7285	0,9379	1,0000	0,8888		0,0223	0,0025	0,0909		0,1406	0,0205	0,1701		0,3177	0,0000	0,0909		0,0001	0,0102	0,1701
172733		21,6372	24,2522	29,1284		0,7428	0,8326	1,0000	0,8585		2,9266	2,5469	3,7870		0,7728	0,6725	1,0000	0,8151		0,0665	0,0038	0,2201		0,0081	0,0835	0,2949		0,0379	0,1595	0,2201		0,0229	0,0015	0,2949
172881		2,3097	1,9130	1,9450		1,0000	0,8282	0,8421	0,8901		0,2661	0,4297	1,2778		0,2082	0,3363	1,0000	0,5148		0,1679	0,0246	0,0152		0,2875	0,0934	0,9578		1,8193	1,2498	0,1679		0,9578	0,3108	0,3421
173650		12,3717	13,5652	13,9817		0,8848	0,9702	1,0000	0,9517		10,8899	11,0938	12,5185		0,8699	0,8862	1,0000	0,9187		0,0513	0,0062	0,0714		0,0197	0,0092	0,1223		0,0732	0,0495	0,0714		0,0099	0,0332	0,1223
173703		11,0796	8,4957	9,9725		1,0000	0,7668	0,9001	0,8890		8,0734	6,4531	7,0000		1,0000	0,7993	0,8670	0,8888		0,1698	0,0861	0,0009		0,1701	0,0486	0,0033		0,1698	0,0488	0,0033		0,1701	0,0858	0,0010
173749		3,6106	3,6522	3,4312		0,9886	1,0000	0,9395	0,9760		5,9450	5,6641	6,8611		0,8665	0,8255	1,0000	0,8973		0,0060	0,0350	0,0291		0,0069	0,0341	0,1563		0,1820	0,3002	0,0350		0,1020	0,1563	0,0161
174250		27,2212	26,3217	23,7523		1,0000	0,9670	0,8726	0,9465		40,8991	39,6172	42,3241		0,9663	0,9360	1,0000	0,9675		0,0793	0,0069	0,0572		0,0000	0,0178	0,0477		0,0064	0,0015	0,0793		0,0477	0,0000	0,1210
174366		10,1416	11,9739	12,6697		0,8005	0,9451	1,0000	0,9152		6,2569	8,5469	6,3148		0,7321	1,0000	0,7388	0,8236		0,0916	0,0094	0,1279		0,0372	0,2799	0,0321		0,2088	0,1279	0,1956		0,0026	0,0951	0,2799
174556		41,8142	44,5826	56,3394		0,7422	0,7913	1,0000	0,8445		60,6422	88,6484	98,4722		0,6158	0,9002	1,0000	0,8387		0,0498	0,0143	0,2438		0,2065	0,0228	0,2538		0,2207	0,0191	0,2438		0,0435	0,0111	0,2538
174573		11,6106	11,0522	10,6330		1,0000	0,9519	0,9158	0,9559		17,9083	19,8047	17,3056		0,9042	1,0000	0,8738	0,9260		0,0650	0,0003	0,0219		0,0046	0,1109	0,0241		0,0346	0,0650	0,0782		0,1109	0,0080	0,0011
174731		4,1593	4,4522	5,4679		0,7607	0,8142	1,0000	0,8583		7,7890	6,4609	8,7037		0,8949	0,7423	1,0000	0,8791		0,0485	0,0107	0,2204		0,0018	0,1002	0,1859		0,0086	0,0669	0,2204		0,0769	0,0250	0,1859
174907		6,4602	7,6348	5,8532		0,8462	1,0000	0,7666	0,8709		8,7615	9,3438	10,8889		0,8046	0,8581	1,0000	0,8876		0,0037	0,1993	0,0583		0,0419	0,0059	0,1720		0,0249	0,0010	0,1993		0,0113	0,1720	0,0839
175040		233,9292	225,8609	272,2477		0,8593	0,8296	1,0000	0,8963		223,9082	210,4922	237,3611		0,9433	0,8868	1,0000	0,9434		0,0097	0,0295	0,1579		0,0000	0,0340	0,0841		0,0202	0,0007	0,1579		0,0691	0,1170	0,0841
175097		20,6106	18,2783	20,6422		0,9985	0,8855	1,0000	0,9613		16,8165	17,4453	17,1296		0,9640	1,0000	0,9819	0,9820		0,0475	0,0743	0,0569		0,0102	0,0263	0,0000		0,0001	0,0569	0,0102		0,0186	0,1732	0,0263
175273		5,5752	5,3043	5,6422		0,9881	0,9401	1,0000	0,9761		9,6422	7,4609	10,4815		0,9199	0,7118	1,0000	0,8772		0,0055	0,0284	0,0349		0,0137	0,1402	0,1889		0,0609	0,7105	0,0349		0,1297	0,0319	0,1889
175386		18,7788	18,8174	21,1101		0,8896	0,8914	1,0000	0,9270		30,7064	33,6953	41,4259		0,7412	0,8134	1,0000	0,8515		0,0130	0,0119	0,1094		0,0591	0,0078	0,2318		0,2332	0,0992	0,1094		0,0089	0,0098	0,2318
175465		5,4336	6,0609	5,7431		0,8965	1,0000	0,9476	0,9480		4,2936	4,8281	4,8519		0,8849	0,9951	1,0000	0,9600		0,0306	0,0770	0,0000		0,0715	0,0367	0,0589		0,0440	0,0529	0,0770		0,0535	0,0589	0,0027
175569		6,5310	7,4087	7,8991		0,8268	0,9379	1,0000	0,9216		6,1009	5,4766	5,2130		1,0000	0,8977	0,8545	0,9174		0,0685	0,0029	0,1178		0,1244	0,0035	0,0313		0,1178	0,0052	0,0366		0,0609	0,0044	0,1244
175796		29,9027	30,0174	25,3670		0,9962	1,0000	0,8451	0,9471		21,0367	21,1250	26,8519		0,7834	0,7867	1,0000	0,8567		0,0581	0,0784	0,1012		0,0280	0,0257	0,2231		0,2259	0,2183	0,0784		0,1968	0,2231	0,0008
175816		5,2566	5,0609	5,5413		0,9486	0,9133	1,0000	0,9540		4,3211	4,8984	4,7778		0,8821	1,0000	0,9754	0,9525		0,0005	0,0218	0,0680		0,0569	0,0702	0,0101		0,0602	0,0680	0,0090		0,0002	0,0199	0,0702
176505		9,8230	10,3478	12,7156		0,7725	0,8138	1,0000	0,8621		6,7064	6,9531	7,7500		0,8653	0,8972	1,0000	0,9208		0,0420	0,0130	0,2141		0,0256	0,0051	0,1190		0,0001	0,0081	0,2141		0,1507	0,0847	0,1190
176555		15,7168	10,6522	16,1927		0,9706	0,6578	1,0000	0,8761		6,3945	6,5312	8,9444		0,7149	0,7302	1,0000	0,8150		0,0824	0,2297	0,1907		0,0428	0,0312	0,2950		0,1331	0,1111	0,1907		0,1666	0,1003	0,2950
176899		7,4513	8,8174	8,4495		0,8451	1,0000	0,9583	0,9344		4,5138	3,2266	4,9722		0,9078	0,6489	1,0000	0,8522		0,0697	0,0978	0,0076		0,0200	0,1832	0,2306		0,0075	0,5086	0,0978		0,0003	0,2306	0,0860
176962		1,9381	2,5652	3,4220		0,5664	0,7496	1,0000	0,7720		6,1009	5,4141	7,1111		0,8579	0,7614	1,0000	0,8731		0,1491	0,0020	0,3733		0,0014	0,0670	0,1958		0,0337	0,0005	0,3733		0,4151	0,0806	0,1958
176992		3,1593	3,5217	3,6055		0,8762	0,9768	1,0000	0,9510		2,2661	1,9219	2,3426		0,9673	0,8204	1,0000	0,9293		0,0619	0,0126	0,0725		0,0196	0,0939	0,1058		0,0047	0,1617	0,0725		0,0256	0,0329	0,1058
177051		8,5310	8,6870	9,1009		0,9374	0,9545	1,0000	0,9640		12,1468	12,0781	16,9537		0,7165	0,7124	1,0000	0,8096		0,0121	0,0017	0,0529		0,0366	0,0397	0,3047		0,5371	0,5510	0,0529		0,0977	0,1328	0,3047
177412		72,1150	75,0522	90,5229		0,7966	0,8291	1,0000	0,8752		126,0917	163,5938	173,0278		0,7287	0,9455	1,0000	0,8914		0,0352	0,0128	0,1922		0,1464	0,0261	0,1658		0,1114	0,0402	0,1922		0,0549	0,0251	0,1658
177413		3,1770	4,0783	4,3394		0,7321	0,9398	1,0000	0,8907		0,3578	1,4844	0,8241		0,2410	1,0000	0,5552	0,5987		0,1392	0,0210	0,1670		0,3814	0,7400	0,0056		1,6669	0,1670	0,5219		0,0563	0,4466	0,7400
177445		16,0000	17,2957	23,6697		0,6760	0,7307	1,0000	0,8022		9,1468	11,2969	14,5833		0,6272	0,7746	1,0000	0,8006		0,0638	0,0215	0,3179		0,1157	0,0030	0,3208		0,1182	0,0033	0,3179		0,0620	0,0205	0,3208
177547		63,5664	73,6174	80,4495		0,7901	0,9151	1,0000	0,9017		55,7982	58,4297	71,0741		0,7851	0,8221	1,0000	0,8691		0,0791	0,0015	0,1492		0,0385	0,0128	0,2025		0,0858	0,0427	0,1492		0,0343	0,0151	0,2025
177558		9,6814	10,1478	10,3945		0,9314	0,9763	1,0000	0,9692		12,5321	12,6328	14,4630		0,8665	0,8735	1,0000	0,9133		0,0258	0,0013	0,0451		0,0174	0,0128	0,1308		0,1426	0,1270	0,0451		0,0032	0,0495	0,1308
177616		12,0265	13,7130	11,7615		0,8770	1,0000	0,8577	0,9116		17,9908	20,3125	18,1481		0,8857	1,0000	0,8934	0,9264		0,0096	0,1336	0,0223		0,0152	0,1103	0,0102		0,0055	0,1336	0,0028		0,0218	0,1103	0,0400
178031		4,1062	3,0522	5,1468		0,7978	0,5930	1,0000	0,7969		1,4771	0,9219	2,7593		0,5353	0,3341	1,0000	0,6231		0,0000	0,1554	0,3274		0,0231	0,2464	0,6824		0,2477	0,7219	0,3274		0,1028	0,0028	0,6824
178184		16,8496	22,9043	21,3486		0,7357	1,0000	0,9321	0,8892		7,0275	7,2578	7,6204		0,9222	0,9524	1,0000	0,9582		0,1305	0,1693	0,0153		0,0188	0,0006	0,0616		0,0088	0,0363	0,1693		0,4229	0,0616	0,0104
178186		22,2124	20,1304	28,2110		0,7874	0,7136	1,0000	0,8336		15,4495	13,8125	16,3056		0,9475	0,8471	1,0000	0,9315		0,0104	0,0644	0,2625		0,0031	0,0611	0,1023		0,0876	0,0010	0,2625		0,1566	0,3170	0,1023
178312		84,1239	79,8261	80,2477		1,0000	0,9489	0,9539	0,9676		71,9725	67,9688	66,5833		1,0000	0,9444	0,9251	0,9565		0,0475	0,0069	0,0038		0,0642	0,0024	0,0141		0,0475	0,0103	0,0306		0,0642	0,0009	0,0001
178385		3,6195	3,3565	3,3028		1,0000	0,9273	0,9125	0,9466		1,8257	2,7969	2,2500		0,6528	1,0000	0,8045	0,8191		0,0791	0,0048	0,0141		0,1129	0,2879	0,0010		0,5880	0,0791	0,1774		0,2879	0,0705	0,0505
178639		6,0177	5,8783	5,7982		1,0000	0,9768	0,9635	0,9801		3,1193	2,6953	3,2500		0,9598	0,8293	1,0000	0,9297		0,0290	0,0004	0,0082		0,0117	0,0817	0,1051		0,0118	0,3295	0,0290		0,1051	0,0326	0,0151
178643		1,9735	2,5304	2,9083		0,6786	0,8701	1,0000	0,8495		5,6789	6,9922	6,0741		0,8122	1,0000	0,8687	0,8936		0,1320	0,0025	0,2352		0,0421	0,1622	0,0044		0,0074	0,2352	0,0021		0,2433	0,0040	0,1622
178755		30,1593	35,7652	32,1009		0,8433	1,0000	0,8975	0,9136		38,9358	56,2344	48,5926		0,6924	1,0000	0,8641	0,8522		0,0372	0,1303	0,0022		0,1178	0,2308	0,0008		0,2866	0,1303	0,0194		0,0004	0,2308	0,0130
179141		10,7699	11,6522	13,0826		0,8232	0,8907	1,0000	0,9046		8,1560	9,1016	10,1204		0,8059	0,8993	1,0000	0,9017		0,0454	0,0016	0,1446		0,0600	0,0000	0,1492		0,0646	0,0002	0,1446		0,0416	0,0010	0,1492
179404		31,2655	29,1217	36,1560		0,8647	0,8054	1,0000	0,8901		42,7982	62,5000	47,4630		0,6848	1,0000	0,7594	0,8147		0,0044	0,0441	0,1680		0,0700	0,2956	0,0137		0,2200	0,1680	0,0979		0,0129	0,0004	0,2956
179460		33,6283	34,4348	36,6239		0,9182	0,9402	1,0000	0,9528		43,3303	44,8281	52,6852		0,8224	0,8509	1,0000	0,8911		0,0159	0,0024	0,0697		0,0301	0,0109	0,1663		0,1649	0,1087	0,0697		0,0059	0,0211	0,1663
179834		7,0265	6,3391	8,4771		0,8289	0,7478	1,0000	0,8589		25,0550	27,6719	27,9907		0,8951	0,9886	1,0000	0,9612		0,0051	0,0619	0,2194		0,0586	0,0199	0,0570		0,0085	0,1593	0,2194		0,1895	0,4106	0,0570
179919		11,3274	11,9565	12,9083		0,8775	0,9263	1,0000	0,9346		10,0642	9,4453	10,6574		0,9443	0,8863	1,0000	0,9435		0,0311	0,0008	0,0976		0,0000	0,0348	0,0838		0,0012	0,0229	0,0976		0,0450	0,0037	0,0838
179965		3,0177	2,6087	3,6239		0,8327	0,7199	1,0000	0,8509		1,2110	1,8047	1,8611		0,6507	0,9697	1,0000	0,8735		0,0018	0,0811	0,2330		0,2353	0,0837	0,1952		0,1771	0,1132	0,2330		0,0100	0,1203	0,1952
179966		12,9381	13,7652	15,2569		0,8480	0,9022	1,0000	0,9167		6,8807	7,4609	7,5648		0,9096	0,9863	1,0000	0,9653		0,0366	0,0019	0,1254		0,0469	0,0122	0,0510		0,0005	0,0683	0,1254		0,1653	0,0581	0,0510
180086		8,9469	8,4435	9,7248		0,9200	0,8682	1,0000	0,9294		7,1009	6,1563	6,2778		1,0000	0,8670	0,8841	0,9170		0,0009	0,0334	0,1056		0,1250	0,0204	0,0092		0,1056	0,0346	0,0192		0,0001	0,0194	0,1250
180197		7,1593	8,7217	8,8073		0,8129	0,9903	1,0000	0,9344		6,6055	6,6953	6,7130		0,9840	0,9974	1,0000	0,9938		0,1195	0,0562	0,0979		0,0078	0,0019	0,0090		0,0408	0,0816	0,0979		0,6834	0,0012	0,0090
180242		4,2035	4,9391	4,7339		0,8511	1,0000	0,9585	0,9365		1,2844	1,5391	1,9537		0,6574	0,7878	1,0000	0,8151		0,0657	0,0946	0,0066		0,1008	0,0034	0,2950		0,4975	0,1729	0,0946		0,0065	0,2950	0,1346
180252		148,5487	157,5044	150,3211		0,9431	1,0000	0,9544	0,9658		121,7064	113,0000	146,5648		0,8304	0,7710	1,0000	0,8671		0,0094	0,0501	0,0026		0,0079	0,0491	0,2057		0,2111	0,3780	0,0501		0,0447	0,2057	0,0617
180407		84,6195	81,6000	100,1927		0,8446	0,8144	1,0000	0,8863		115,1743	159,1484	164,8518		0,6987	0,9654	1,0000	0,8880		0,0114	0,0318	0,1741		0,1886	0,0577	0,1713		0,1840	0,0596	0,1741		0,0124	0,0336	0,1713
180412		15,1150	17,2435	15,8532		0,8766	1,0000	0,9194	0,9320		5,9633	6,3906	6,1852		0,9331	1,0000	0,9679	0,9670		0,0286	0,1016	0,0017		0,0201	0,0484	0,0000		0,0000	0,1016	0,0180		0,1108	0,0484	0,0369
180868		566,9115	556,5739	537,4587		1,0000	0,9818	0,9480	0,9766		458,8991	399,2578	477,9630		0,9601	0,8353	1,0000	0,9318		0,0341	0,0009	0,0192		0,0106	0,0777	0,1019		0,0071	0,2753	0,0341		0,1019	0,0393	0,0032
180998		1,3009	1,6000	1,5780		0,8131	1,0000	0,9862	0,9331		4,1101	4,9453	5,4259		0,7575	0,9114	1,0000	0,8896		0,1156	0,0999	0,0474		0,0997	0,0037	0,1687		0,2227	0,0050	0,0999		0,0366	0,1687	0,1054
181294		4,6991	4,7478	5,1101		0,9196	0,9291	1,0000	0,9496		6,2110	7,3437	7,1296		0,8458	1,0000	0,9708	0,9389		0,0116	0,0056	0,0747		0,0785	0,0910	0,0158		0,1075	0,0747	0,0080		0,0043	0,0011	0,0910
181362		7,7876	9,4609	7,0734		0,8231	1,0000	0,7476	0,8569		11,5688	10,4375	12,4907		0,9262	0,8356	1,0000	0,9206		0,0063	0,2227	0,0595		0,0003	0,0558	0,1193		0,0334	0,0026	0,2227		0,0715	0,1193	0,1965
181713		4,3805	5,3913	6,2477		0,7011	0,8629	1,0000	0,8547		15,9817	24,9844	20,9167		0,6397	1,0000	0,8372	0,8256		0,1106	0,0004	0,2265		0,1418	0,2764	0,0007		0,2047	0,2265	0,0017		0,0670	0,0074	0,2764
181718		44,8584	43,2087	60,9266		0,7363	0,7092	1,0000	0,8152		29,2844	37,4219	39,4352		0,7426	0,9489	1,0000	0,8972		0,0271	0,0476	0,2948		0,1382	0,0252	0,1565		0,0231	0,1133	0,2948		0,1484	0,1956	0,1565
181845		21,9823	21,0348	23,9083		0,9194	0,8798	1,0000	0,9331		19,4679	19,6641	21,7593		0,8947	0,9037	1,0000	0,9328		0,0020	0,0269	0,0999		0,0144	0,0087	0,1003		0,0147	0,0089	0,0999		0,0019	0,0266	0,1003
182131		5,2035	5,1652	4,7706		1,0000	0,9926	0,9168	0,9698		1,3670	0,6016	0,9352		1,0000	0,4401	0,6841	0,7081		0,0442	0,0183	0,0473		0,4980	0,2241	0,0020		0,0442	1,8574	0,7256		0,4980	0,4447	0,1910
182228		10,1858	8,3478	10,5872		0,9621	0,7885	1,0000	0,9169		5,1927	5,4453	5,3241		0,9536	1,0000	0,9777	0,9771		0,0239	0,1133	0,1252		0,0138	0,0334	0,0000		0,0150	0,1252	0,0484		0,0061	0,4347	0,0334
182253		115,8319	131,0522	110,1376		0,8839	1,0000	0,8404	0,9081		68,1560	64,5781	64,1019		1,0000	0,9475	0,9405	0,9627		0,0047	0,1391	0,0331		0,0549	0,0041	0,0084		0,1391	0,0157	0,0103		0,0813	0,0549	0,1698
182404		150,3097	160,5217	171,8257		0,8748	0,9342	1,0000	0,9363		49,4404	25,8750	60,3519		0,8192	0,4287	1,0000	0,7493		0,0364	0,0001	0,0949		0,0201	0,3335	0,4163		0,1143	1,3252	0,0949		0,0700	0,1703	0,4163
182475		14,0089	12,8870	12,2110		1,0000	0,9199	0,8717	0,9305		9,1009	10,7578	9,4630		0,8460	1,0000	0,8796	0,9085		0,1039	0,0012	0,0315		0,0287	0,1384	0,0067		0,0606	0,1039	0,0241		0,1384	0,0012	0,0106
182508		7,2743	7,6348	5,6972		0,9528	1,0000	0,7462	0,8997		3,5780	3,4141	4,2870		0,8346	0,7964	1,0000	0,8770		0,0275	0,1525	0,1384		0,0110	0,0373	0,1893		0,0289	0,0678	0,1525		0,0487	0,1893	0,0913
182906		1,0796	1,0957	1,0642		0,9853	1,0000	0,9713	0,9855		2,7523	2,4453	2,5093		1,0000	0,8885	0,9117	0,9334		0,0000	0,0210	0,0080		0,0994	0,0197	0,0050		0,0210	0,1956	0,1279		0,0449	0,0994	0,0209
182936		39,0000	41,7304	48,4404		0,8051	0,8615	1,0000	0,8889		13,3211	15,5781	19,1759		0,6947	0,8124	1,0000	0,8357		0,0430	0,0051	0,1699		0,0877	0,0028	0,2589		0,1981	0,0363	0,1699		0,0047	0,0037	0,2589
183158		6,1947	6,4870	7,6422		0,8106	0,8488	1,0000	0,8865		4,8349	5,2734	5,5093		0,8776	0,9572	1,0000	0,9449		0,0352	0,0093	0,1738		0,0474	0,0022	0,0817		0,0006	0,0457	0,1738		0,1582	0,0889	0,0817
183227		31,4248	39,5652	27,0367		0,7943	1,0000	0,6833	0,8259		49,7890	53,1250	48,6019		0,9372	1,0000	0,9149	0,9507		0,0048	0,2760	0,0864		0,0026	0,0729	0,0164		0,0786	0,2760	0,0472		0,2180	0,0729	0,5240
183291		9,3717	9,2435	11,6330		0,8056	0,7946	1,0000	0,8667		6,1193	6,0078	6,3148		0,9690	0,9514	1,0000	0,9735		0,0209	0,0286	0,2063		0,0005	0,0110	0,0388		0,0908	0,0572	0,2063		0,3386	0,3738	0,0388
183327		13,2389	14,2696	14,7982		0,8946	0,9643	1,0000	0,9530		6,8440	10,3828	12,3333		0,5549	0,8418	1,0000	0,7989		0,0411	0,0022	0,0695		0,2184	0,0088	0,3239		1,0102	0,1261	0,0695		0,0478	0,1726	0,3239
183334		14,9558	13,0348	9,5321		1,0000	0,8716	0,6374	0,8363		22,5229	16,9766	24,5000		0,9193	0,6929	1,0000	0,8707		0,2579	0,0070	0,1664		0,0171	0,1550	0,1997		0,0432	0,0907	0,2579		0,1997	0,0000	0,2528
183335		9,8584	9,8870	12,3303		0,7995	0,8018	1,0000	0,8671		14,2569	18,4297	24,4444		0,5832	0,7539	1,0000	0,7791		0,0253	0,0237	0,2057		0,1380	0,0026	0,3602		0,3536	0,0666	0,2057		0,0018	0,0022	0,3602
183858		77,8850	88,2696	89,2385		0,8728	0,9891	1,0000	0,9540		135,7890	126,1016	141,2407		0,9614	0,8928	1,0000	0,9514		0,0746	0,0290	0,0680		0,0017	0,0405	0,0719		0,0010	0,0454	0,0680		0,0680	0,0320	0,0719
184015		8,3363	8,7826	9,8899		0,8429	0,8880	1,0000	0,9103		8,0917	6,4375	7,9630		1,0000	0,7956	0,9841	0,9266		0,0335	0,0041	0,1355		0,1100	0,1270	0,0504		0,1355	0,0884	0,0710		0,0572	0,0137	0,1100
184048		1,7699	2,0348	2,1193		0,8351	0,9601	1,0000	0,9318		0,7339	1,1797	1,3241		0,5543	0,8909	1,0000	0,8151		0,0779	0,0106	0,1020		0,2574	0,0313	0,2950		0,7914	0,0162	0,1020		0,0020	0,1386	0,2950
184060		17,6195	16,4957	20,1468		0,8746	0,8188	1,0000	0,8978		12,7982	11,3125	13,0926		0,9775	0,8640	1,0000	0,9472		0,0040	0,0409	0,1556		0,0167	0,0709	0,0783		0,0709	0,0082	0,1556		0,0559	0,1503	0,0783
184158		6,6637	8,0000	9,0642		0,7352	0,8826	1,0000	0,8726		3,1651	3,1953	3,3056		0,9575	0,9666	1,0000	0,9747		0,0978	0,0007	0,1966		0,0072	0,0017	0,0369		0,0610	0,0782	0,1966		0,5982	0,1336	0,0369
184179		2,3717	1,5913	2,4679		0,9610	0,6448	1,0000	0,8686		6,4128	4,6719	8,1204		0,7897	0,5753	1,0000	0,7883		0,0718	0,2325	0,2032		0,0000	0,1652	0,3431		0,0342	0,3768	0,2032		0,1794	0,0783	0,3431
184396		32,8584	33,5826	36,7890		0,8932	0,9128	1,0000	0,9353		65,1468	59,4219	91,9537		0,7085	0,6462	1,0000	0,7849		0,0179	0,0055	0,0964		0,0232	0,0727	0,3494		0,3494	0,5227	0,0964		0,0586	0,0853	0,3494
184548		38,9204	36,7043	34,1651		1,0000	0,9431	0,8778	0,9403		25,9266	24,1328	25,3241		1,0000	0,9308	0,9768	0,9692		0,0888	0,0001	0,0392		0,0451	0,0265	0,0015		0,0888	0,0011	0,0220		0,0451	0,0133	0,1174
184792		1,2920	0,7130	0,9083		1,0000	0,5519	0,7030	0,7516		2,3119	4,4531	3,4074		0,5192	1,0000	0,7652	0,7614		0,4119	0,1356	0,0088		0,1994	0,3932	0,0001		0,1811	0,4119	0,0007		0,3932	0,1513	0,0129
184838		8,1593	7,5652	12,1651		0,6707	0,6219	1,0000	0,7642		19,7798	26,6172	33,5833		0,5890	0,7926	1,0000	0,7938		0,0324	0,0727	0,3880		0,1555	0,0000	0,3330		0,1082	0,0033	0,3880		0,0594	0,1119	0,3330
184855		87,6637	90,6435	119,2110		0,7354	0,7604	1,0000	0,8319		56,5505	93,1094	61,9907		0,6074	1,0000	0,6658	0,7577		0,0424	0,0240	0,2655		0,0797	0,4003	0,0309		0,2049	0,2655	0,1174		0,0019	0,0000	0,4003
184968		4,7257	4,2522	4,1284		1,0000	0,8998	0,8736	0,9245		3,6881	2,7188	3,5926		1,0000	0,7372	0,9741	0,9038		0,1133	0,0057	0,0226		0,1460	0,1643	0,0563		0,1133	0,2320	0,0335		0,1460	0,0001	0,0069
185312		9,2566	11,0957	12,3028		0,7524	0,9019	1,0000	0,8848		6,4312	7,3359	10,4907		0,6130	0,6993	1,0000	0,7708		0,0973	0,0022	0,1766		0,0898	0,0196	0,3756		0,3517	0,1788	0,1766		0,0014	0,0843	0,3756
185644		18,0177	20,5565	18,6514		0,8765	1,0000	0,9073	0,9279		40,2569	29,2734	54,2500		0,7421	0,5396	1,0000	0,7606		0,0239	0,1079	0,0042		0,0013	0,1671	0,3949		0,2352	0,8098	0,1079		0,0615	0,3949	0,1041
185792		2,3805	2,6261	3,7431		0,6360	0,7016	1,0000	0,7792		7,3486	7,9766	7,3333		0,9213	1,0000	0,9194	0,9469		0,0762	0,0235	0,3599		0,0082	0,0787	0,0094		0,1055	0,3599	0,1022		0,6456	0,4395	0,0787
186158		7,0177	8,4957	10,0092		0,7011	0,8488	1,0000	0,8500		12,9725	15,6250	18,0463		0,7188	0,8658	1,0000	0,8616		0,1024	0,0000	0,2345		0,0996	0,0001	0,2150		0,0810	0,0015	0,2345		0,1234	0,0010	0,2150
186253		19,0796	16,2783	16,8165		1,0000	0,8532	0,8814	0,9115		13,4495	11,0391	13,0000		1,0000	0,8208	0,9666	0,9291		0,1336	0,0259	0,0074		0,1060	0,0930	0,0189		0,1336	0,0583	0,0348		0,1060	0,0493	0,0210
186389		15,4956	16,6261	15,5138		0,9320	1,0000	0,9331	0,9550		24,8165	20,6563	30,5463		0,8124	0,6762	1,0000	0,8295		0,0077	0,0664	0,0071		0,0015	0,1003	0,2696		0,1970	0,5853	0,0664		0,0664	0,2696	0,0681
186531		9,6903	10,4870	9,2202		0,9240	1,0000	0,8792	0,9344		5,0275	5,5469	4,4167		0,9064	1,0000	0,7962	0,9009		0,0012	0,0979	0,0292		0,0002	0,1506	0,0700		0,0082	0,0979	0,1494		0,0047	0,1506	0,0036
186545		2,9381	2,8348	2,8899		1,0000	0,9648	0,9836	0,9828		2,0183	1,6953	1,7778		1,0000	0,8400	0,8808	0,9069		0,0250	0,0106	0,0000		0,1409	0,0322	0,0054		0,0250	0,3248	0,1937		0,1409	0,0368	0,0741
186684		4,7345	4,6261	6,2752		0,7545	0,7372	1,0000	0,8306		20,3670	20,0000	30,7130		0,6631	0,6512	1,0000	0,7714		0,0268	0,0396	0,2678		0,0438	0,0535	0,3744		0,1186	0,1348	0,2678		0,0012	0,0046	0,3744
186758		7,6903	6,5913	9,4220		0,8162	0,6996	1,0000	0,8386		10,3945	16,0938	18,5926		0,5591	0,8656	1,0000	0,8082		0,0026	0,0863	0,2539		0,2323	0,0167	0,3072		0,3123	0,0041	0,2539		0,0003	0,0489	0,3072
187248		1,2655	1,5652	1,3394		0,8085	1,0000	0,8557	0,8881		5,2202	4,8203	4,7130		1,0000	0,9234	0,9028	0,9421		0,0389	0,1712	0,0070		0,0861	0,0042	0,0171		0,1712	0,0100	0,0016		0,1520	0,0861	0,0712
187290		1,7876	2,0000	1,2294		0,8938	1,0000	0,6147	0,8362		3,5229	3,3047	4,7130		0,7475	0,7012	1,0000	0,8162		0,0195	0,2581	0,2025		0,0209	0,0559	0,2929		0,0367	0,0810	0,2581		0,0331	0,2929	0,1601
187450		4,8142	3,7565	4,4312		1,0000	0,7803	0,9204	0,9002		3,6330	3,2656	3,8796		0,9364	0,8417	1,0000	0,9261		0,1516	0,0893	0,0035		0,0012	0,0578	0,1108		0,0119	0,0238	0,1516		0,1108	0,1524	0,0003
187478		0,3186	0,4783	0,1376		0,6661	1,0000	0,2877	0,6513		2,8991	0,4141	0,5556		1,0000	0,1428	0,1916	0,4448		0,0007	0,6187	0,3948		1,1687	0,3030	0,2054		0,6187	0,7995	0,6422		0,1431	1,1687	0,0752
187667		6,7080	7,5217	8,1743		0,8206	0,9202	1,0000	0,9136		5,2752	5,9219	6,7500		0,7815	0,8773	1,0000	0,8863		0,0620	0,0004	0,1304		0,0640	0,0006	0,1742		0,1164	0,0108	0,1304		0,0268	0,0091	0,1742
187672		2,8319	2,7826	2,6881		1,0000	0,9826	0,9492	0,9773		4,6606	4,5938	6,1759		0,7546	0,7438	1,0000	0,8328		0,0332	0,0010	0,0190		0,0285	0,0365	0,2639		0,5607	0,6023	0,0332		0,2639	0,1776	0,0919
187699		3,2301	2,8870	3,7248		0,8672	0,7751	1,0000	0,8808		8,5872	12,3516	13,2778		0,6467	0,9302	1,0000	0,8590		0,0012	0,0630	0,1832		0,2033	0,0361	0,2193		0,2653	0,0194	0,1832		0,0004	0,0366	0,2193
187988		3,4867	3,8696	4,3945		0,7934	0,8806	1,0000	0,8913		7,6147	9,1016	10,6111		0,7176	0,8577	1,0000	0,8585		0,0582	0,0008	0,1660		0,0958	0,0000	0,2202		0,1646	0,0077	0,1660		0,0225	0,0030	0,2202
188552		51,2212	53,2174	57,6055		0,8892	0,9238	1,0000	0,9377		39,5138	47,4063	48,4815		0,8150	0,9778	1,0000	0,9309		0,0239	0,0022	0,0928		0,1066	0,0330	0,1032		0,1254	0,0261	0,0928		0,0168	0,0006	0,1032
188608		6,5841	6,7739	7,7982		0,8443	0,8686	1,0000	0,9043		4,8257	6,0234	4,3519		0,8012	1,0000	0,7225	0,8412		0,0257	0,0096	0,1451		0,0081	0,2494	0,0649		0,0698	0,1451	0,1923		0,0001	0,0043	0,2494
188632		9,1150	10,1652	9,8899		0,8967	1,0000	0,9729	0,9565		14,2294	13,4297	15,6204		0,9109	0,8598	1,0000	0,9236		0,0455	0,0641	0,0054		0,0016	0,0340	0,1147		0,0280	0,1047	0,0641		0,0067	0,1147	0,0325
188684		91,2655	98,8522	80,4495		0,9233	1,0000	0,8138	0,9124		121,0642	113,7031	128,3056		0,9436	0,8862	1,0000	0,9432		0,0011	0,1323	0,0682		0,0000	0,0345	0,0843		0,0099	0,0057	0,1323		0,0049	0,0843	0,1458
188689		20,8938	21,4087	21,2018		0,9759	1,0000	0,9903	0,9888		28,5321	33,5625	28,9259		0,8501	1,0000	0,8619	0,9040		0,0080	0,0163	0,0002		0,0210	0,1456	0,0132		0,3748	0,0163	0,3292		0,0598	0,1456	0,0983
189020		5,7168	6,8609	7,8807		0,7254	0,8706	1,0000	0,8653		3,3945	4,8438	4,8519		0,6996	0,9983	1,0000	0,8993		0,0977	0,0002	0,2086		0,2202	0,1406	0,1531		0,1331	0,1953	0,2086		0,1725	0,0061	0,1531
189107		6,1327	7,5826	5,3028		0,8088	1,0000	0,6993	0,8360		9,7982	10,4922	11,2870		0,8681	0,9296	1,0000	0,9326		0,0037	0,2583	0,0829		0,0379	0,0001	0,1007		0,0057	0,0564	0,2583		0,1213	0,1007	0,3580
189157		3,3805	3,6783	3,1193		0,9190	1,0000	0,8480	0,9224		5,8440	6,1406	7,6296		0,7660	0,8048	1,0000	0,8569		0,0001	0,1166	0,0444		0,0422	0,0146	0,2227		0,1672	0,1013	0,1166		0,0263	0,2227	0,0005
189160		59,1858	74,2435	62,1009		0,7972	1,0000	0,8364	0,8779		34,9450	33,0234	44,8333		0,7794	0,7366	1,0000	0,8387		0,0375	0,1879	0,0106		0,0171	0,0484	0,2538		0,0544	0,1057	0,1879		0,0086	0,2538	0,0000
189365		55,1239	64,6348	73,6147		0,7488	0,8780	1,0000	0,8756		29,0459	38,9531	35,2407		0,7457	1,0000	0,9047	0,8835		0,0857	0,0000	0,1916		0,1039	0,1788	0,0033		0,0896	0,1916	0,0060		0,0996	0,0002	0,1788
189816		13,2124	13,5739	17,1560		0,7701	0,7912	1,0000	0,8538		8,7431	9,5469	13,3796		0,6535	0,7135	1,0000	0,7890		0,0355	0,0204	0,2280		0,0704	0,0229	0,3419		0,1793	0,0932	0,2280		0,0015	0,0000	0,3419
190073		11,8407	11,0348	12,6514		0,9359	0,8722	1,0000	0,9360		15,6239	14,8672	17,3981		0,8980	0,8545	1,0000	0,9175		0,0000	0,0387	0,0953		0,0034	0,0314	0,1242		0,0149	0,0601	0,0953		0,0035	0,0170	0,1242
190504		107,1593	101,0435	103,4128		1,0000	0,9429	0,9650	0,9693		139,9541	146,2813	173,8148		0,8052	0,8416	1,0000	0,8823		0,0449	0,0136	0,0004		0,0353	0,0105	0,1807		0,3040	0,2036	0,0449		0,1807	0,0308	0,0636
190642		49,0354	53,6609	55,4771		0,8839	0,9673	1,0000	0,9504		39,9541	37,7969	45,2407		0,8831	0,8355	1,0000	0,9062		0,0499	0,0049	0,0734		0,0042	0,0354	0,1421		0,0509	0,1292	0,0734		0,0040	0,0413	0,1421
190847		21,5044	25,7913	24,3394		0,8338	1,0000	0,9437	0,9258		38,0734	47,3359	46,9815		0,8043	1,0000	0,9925	0,9323		0,0675	0,1112	0,0036		0,1282	0,1012	0,0659		0,1106	0,1112	0,0748		0,0810	0,1012	0,0016
190945		30,1416	38,0696	45,6605		0,6601	0,8338	1,0000	0,8313		11,9450	19,6250	19,6667		0,6074	0,9979	1,0000	0,8684		0,1239	0,0000	0,2666		0,3060	0,1874	0,2035		0,2035	0,2496	0,2666		0,2041	0,0071	0,2035
191050		1,9823	1,9652	1,6239		1,0000	0,9914	0,8192	0,9369		1,0183	1,1484	1,1389		0,8867	1,0000	0,9917	0,9595		0,0941	0,0561	0,1158		0,0671	0,0597	0,0283		0,0252	0,0941	0,0572		0,0597	0,0275	0,2033
191305		40,4690	42,8696	37,9083		0,9440	1,0000	0,8843	0,9428		34,2018	32,8984	32,5370		1,0000	0,9619	0,9513	0,9711		0,0000	0,0850	0,0358		0,0423	0,0020	0,0083		0,0850	0,0055	0,0010		0,0149	0,0423	0,1120
191543		1,2124	0,6261	0,7064		1,0000	0,5164	0,5826	0,6997		2,1468	2,6406	3,0463		0,7047	0,8668	1,0000	0,8572		0,5152	0,1061	0,0443		0,1103	0,0006	0,2223		0,0001	0,1116	0,5152		0,2223	0,4734	0,3212
191794		8,0619	7,8609	10,7706		0,7485	0,7298	1,0000	0,8261		12,9358	14,3203	15,2870		0,8462	0,9368	1,0000	0,9277		0,0274	0,0413	0,2756		0,0552	0,0009	0,1083		0,0021	0,0776	0,2756		0,2203	0,2610	0,1083
191839		17,0885	19,5217	23,3211		0,7327	0,8371	1,0000	0,8566		12,0826	13,0859	17,0556		0,7084	0,7672	1,0000	0,8252		0,0750	0,0022	0,2233		0,0593	0,0156	0,2771		0,1044	0,0407	0,2233		0,0381	0,0007	0,2771
192182		12,8230	16,3043	12,9174		0,7865	1,0000	0,7923	0,8596		21,5963	17,5078	22,9537		0,9409	0,7627	1,0000	0,9012		0,0283	0,2183	0,0242		0,0147	0,1163	0,1501		0,0489	0,0480	0,2183		0,0829	0,1501	0,0755
192343		18,3982	20,9652	21,7890		0,8444	0,9622	1,0000	0,9355		15,5688	18,9219	18,5278		0,8228	1,0000	0,9792	0,9340		0,0730	0,0099	0,0961		0,1020	0,0985	0,0321		0,1061	0,0961	0,0305		0,0697	0,0109	0,0985
192373		10,5221	12,0783	12,7523		0,8251	0,9471	1,0000	0,9241		15,8624	17,5859	17,9352		0,8844	0,9805	1,0000	0,9550		0,0757	0,0061	0,1139		0,0593	0,0138	0,0664		0,0141	0,0456	0,1139		0,1684	0,0010	0,0664
192723		8,0265	7,4957	9,3211		0,8611	0,8042	1,0000	0,8884		3,2752	6,5625	6,3148		0,4991	1,0000	0,9623	0,8204		0,0051	0,0433	0,1707		0,3835	0,2855	0,1364		0,6701	0,1707	0,0518		0,0086	0,0013	0,2855
192734		20,1593	23,2435	27,6605		0,7288	0,8403	1,0000	0,8564		11,4220	19,2031	17,2870		0,5948	1,0000	0,9002	0,8317		0,0791	0,0015	0,2237		0,2259	0,2659	0,0276		0,2935	0,2237	0,0124		0,0478	0,0004	0,2659
193054		2,5044	2,8348	3,5505		0,7054	0,7984	1,0000	0,8346		4,2202	5,0469	7,1204		0,5927	0,7088	1,0000	0,7672		0,0742	0,0065	0,2608		0,1080	0,0131	0,3824		0,2369	0,0706	0,2608		0,0146	0,0041	0,3824
193122		3,2832	2,9826	3,0734		1,0000	0,9084	0,9361	0,9482		5,0734	5,1719	7,0370		0,7210	0,7350	1,0000	0,8186		0,0768	0,0191	0,0020		0,0413	0,0307	0,2887		0,3928	0,3540	0,0768		0,2887	0,0461	0,0849
193191		17,0885	19,0348	22,3119		0,7659	0,8531	1,0000	0,8730		28,6330	29,3047	35,2407		0,8125	0,8316	1,0000	0,8814		0,0619	0,0025	0,1959		0,0284	0,0154	0,1822		0,0212	0,0103	0,1959		0,0744	0,0052	0,1822
193288		6,1947	6,6957	7,5963		0,8155	0,8814	1,0000	0,8990		10,5505	10,2422	11,6667		0,9043	0,8779	1,0000	0,9274		0,0457	0,0023	0,1536		0,0052	0,0221	0,1087		0,0002	0,0033	0,1536		0,0970	0,0193	0,1087
193379		3,7522	4,2870	4,9083		0,7645	0,8734	1,0000	0,8793		2,3853	3,5156	3,4444		0,6785	1,0000	0,9797	0,8861		0,0728	0,0002	0,1856		0,2200	0,1745	0,0916		0,2006	0,1856	0,1007		0,0840	0,0011	0,1745
193676		5,0885	6,0261	4,3945		0,8444	1,0000	0,7292	0,8579		4,2569	3,5703	3,7315		1,0000	0,8387	0,8766	0,9051		0,0010	0,2211	0,0809		0,1438	0,0312	0,0063		0,2211	0,0021	0,0021		0,0264	0,1438	0,1822
193735		29,4513	33,8087	32,5046		0,8711	1,0000	0,9614	0,9442		23,3945	26,1797	21,7130		0,8936	1,0000	0,8294	0,9077		0,0544	0,0828	0,0045		0,0016	0,1398	0,0432		0,0280	0,0828	0,1199		0,0104	0,1398	0,0312
193875		1,1947	0,5826	0,7431		1,0000	0,4877	0,6220	0,7032		5,8807	6,9453	5,2315		0,8467	1,0000	0,7532	0,8667		0,5079	0,1460	0,0218		0,0024	0,2065	0,0667		0,0807	0,5079	0,0090		0,2065	0,5904	0,2706
193936		9,5841	8,2261	11,4220		0,8391	0,7202	1,0000	0,8531		7,8165	6,3125	7,8241		0,9990	0,8068	1,0000	0,9353		0,0011	0,0841	0,2292		0,0892	0,1328	0,0965		0,2206	0,0114	0,2292		0,0800	0,3194	0,0965
194000		19,9381	27,8870	26,0367		0,7150	1,0000	0,9336	0,8829		36,3303	37,0078	37,5278		0,9681	0,9861	1,0000	0,9847		0,1481	0,1797	0,0209		0,0102	0,0001	0,0222		0,0688	0,1147	0,1797		0,8737	0,0222	0,0689
194026		4,4602	5,4348	6,8073		0,6552	0,7984	1,0000	0,8179		9,0000	10,6875	14,3426		0,6275	0,7452	1,0000	0,7909		0,1078	0,0018	0,2901		0,1008	0,0087	0,3384		0,1446	0,0234	0,2901		0,0708	0,0002	0,3384
194214		3,6195	3,0522	3,7339		0,9694	0,8174	1,0000	0,9289		0,9358	0,3594	0,8519		1,0000	0,3841	0,9103	0,7648		0,0224	0,0977	0,1063		0,3868	0,4738	0,1040		0,1063	1,4296	0,0035		0,2414	0,0118	0,3868
194423		9,7788	8,8522	10,9083		0,8965	0,8115	1,0000	0,9027		7,8165	6,6406	7,3796		1,0000	0,8496	0,9441	0,9312		0,0003	0,0551	0,1477		0,1028	0,0574	0,0020		0,1477	0,0202	0,0164		0,0119	0,1131	0,1028
194602		14,9823	20,1739	20,3486		0,7363	0,9914	1,0000	0,9092		9,7706	10,2266	12,7130		0,7686	0,8044	1,0000	0,8577		0,1817	0,0946	0,1373		0,0407	0,0153	0,2215		0,1262	0,0745	0,1373		0,0725	0,1725	0,2215
194782		13,0265	13,6870	11,5138		0,9517	1,0000	0,8412	0,9310		10,8532	10,1094	9,8148		1,0000	0,9315	0,9043	0,9453		0,0054	0,1031	0,0678		0,0812	0,0025	0,0193		0,1031	0,0000	0,0072		0,0006	0,0812	0,1024
194936		3,0265	2,7913	5,0550		0,5987	0,5522	1,0000	0,7170		1,5596	1,4766	2,3889		0,6529	0,6181	1,0000	0,7570		0,0464	0,0884	0,4800		0,0392	0,0683	0,4016		0,0140	0,0327	0,4800		0,0878	0,1436	0,4016
195004		10,9823	10,6522	11,8991		0,9230	0,8952	1,0000	0,9394		14,3394	16,4688	16,1389		0,8707	1,0000	0,9800	0,9502		0,0032	0,0206	0,0902		0,0683	0,0736	0,0173		0,0459	0,0902	0,0278		0,0098	0,0355	0,0736
195132		1,6637	1,5826	1,6606		1,0000	0,9513	0,9981	0,9831		6,0917	5,7969	7,1111		0,8566	0,8152	1,0000	0,8906		0,0245	0,0294	0,0159		0,0079	0,0358	0,1671		0,2723	0,4179	0,0245		0,1671	0,0336	0,1532
195255		5,7611	4,3043	6,2385		0,9235	0,6900	1,0000	0,8711		4,0000	3,5938	3,5741		1,0000	0,8984	0,8935	0,9307		0,0202	0,1606	0,1990		0,1037	0,0102	0,0134		0,1990	0,0051	0,0034		0,0006	0,3720	0,1037
195337		1,3628	1,5739	1,1835		0,8659	1,0000	0,7520	0,8726		2,7248	2,0859	2,7963		0,9744	0,7459	1,0000	0,9068		0,0003	0,1966	0,0770		0,0534	0,1574	0,1411		0,0959	0,0842	0,1966		0,0127	0,1411	0,1471
195463		88,1239	86,2957	93,1743		0,9458	0,9262	1,0000	0,9573		104,6697	123,8984	125,0555		0,8370	0,9907	1,0000	0,9426		0,0022	0,0142	0,0629		0,1019	0,0469	0,0853		0,1530	0,0286	0,0629		0,0001	0,0033	0,0853
195499		36,7611	41,8783	39,5780		0,8778	1,0000	0,9451	0,9410		12,4220	14,1563	16,4167		0,7567	0,8623	1,0000	0,8730		0,0402	0,0878	0,0002		0,0721	0,0007	0,1959		0,2592	0,0596	0,0878		0,0002	0,1959	0,0417
195753		3,7522	4,2348	4,9083		0,7645	0,8628	1,0000	0,8757		1,4220	1,3203	2,0093		0,7077	0,6571	1,0000	0,7883		0,0674	0,0011	0,1914		0,0259	0,0660	0,3432		0,1432	0,2299	0,1914		0,0024	0,0266	0,3432
196116		13,7257	12,1391	15,3853		0,8921	0,7890	1,0000	0,8937		7,8532	9,8438	11,7315		0,6694	0,8391	1,0000	0,8362		0,0000	0,0669	0,1621		0,1200	0,0000	0,2581		0,2621	0,0199	0,1621		0,0183	0,0109	0,2581
196405		9,5310	11,0348	10,7706		0,8637	1,0000	0,9761	0,9466		4,3486	4,7109	6,4630		0,6728	0,7289	1,0000	0,8006		0,0700	0,0792	0,0155		0,0649	0,0215	0,3209		0,5241	0,3606	0,0792		0,0197	0,3209	0,2058
196630		2,4867	2,6435	2,5229		0,9407	1,0000	0,9544	0,9650		1,8624	0,8984	1,7500		1,0000	0,4824	0,9396	0,8073		0,0105	0,0514	0,0022		0,3087	0,3796	0,1047		0,0514	1,5295	0,0114		0,1066	0,3087	0,1356
196634		2,9027	2,5913	3,0183		0,9617	0,8585	1,0000	0,9401		1,6972	0,7109	1,8148		0,9352	0,3917	1,0000	0,7756		0,0068	0,0629	0,0891		0,1363	0,4892	0,3665		0,0003	1,5391	0,0891		0,2006	0,0316	0,3665
196695		231,0266	250,1652	238,7339		0,9235	1,0000	0,9543	0,9593		424,6881	354,3984	475,7963		0,8926	0,7449	1,0000	0,8791		0,0189	0,0600	0,0004		0,0013	0,0969	0,1858		0,0575	0,4035	0,0600		0,0151	0,1858	0,0488
197061		24,8496	27,8261	36,4679		0,6814	0,7630	1,0000	0,8148		0,8532	1,7109	1,1574		0,4987	1,0000	0,6765	0,7251		0,0736	0,0120	0,2954		0,1652	0,4638	0,0083		0,3670	0,2954	0,0788		0,0067	0,0054	0,4638
197266		3,8673	4,4348	4,3578		0,8720	1,0000	0,9826	0,9516		2,5780	1,7656	2,7222		0,9470	0,6486	1,0000	0,8652		0,0695	0,0716	0,0199		0,0521	0,2161	0,2089		0,0003	0,6459	0,0716		0,0003	0,2089	0,1291
197310		30,4867	33,1913	41,4495		0,7355	0,8008	1,0000	0,8454		50,7431	61,6875	79,8426		0,6355	0,7726	1,0000	0,8027		0,0572	0,0103	0,2422		0,1086	0,0040	0,3170		0,1894	0,0262	0,2422		0,0191	0,0000	0,3170
197519		44,7345	47,5652	53,8807		0,8302	0,8828	1,0000	0,9043		76,7064	75,5156	95,3704		0,8043	0,7918	1,0000	0,8654		0,0381	0,0036	0,1450		0,0207	0,0294	0,2086		0,0661	0,0818	0,1450		0,0071	0,0020	0,2086
197668		26,8673	31,6522	33,8532		0,7936	0,9350	1,0000	0,9095		23,2202	27,9453	27,2500		0,8309	1,0000	0,9751	0,9353		0,0895	0,0062	0,1368		0,0926	0,0964	0,0243		0,0442	0,1368	0,0516		0,1574	0,0000	0,0964
197839		6,8319	6,2522	7,6055		0,8983	0,8221	1,0000	0,9068		5,0275	5,9063	5,5926		0,8512	1,0000	0,9469	0,9327		0,0006	0,0496	0,1412		0,0580	0,1005	0,0025		0,0227	0,1412	0,0160		0,0119	0,0998	0,1005
198232		23,6460	24,6348	30,4495		0,7766	0,8090	1,0000	0,8619		15,4128	18,6719	20,6481		0,7465	0,9043	1,0000	0,8836		0,0383	0,0154	0,2144		0,1031	0,0032	0,1785		0,0673	0,0120	0,2144		0,0655	0,0335	0,1785
198301		2,3628	2,5739	2,3211		0,9180	1,0000	0,9018	0,9399		4,4679	3,9531	5,9815		0,7470	0,6609	1,0000	0,8026		0,0056	0,0894	0,0158		0,0132	0,0795	0,3172		0,2773	0,5109	0,0894		0,0740	0,3172	0,0527
198356		19,6726	24,0261	22,5780		0,8188	1,0000	0,9397	0,9195		17,6972	21,2500	15,0000		0,8328	1,0000	0,7059	0,8462		0,0751	0,1210	0,0043		0,0010	0,2409	0,0905		0,0573	0,1210	0,2806		0,0040	0,2409	0,0606
198384		5,7876	5,0870	6,6422		0,8713	0,7659	1,0000	0,8791		4,8349	3,9375	3,2963		1,0000	0,8144	0,6818	0,8321		0,0004	0,0708	0,1859		0,2652	0,0016	0,0975		0,1859	0,0249	0,1942		0,0085	0,0206	0,2652
198473		56,1947	57,2174	64,4954		0,8713	0,8872	1,0000	0,9195		44,0367	49,3203	40,5000		0,8929	1,0000	0,8212	0,9047		0,0194	0,0091	0,1211		0,0011	0,1445	0,0476		0,0063	0,1211	0,0719		0,0085	0,0024	0,1445
198606		3,0973	3,6783	4,8073		0,6443	0,7651	1,0000	0,8031		7,3486	7,5859	11,7778		0,6239	0,6441	1,0000	0,7560		0,0988	0,0063	0,3162		0,0619	0,0450	0,4035		0,1239	0,0990	0,3162		0,0448	0,0003	0,4035
199024		1,8584	2,3478	2,6697		0,6961	0,8794	1,0000	0,8585		0,4954	0,2891	0,6296		0,7868	0,4592	1,0000	0,7487		0,1246	0,0027	0,2201		0,0058	0,2741	0,4176		0,0271	0,6317	0,2201		0,0102	0,0765	0,4176
199059		6,8850	6,7739	7,3945		0,9311	0,9161	1,0000	0,9491		4,6330	5,1172	5,3519		0,8657	0,9561	1,0000	0,9406		0,0044	0,0137	0,0754		0,0545	0,0034	0,0883		0,0730	0,0008	0,0754		0,0011	0,0069	0,0883
199094		3,6549	4,3913	3,4587		0,8323	1,0000	0,7876	0,8733		2,4128	1,5469	2,2130		1,0000	0,6411	0,9172	0,8528		0,0101	0,1954	0,0409		0,2298	0,1975	0,0276		0,1954	0,2532	0,0141		0,0023	0,2298	0,0220
199183		2,9292	2,9391	3,3761		0,8676	0,8706	1,0000	0,9127		4,8349	5,6563	6,8889		0,7018	0,8211	1,0000	0,8410		0,0161	0,0142	0,1317		0,0873	0,0021	0,2499		0,2625	0,0600	0,1317		0,0040	0,0050	0,2499
199586		18,8761	18,8435	19,8165		0,9525	0,9509	1,0000	0,9678		13,3578	15,5234	17,7315		0,7533	0,8755	1,0000	0,8763		0,0047	0,0057	0,0472		0,0812	0,0000	0,1905		0,4524	0,1164	0,0472		0,0491	0,0467	0,1905
199643		8,1593	9,0348	10,1927		0,8005	0,8864	1,0000	0,8956		6,2294	6,8984	7,2500		0,8592	0,9515	1,0000	0,9369		0,0568	0,0006	0,1590		0,0557	0,0028	0,0940		0,0093	0,0294	0,1590		0,1496	0,0255	0,0940
199757		90,2566	92,0957	89,4220		0,9800	1,0000	0,9710	0,9837		135,5505	116,4219	129,0556		1,0000	0,8589	0,9521	0,9370		0,0006	0,0237	0,0059		0,0939	0,0563	0,0030		0,0237	0,2709	0,0296		0,0304	0,0939	0,0174
200105		3,7257	3,6609	4,5596		0,8171	0,8029	1,0000	0,8733		2,0642	2,6797	2,7037		0,7635	0,9911	1,0000	0,9182		0,0185	0,0283	0,1954		0,1591	0,0808	0,1231		0,0650	0,1469	0,1954		0,0748	0,0946	0,1231
200111		11,1681	13,1304	10,9450		0,8506	1,0000	0,8336	0,8947		19,8165	20,0078	22,2870		0,8891	0,8977	1,0000	0,9290		0,0134	0,1605	0,0248		0,0150	0,0095	0,1063		0,0002	0,0001	0,1605		0,0521	0,1063	0,0741
200143		37,2389	40,9130	44,1009		0,8444	0,9277	1,0000	0,9240		25,9450	36,8828	31,7963		0,7034	1,0000	0,8621	0,8552		0,0512	0,0001	0,1140		0,1084	0,2257	0,0003		0,3059	0,1140	0,0323		0,0007	0,0365	0,2257
200352		6,7965	5,5217	8,9266		0,7614	0,6186	1,0000	0,7933		2,8716	4,4375	4,3333		0,6471	1,0000	0,9765	0,8745		0,0043	0,1151	0,3340		0,2453	0,1934	0,0986		0,0822	0,3340	0,2190		0,0691	0,3029	0,1934
200592		7,9292	8,3043	8,5413		0,9283	0,9723	1,0000	0,9669		3,5963	3,6797	3,5833		0,9773	1,0000	0,9738	0,9837		0,0253	0,0007	0,0486		0,0016	0,0237	0,0037		0,0028	0,0486	0,0012		0,0756	0,0049	0,0237
200839		51,4779	49,2087	51,3119		1,0000	0,9559	0,9968	0,9842		81,1376	78,5234	86,3889		0,9392	0,9090	1,0000	0,9494		0,0229	0,0251	0,0108		0,0015	0,0201	0,0749		0,0549	0,1260	0,0229		0,0749	0,0007	0,0572
200912		3,0796	2,4783	3,4771		0,8857	0,7127	1,0000	0,8661		1,1835	1,6172	2,0833		0,5681	0,7763	1,0000	0,7815		0,0025	0,1160	0,2073		0,1631	0,0001	0,3558		0,3843	0,0431	0,2073		0,0531	0,0187	0,3558
200967		37,7434	38,3913	50,3394		0,7498	0,7626	1,0000	0,8375		2,3945	3,7813	3,5926		0,6332	1,0000	0,9501	0,8611		0,0361	0,0267	0,2559		0,2330	0,2157	0,0611		0,1752	0,2559	0,0879		0,0628	0,0499	0,2157
201106		29,9381	30,0870	38,0917		0,7859	0,7899	1,0000	0,8586		43,9541	47,9297	61,0648		0,7198	0,7849	1,0000	0,8349		0,0278	0,0250	0,2199		0,0598	0,0122	0,2603		0,0934	0,0286	0,2199		0,0117	0,0099	0,2603
201125		17,2035	16,6609	18,4495		0,9325	0,9031	1,0000	0,9452		14,3303	16,1328	14,5463		0,8883	1,0000	0,9017	0,9300		0,0021	0,0203	0,0813		0,0165	0,1047	0,0080		0,0352	0,0813	0,0216		0,0001	0,0072	0,1047
201134		71,5752	68,2261	52,4312		1,0000	0,9532	0,7325	0,8952		111,9449	83,5547	120,6667		0,9277	0,6924	1,0000	0,8734		0,1596	0,0319	0,1497		0,0223	0,1619	0,1953		0,0090	0,2213	0,1596		0,1953	0,0531	0,1027
201275		10,9292	12,0609	12,5138		0,8734	0,9638	1,0000	0,9457		9,7706	9,1094	8,5556		1,0000	0,9323	0,8756	0,9360		0,0545	0,0052	0,0805		0,0954	0,0002	0,0350		0,0805	0,0023	0,0515		0,0374	0,0109	0,0954
201462		2,7788	2,8087	3,8532		0,7212	0,7289	1,0000	0,8167		1,0642	1,3359	2,2685		0,4691	0,5889	1,0000	0,6860		0,0393	0,0334	0,2921		0,1450	0,0301	0,5437		0,4392	0,2012	0,2921		0,0042	0,0063	0,5437
201693		0,9292	0,9739	1,7156		0,5416	0,5677	1,0000	0,7031		5,5229	4,9531	6,1574		0,8970	0,8044	1,0000	0,9005		0,0833	0,0592	0,5082		0,0001	0,0597	0,1513		0,1578	0,0384	0,5082		0,6127	0,5381	0,1513
201829		374,3894	377,8087	392,7064		0,9534	0,9621	1,0000	0,9718		348,7614	281,5469	384,2685		0,9076	0,7327	1,0000	0,8801		0,0075	0,0023	0,0412		0,0056	0,1154	0,1843		0,0687	0,5689	0,0412		0,0464	0,0606	0,1843
202449		34,0885	39,2522	43,0917		0,7911	0,9109	1,0000	0,9007		20,3028	22,1641	27,4444		0,7398	0,8076	1,0000	0,8491		0,0760	0,0009	0,1509		0,0575	0,0091	0,2359		0,1515	0,0564	0,1509		0,0173	0,0246	0,2359
202508		6,4690	7,0000	8,1376		0,7950	0,8602	1,0000	0,8851		14,1284	15,6719	18,9815		0,7443	0,8256	1,0000	0,8567		0,0481	0,0041	0,1761		0,0625	0,0053	0,2232		0,1089	0,0220	0,1761		0,0202	0,0001	0,2232
202549		131,8319	143,3913	151,4587		0,8704	0,9467	1,0000	0,9390		100,4862	115,8359	112,1019		0,8675	1,0000	0,9678	0,9451		0,0457	0,0008	0,0907		0,0612	0,0815	0,0083		0,0493	0,0907	0,0124		0,0572	0,0000	0,0815
203046		14,4336	14,7130	16,9450		0,8518	0,8683	1,0000	0,9067		10,4954	11,5547	13,5185		0,7764	0,8547	1,0000	0,8770		0,0222	0,0113	0,1413		0,0564	0,0032	0,1893		0,1082	0,0200	0,1413		0,0040	0,0005	0,1893
203183		52,3363	57,3217	61,8899		0,8456	0,9262	1,0000	0,9239		90,1651	107,8672	105,3519		0,8359	1,0000	0,9767	0,9375		0,0496	0,0001	0,1141		0,0903	0,0931	0,0245		0,0613	0,1141	0,0384		0,0756	0,0015	0,0931
203282		10,8673	10,6957	11,0826		0,9806	0,9651	1,0000	0,9819		8,1651	9,0156	8,1574		0,9057	1,0000	0,9048	0,9368		0,0001	0,0090	0,0264		0,0104	0,0941	0,0109		0,1190	0,0264	0,1212		0,0315	0,0115	0,0941
203712		8,6460	8,3565	9,9541		0,8686	0,8395	1,0000	0,9027		4,8624	5,6484	6,8796		0,7068	0,8210	1,0000	0,8426		0,0087	0,0280	0,1477		0,0840	0,0024	0,2471		0,2171	0,0450	0,1477		0,0039	0,0001	0,2471
203807		43,9823	41,9913	54,2018		0,8115	0,7747	1,0000	0,8621		30,1009	31,9687	37,3148		0,8067	0,8567	1,0000	0,8878		0,0142	0,0400	0,2141		0,0402	0,0065	0,1717		0,0169	0,0002	0,2141		0,0359	0,0743	0,1717
203834		4,5133	4,4957	3,8807		1,0000	0,9961	0,8598	0,9520		4,0275	3,3984	3,6481		1,0000	0,8438	0,9058	0,9165		0,0710	0,0510	0,0903		0,1257	0,0406	0,0010		0,0710	0,1190	0,0266		0,1257	0,1024	0,0256
204141		5,0088	4,6522	7,2936		0,6867	0,6378	1,0000	0,7749		2,6972	3,7188	3,8519		0,7002	0,9654	1,0000	0,8886		0,0297	0,0693	0,3680		0,1873	0,0572	0,1704		0,0215	0,2129	0,3680		0,2118	0,3107	0,1704
204279		24,6460	27,8957	33,0734		0,7452	0,8434	1,0000	0,8629		16,9725	26,0234	22,2870		0,6522	1,0000	0,8564	0,8362		0,0701	0,0022	0,2128		0,1440	0,2580	0,0022		0,2036	0,2128	0,0003		0,0386	0,0003	0,2580
204454		2,3186	2,4957	3,2661		0,7099	0,7641	1,0000	0,8247		0,4312	0,3750	0,7315		0,5895	0,5126	1,0000	0,7007		0,0573	0,0169	0,2781		0,0402	0,1117	0,5131		0,2184	0,3672	0,2781		0,0003	0,0145	0,5131
204646		6,7434	6,4435	6,7982		0,9919	0,9478	1,0000	0,9799		5,5413	5,4531	5,7315		0,9668	0,9514	1,0000	0,9727		0,0068	0,0263	0,0292		0,0009	0,0101	0,0398		0,0053	0,0214	0,0292		0,0138	0,0134	0,0398
204737		38,9381	41,6783	39,7431		0,9343	1,0000	0,9536	0,9626		51,3578	67,6641	55,8241		0,7590	1,0000	0,8250	0,8613		0,0132	0,0550	0,0015		0,0537	0,2153	0,0075		0,3876	0,0550	0,2060		0,0387	0,2153	0,0666
204787		18,7434	20,0261	20,1651		0,9295	0,9931	1,0000	0,9742		33,3027	37,9922	35,3056		0,8766	1,0000	0,9293	0,9353		0,0393	0,0144	0,0377		0,0330	0,0965	0,0004		0,1452	0,0377	0,0396		0,0004	0,0637	0,0965
205292		8,0177	8,1217	8,7431		0,9170	0,9289	1,0000	0,9487		2,9450	2,4688	3,4815		0,8459	0,7091	1,0000	0,8517		0,0126	0,0052	0,0760		0,0002	0,0952	0,2316		0,1044	0,4301	0,0760		0,0283	0,0409	0,2316
205375		2,6018	2,7304	3,4220		0,7603	0,7979	1,0000	0,8527		0,6422	0,4219	0,2870		1,0000	0,6570	0,4469	0,7013		0,0426	0,0158	0,2298		0,5119	0,0066	0,2011		0,2298	0,1713	0,6394		0,0125	0,0346	0,5119
205393		6,0619	6,0783	5,4495		0,9973	1,0000	0,8965	0,9646		11,5413	9,7734	13,4444		0,8584	0,7269	1,0000	0,8618		0,0379	0,0520	0,0655		0,0001	0,0898	0,2146		0,1387	0,5083	0,0520		0,1948	0,2146	0,0079
205966		9,9558	13,0870	13,3945		0,7433	0,9770	1,0000	0,9068		31,7431	43,6406	42,0370		0,7274	1,0000	0,9633	0,8969		0,1620	0,0588	0,1412		0,1625	0,1570	0,0445		0,1907	0,1412	0,0346		0,1364	0,0709	0,1570
205981		3,5310	3,9043	3,7615		0,9044	1,0000	0,9634	0,9559		3,0092	2,8516	2,6852		1,0000	0,9476	0,8923	0,9467		0,0345	0,0650	0,0010		0,0791	0,0000	0,0330		0,0650	0,0011	0,0501		0,0209	0,0791	0,0045
206142		8,9558	9,6696	8,6147		0,9262	1,0000	0,8909	0,9390		6,9633	6,0078	8,0370		0,8664	0,7475	1,0000	0,8713		0,0020	0,0907	0,0240		0,0002	0,0802	0,1987		0,0506	0,2716	0,0907		0,0224	0,1987	0,0026
206347		14,2478	14,5217	15,1376		0,9412	0,9593	1,0000	0,9668		6,8532	8,6797	9,3241		0,7350	0,9309	1,0000	0,8886		0,0121	0,0012	0,0486		0,1301	0,0148	0,1703		0,5039	0,0223	0,0486		0,0239	0,0468	0,1703
206417		3,3363	4,2087	3,4587		0,7927	1,0000	0,8218	0,8715		6,6055	7,2031	5,6574		0,9170	1,0000	0,7854	0,9008		0,0346	0,1984	0,0144		0,0022	0,1507	0,0836		0,0150	0,1984	0,0409		0,0742	0,1507	0,0418
206427		5,0000	5,2696	6,9633		0,7180	0,7568	1,0000	0,8249		3,7064	3,3203	3,4352		1,0000	0,8958	0,9268	0,9409		0,0501	0,0212	0,2776		0,0879	0,0217	0,0024		0,2776	0,0285	0,0636		0,3555	0,2586	0,0879
206455		2,8850	2,6087	2,5688		1,0000	0,9042	0,8904	0,9315		1,5138	1,4375	1,9074		0,7936	0,7536	1,0000	0,8491		0,1023	0,0076	0,0164		0,0158	0,0445	0,2360		0,1450	0,2247	0,1023		0,2360	0,0192	0,0104
206536		29,5398	36,8609	37,5138		0,7874	0,9826	1,0000	0,9233		44,3853	61,5625	54,6852		0,7210	1,0000	0,8883	0,8698		0,1319	0,0509	0,1150		0,1116	0,2013	0,0023		0,2627	0,1150	0,0111		0,0373	0,1224	0,2013
206579		12,3717	9,6435	13,1284		0,9424	0,7346	1,0000	0,8923		8,8807	8,2813	9,8796		0,8989	0,8382	1,0000	0,9124		0,0222	0,1393	0,1644		0,0016	0,0406	0,1323		0,0003	0,0194	0,1644		0,0091	0,1947	0,1323
206612		3,7080	4,1043	5,6147		0,6604	0,7310	1,0000	0,7971		2,7706	2,0391	3,6759		0,7537	0,5547	1,0000	0,7695		0,0731	0,0182	0,3271		0,0010	0,1610	0,3780		0,0080	0,2149	0,3271		0,0442	0,0058	0,3780
206665		11,8850	10,0696	12,7615		0,9313	0,7891	1,0000	0,9068		17,5321	20,7344	23,1204		0,7583	0,8968	1,0000	0,8850		0,0056	0,0902	0,1411		0,0900	0,0010	0,1762		0,1366	0,0008	0,1411		0,0174	0,0540	0,1762
206815		15,2389	15,8174	19,0367		0,8005	0,8309	1,0000	0,8771		8,5321	9,9375	10,6574		0,8006	0,9324	1,0000	0,9110		0,0339	0,0130	0,1891		0,0829	0,0044	0,1344		0,0339	0,0240	0,1891		0,0830	0,0463	0,1344
207117		36,7876	41,6435	38,7064		0,8834	1,0000	0,9295	0,9376		49,7523	57,0625	64,5833		0,7704	0,8835	1,0000	0,8846		0,0293	0,0929	0,0008		0,0743	0,0000	0,1768		0,2134	0,0292	0,0929		0,0000	0,1768	0,0162
207167		15,3097	14,0696	15,6055		0,9810	0,9016	1,0000	0,9609		20,5229	24,6172	28,3704		0,7234	0,8677	1,0000	0,8637		0,0096	0,0481	0,0576		0,0974	0,0001	0,2114		0,4842	0,1048	0,0576		0,1264	0,0096	0,2114
207417		18,5575	23,8696	20,3578		0,7775	1,0000	0,8529	0,8768		10,5046	9,8906	15,0926		0,6960	0,6553	1,0000	0,7838		0,0549	0,1897	0,0036		0,0302	0,0626	0,3515		0,1642	0,2362	0,1897		0,0002	0,3515	0,0222
207757		26,1239	31,4957	27,8807		0,8294	1,0000	0,8852	0,9049		17,5046	15,6875	19,4074		0,9020	0,8083	1,0000	0,9034		0,0395	0,1442	0,0031		0,0000	0,0598	0,1465		0,0001	0,0622	0,1442		0,0377	0,1465	0,0026
207782		2,2655	1,8174	3,3119		0,6840	0,5487	1,0000	0,7443		15,2294	20,6094	33,7685		0,4510	0,6103	1,0000	0,6871		0,0131	0,1284	0,4261		0,1714	0,0190	0,5414		0,2792	0,0621	0,4261		0,0000	0,0604	0,5414
207913		20,6460	24,8000	27,3303		0,7554	0,9074	1,0000	0,8876		14,2752	23,6797	17,3704		0,6028	1,0000	0,7336	0,7788		0,0986	0,0030	0,1720		0,1126	0,3607	0,0082		0,3868	0,1720	0,1301		0,0022	0,0838	0,3607
208089		20,4071	21,1043	24,5046		0,8328	0,8612	1,0000	0,8980		12,0000	16,3516	15,0000		0,7339	1,0000	0,9173	0,8837		0,0287	0,0097	0,1552		0,1212	0,1783	0,0087		0,1545	0,1552	0,0031		0,0163	0,0034	0,1783
208125		39,8053	39,7304	60,3578		0,6595	0,6582	1,0000	0,7726		25,1376	31,3438	35,6296		0,7055	0,8797	1,0000	0,8617		0,0477	0,0487	0,3722		0,1176	0,0020	0,2146		0,0174	0,0543	0,3722		0,1883	0,1904	0,2146
208190		16,8584	19,0870	17,2294		0,8832	1,0000	0,9027	0,9286		11,9541	13,2656	16,3704		0,7302	0,8103	1,0000	0,8469		0,0191	0,1068	0,0066		0,0643	0,0070	0,2398		0,2643	0,1082	0,1068		0,0079	0,2398	0,0195
208402		8,7611	9,7478	9,7064		0,8988	1,0000	0,9958	0,9648		8,2110	8,7422	9,0741		0,9049	0,9634	1,0000	0,9561		0,0625	0,0516	0,0323		0,0342	0,0010	0,0647		0,0528	0,0000	0,0516		0,0418	0,0647	0,0441
208663		216,0177	222,9391	214,8349		0,9690	1,0000	0,9636	0,9775		363,7523	303,4609	412,7685		0,8812	0,7352	1,0000	0,8721		0,0022	0,0328	0,0053		0,0005	0,0970	0,1973		0,1534	0,6403	0,0328		0,0837	0,1973	0,0727
208672		20,0177	17,5478	17,0183		1,0000	0,8766	0,8502	0,9089		11,6697	10,5938	14,4630		0,8069	0,7325	1,0000	0,8464		0,1377	0,0083	0,0256		0,0082	0,0614	0,2405		0,0708	0,1878	0,1377		0,2405	0,0054	0,0001
208695		24,1770	27,5130	30,3578		0,7964	0,9063	1,0000	0,9009		36,3670	39,4609	45,1852		0,8048	0,8733	1,0000	0,8927		0,0698	0,0002	0,1505		0,0481	0,0027	0,1637		0,0599	0,0057	0,1505		0,0570	0,0014	0,1637
208748		22,9911	24,0696	27,3853		0,8395	0,8789	1,0000	0,9062		18,1927	19,2500	23,5000		0,7742	0,8191	1,0000	0,8644		0,0317	0,0058	0,1422		0,0431	0,0116	0,2102		0,1103	0,0519	0,1422		0,0036	0,0013	0,2102
208751		2,2743	1,3478	2,3670		0,9608	0,5694	1,0000	0,8434		0,5872	0,4609	0,3889		1,0000	0,7849	0,6623	0,8157		0,1024	0,3057	0,2457		0,2938	0,0044	0,0960		0,2457	0,0171	0,1435		0,1394	0,2320	0,2938
208765		9,4690	9,0609	11,4862		0,8244	0,7888	1,0000	0,8711		7,5138	7,3672	8,9444		0,8401	0,8237	1,0000	0,8879		0,0128	0,0374	0,1991		0,0149	0,0260	0,1715		0,0058	0,0132	0,1991		0,0255	0,0583	0,1715
209426		5,9912	7,3304	8,0734		0,7421	0,9080	1,0000	0,8834		4,1468	6,3203	5,5648		0,6561	1,0000	0,8805	0,8455		0,1087	0,0045	0,1789		0,1570	0,2421	0,0072		0,2549	0,1789	0,0001		0,0510	0,0246	0,2421
209483		12,3982	13,7217	15,9450		0,7776	0,8606	1,0000	0,8794		18,9083	21,5391	22,3796		0,8449	0,9624	1,0000	0,9358		0,0584	0,0023	0,1854		0,0728	0,0099	0,0957		0,0075	0,0621	0,1854		0,1909	0,0519	0,0957
209501		29,0885	29,5826	37,6697		0,7722	0,7853	1,0000	0,8525		14,0642	14,9141	18,5000		0,7602	0,8062	1,0000	0,8555		0,0326	0,0233	0,2302		0,0456	0,0130	0,2252		0,0424	0,0114	0,2302		0,0354	0,0256	0,2252
209515		57,4602	50,3478	70,3303		0,8170	0,7159	1,0000	0,8443		24,3119	14,5938	37,1019		0,6553	0,3933	1,0000	0,6829		0,0039	0,0761	0,2442		0,0025	0,2547	0,5503		0,1557	0,7568	0,2442		0,0662	0,0037	0,5503
209540		433,6991	450,3913	411,4587		0,9629	1,0000	0,9136	0,9588		345,6422	342,5938	431,3241		0,8014	0,7943	1,0000	0,8652		0,0003	0,0606	0,0288		0,0225	0,0275	0,2089		0,2436	0,2617	0,0606		0,0796	0,2089	0,0163
209566		11,8850	12,1391	13,2110		0,8996	0,9189	1,0000	0,9395		22,9174	20,8750	30,7500		0,7453	0,6789	1,0000	0,8080		0,0170	0,0049	0,0900		0,0170	0,0678	0,3075		0,2792	0,4551	0,0900		0,0455	0,0696	0,3075
209686		50,9911	52,1217	46,4954		0,9783	1,0000	0,8921	0,9568		111,7064	105,8516	111,5463		1,0000	0,9476	0,9986	0,9821		0,0098	0,0637	0,0524		0,0261	0,0322	0,0188		0,0637	0,0014	0,0545		0,0005	0,0261	0,1557
210021		32,0000	32,3913	48,1560		0,6645	0,6726	1,0000	0,7790		21,8899	14,7344	29,6019		0,7395	0,4978	1,0000	0,7457		0,0497	0,0431	0,3602		0,0001	0,2029	0,4232		0,0063	0,2733	0,3602		0,0236	0,0192	0,4232
210225		115,5664	125,8783	109,6881		0,9181	1,0000	0,8714	0,9298		77,7798	70,0234	95,6759		0,8129	0,7319	1,0000	0,8483		0,0015	0,1050	0,0308		0,0066	0,0644	0,2374		0,1070	0,2657	0,1050		0,0319	0,2374	0,0031
210253		3,7434	4,6000	5,1927		0,7209	0,8859	1,0000	0,8689		1,6330	2,5781	2,1481		0,6334	1,0000	0,8332	0,8222		0,1101	0,0019	0,2027		0,1443	0,2824	0,0006		0,2550	0,2027	0,0075		0,0448	0,0223	0,2824
210479		10,9823	1,5391	9,9817		1,0000	0,1401	0,9089	0,6830		20,6697	20,6563	20,8704		0,9904	0,9897	1,0000	0,9934		0,5500	0,9177	0,2108		0,0009	0,0012	0,0096		0,4824	0,4789	0,5500		0,0096	5,6401	0,2280
210580		10,6814	11,5391	11,1468		0,9257	1,0000	0,9660	0,9639		5,0734	6,4297	6,0185		0,7891	1,0000	0,9360	0,9084		0,0234	0,0530	0,0001		0,0935	0,1386	0,0074		0,3093	0,0530	0,0132		0,0028	0,1386	0,0371
210624		25,3097	28,0870	37,4587		0,6757	0,7498	1,0000	0,8085		14,6789	14,5547	21,2315		0,6914	0,6855	1,0000	0,7923		0,0716	0,0150	0,3067		0,0404	0,0450	0,3359		0,0564	0,0619	0,3067		0,0533	0,0076	0,3359
210968		4,8496	4,5478	5,3303		0,9098	0,8532	1,0000	0,9210		3,7890	4,5703	3,9537		0,8290	1,0000	0,8651	0,8980		0,0012	0,0371	0,1187		0,0319	0,1551	0,0079		0,0646	0,1187	0,0260		0,0011	0,0142	0,1551
210985		20,4867	17,6435	16,4495		1,0000	0,8612	0,8029	0,8880		27,6881	26,9141	30,8148		0,8985	0,8734	1,0000	0,9240		0,1713	0,0049	0,0441		0,0061	0,0222	0,1140		0,0008	0,0015	0,1713		0,1140	0,0331	0,1082
211117		10,5575	8,4174	9,9541		1,0000	0,7973	0,9428	0,9134		6,4862	7,4609	6,5278		0,8694	1,0000	0,8749	0,9148		0,1307	0,0923	0,0089		0,0166	0,1285	0,0130		0,0155	0,1307	0,0120		0,1285	0,0953	0,0082
211255		3,6726	4,6609	5,2569		0,6986	0,8866	1,0000	0,8617		6,8073	6,6719	8,2407		0,8261	0,8096	1,0000	0,8786		0,1273	0,0040	0,2146		0,0167	0,0280	0,1868		0,0072	0,0150	0,2146		0,1642	0,0004	0,1868
211278		23,8496	23,2609	31,9541		0,7464	0,7279	1,0000	0,8248		34,5229	44,0469	44,2407		0,7803	0,9956	1,0000	0,9253		0,0278	0,0415	0,2779		0,1500	0,0873	0,1120		0,0093	0,2471	0,2779		0,2160	0,2554	0,1120
211412		9,9204	10,3391	9,9358		0,9595	1,0000	0,9610	0,9735		16,4404	17,6797	21,4167		0,7676	0,8255	1,0000	0,8644		0,0047	0,0387	0,0038		0,0490	0,0086	0,2102		0,4647	0,2781	0,0387		0,0739	0,2102	0,0768
211502		7,2301	8,3043	7,5505		0,8706	1,0000	0,9092	0,9266		6,6422	5,0234	5,3796		1,0000	0,7563	0,8099	0,8554		0,0275	0,1099	0,0030		0,2253	0,0492	0,0112		0,1099	0,2004	0,1037		0,0014	0,2253	0,0191
211777		6,3097	6,9130	5,8991		0,9127	1,0000	0,8533	0,9220		4,7798	3,6172	5,2222		0,9153	0,6927	1,0000	0,8693		0,0008	0,1171	0,0384		0,0151	0,1522	0,2020		0,0004	0,3223	0,1171		0,0133	0,2020	0,0016
211996		2,5487	3,2000	2,5872		0,7965	1,0000	0,8085	0,8683		1,6239	1,3906	1,8426		0,8813	0,7547	1,0000	0,8787		0,0286	0,2037	0,0202		0,0000	0,0835	0,1866		0,0011	0,0675	0,2037		0,0390	0,1866	0,0290
212027		4,4513	4,1913	3,9174		1,0000	0,9416	0,8801	0,9405		2,7248	3,4844	3,4722		0,7820	1,0000	0,9965	0,9262		0,0884	0,0000	0,0370		0,1496	0,1106	0,0898		0,2004	0,0884	0,0688		0,1106	0,0027	0,0191
212060		7,1770	7,0609	10,8257		0,6630	0,6522	1,0000	0,7717		2,8991	2,0391	2,6296		1,0000	0,7034	0,9070	0,8701		0,0442	0,0529	0,3738		0,2007	0,1376	0,0095		0,3738	0,0180	0,0909		0,2036	0,2230	0,2007
212088		4,7876	3,6261	3,8991		1,0000	0,7574	0,8144	0,8573		7,8899	8,4141	9,6296		0,8193	0,8738	1,0000	0,8977		0,2222	0,0503	0,0100		0,0403	0,0042	0,1557		0,0079	0,0017	0,2222		0,1557	0,1165	0,0451
212174		27,3186	26,9826	27,8807		0,9798	0,9678	1,0000	0,9825		19,1009	26,1953	18,5278		0,7292	1,0000	0,7073	0,8122		0,0003	0,0073	0,0254		0,0296	0,3002	0,0462		0,7575	0,0254	0,8552		0,2004	0,1628	0,3002
212382		12,4956	14,7739	16,6605		0,7500	0,8868	1,0000	0,8789		6,4312	6,6875	6,1019		0,9617	1,0000	0,9124	0,9580		0,0899	0,0004	0,1862		0,0002	0,0618	0,0287		0,0612	0,1862	0,0083		0,3787	0,0633	0,0618
212644		27,8761	38,7217	39,0550		0,7138	0,9915	1,0000	0,9017		22,4312	17,7422	27,4167		0,8182	0,6471	1,0000	0,8218		0,2008	0,1056	0,1492		0,0001	0,1247	0,2832		0,0467	0,3411	0,1492		0,0505	0,2311	0,2832
212758		94,9469	99,5739	117,4679		0,8083	0,8477	1,0000	0,8853		61,8349	89,7734	77,2778		0,6888	1,0000	0,8608	0,8499		0,0360	0,0092	0,1757		0,1185	0,2347	0,0007		0,1988	0,1757	0,0040		0,0091	0,0000	0,2347
212759		447,1859	515,9565	470,8991		0,8667	1,0000	0,9127	0,9265		424,0367	390,3906	443,2315		0,9567	0,8808	1,0000	0,9458		0,0310	0,1102	0,0019		0,0018	0,0451	0,0803		0,0112	0,0188	0,1102		0,0639	0,0803	0,0132
212772		8,0442	8,0348	9,1009		0,8839	0,8829	1,0000	0,9222		10,3303	13,0547	14,2685		0,7240	0,9149	1,0000	0,8796		0,0130	0,0137	0,1168		0,1271	0,0093	0,1850		0,2517	0,0005	0,1168		0,0001	0,0001	0,1850
212936		3,0265	3,3826	4,7982		0,6308	0,7050	1,0000	0,7786		2,0000	2,5547	2,8056		0,7129	0,9106	1,0000	0,8745		0,0808	0,0212	0,3611		0,1326	0,0094	0,1935		0,0170	0,0888	0,3611		0,2775	0,1446	0,1935
213172		6,0531	5,4000	6,4679		0,9359	0,8349	1,0000	0,9236		2,6881	3,9453	3,9167		0,6813	1,0000	0,9927	0,8914		0,0016	0,0619	0,1147		0,2306	0,1659	0,1260		0,3574	0,1147	0,0788		0,0170	0,0209	0,1659
213501		12,1681	14,1304	14,3853		0,8459	0,9823	1,0000	0,9427		9,2385	11,5781	10,2778		0,7979	1,0000	0,8877	0,8952		0,0878	0,0283	0,0851		0,0590	0,1597	0,0004		0,1755	0,0851	0,0321		0,0166	0,0861	0,1597
213523		5,9469	5,1565	6,8624		0,8666	0,7514	1,0000	0,8727		8,9725	8,0234	10,7315		0,8361	0,7476	1,0000	0,8612		0,0002	0,0777	0,1965		0,0036	0,0652	0,2155		0,0081	0,0822	0,1965		0,0002	0,0612	0,2155
213922		23,0089	21,7826	26,3578		0,8729	0,8264	1,0000	0,8998		32,4312	32,8047	42,2315		0,7679	0,7768	1,0000	0,8482		0,0054	0,0362	0,1523		0,0320	0,0256	0,2374		0,1056	0,0932	0,1523		0,0036	0,0026	0,2374
214045		6,3097	7,4435	7,2752		0,8477	1,0000	0,9774	0,9417		10,0000	12,4922	13,6019		0,7352	0,9184	1,0000	0,8845		0,0824	0,0867	0,0216		0,1210	0,0089	0,1770		0,3155	0,0064	0,0867		0,0088	0,1770	0,0876
214232		2,1504	2,2000	2,7248		0,7892	0,8074	1,0000	0,8655		0,7248	0,7813	0,6481		0,9277	1,0000	0,8295	0,9191		0,0316	0,0188	0,2083		0,0007	0,1217	0,0606		0,0281	0,2083	0,0075		0,1177	0,0900	0,1217
214268		10,0000	10,7565	10,6972		0,9297	1,0000	0,9945	0,9747		8,1651	8,7813	8,6667		0,9298	1,0000	0,9869	0,9723		0,0403	0,0369	0,0167		0,0341	0,0406	0,0072		0,0401	0,0369	0,0053		0,0343	0,0406	0,0196
214412		14,9027	18,5130	20,4954		0,7271	0,9033	1,0000	0,8768		27,7890	33,6953	36,5741		0,7598	0,9213	1,0000	0,8937		0,1167	0,0050	0,1897		0,1046	0,0063	0,1621		0,0744	0,0149	0,1897		0,1547	0,0007	0,1621
214602		21,0531	25,8000	29,3028		0,7185	0,8805	1,0000	0,8663		33,6697	35,8359	37,6944		0,8932	0,9507	1,0000	0,9480		0,1085	0,0013	0,2070		0,0341	0,0001	0,0771		0,0048	0,0565	0,2070		0,3985	0,0496	0,0771
214773		24,7080	25,7478	26,8257		0,9211	0,9598	1,0000	0,9603		37,0000	42,8281	58,1481		0,6363	0,7365	1,0000	0,7909		0,0228	0,0000	0,0584		0,0908	0,0122	0,3383		0,7843	0,4374	0,0584		0,0915	0,1724	0,3383
215041		5,3009	5,5478	6,4312		0,8242	0,8626	1,0000	0,8956		1,1101	2,1094	2,9167		0,3806	0,7232	1,0000	0,7013		0,0334	0,0077	0,1590		0,3161	0,0017	0,5119		1,1214	0,1664	0,1590		0,0576	0,1038	0,5119
215616		26,2389	28,8783	38,6697		0,6785	0,7468	1,0000	0,8084		45,8440	60,9922	66,1852		0,6927	0,9215	1,0000	0,8714		0,0686	0,0165	0,3068		0,1569	0,0184	0,1986		0,0552	0,0730	0,3068		0,1800	0,0812	0,1986
215633		11,1947	11,2696	10,2202		0,9934	1,0000	0,9069	0,9667		17,4037	18,8750	17,5093		0,9220	1,0000	0,9276	0,9499		0,0235	0,0488	0,0547		0,0101	0,0741	0,0066		0,0328	0,0488	0,0259		0,0447	0,0741	0,0226
215667		12,0265	11,9826	14,6514		0,8208	0,8178	1,0000	0,8796		34,1560	36,8984	42,6759		0,8004	0,8646	1,0000	0,8883		0,0208	0,0229	0,1851		0,0469	0,0039	0,1708		0,0366	0,0015	0,1851		0,0286	0,0310	0,1708
215679		39,8053	41,3565	38,8624		0,9625	1,0000	0,9397	0,9674		56,1743	50,6094	54,4537		1,0000	0,9009	0,9694	0,9568		0,0005	0,0478	0,0141		0,0637	0,0404	0,0031		0,0478	0,0663	0,0001		0,0006	0,0637	0,0045
215925		8,5310	9,8957	10,7248		0,7954	0,9227	1,0000	0,9060		5,2294	5,4688	8,2315		0,6353	0,6644	1,0000	0,7666		0,0802	0,0025	0,1423		0,0626	0,0387	0,3835		0,3883	0,3191	0,1423		0,0035	0,1235	0,3835
215961		11,4159	11,6435	14,6514		0,7792	0,7947	1,0000	0,8580		7,9358	11,0547	9,7778		0,7179	1,0000	0,8845	0,8675		0,0323	0,0213	0,2210		0,1115	0,2051	0,0019		0,0947	0,2210	0,0044		0,0420	0,0292	0,2051
216283		31,8850	41,5739	40,7982		0,7669	1,0000	0,9813	0,9161		51,9450	61,7031	58,1852		0,8419	1,0000	0,9430	0,9283		0,1469	0,1264	0,0569		0,0617	0,1074	0,0025		0,0420	0,1264	0,0076		0,1850	0,1074	0,0425
216444		5,5752	5,6174	5,6239		0,9913	0,9988	1,0000	0,9967		3,5780	4,5156	3,8056		0,7924	1,0000	0,8428	0,8784		0,0044	0,0013	0,0047		0,0424	0,1871	0,0079		0,9809	0,0047	0,6743		0,1400	0,1774	0,1871
216480		46,6903	47,5130	46,5596		0,9827	1,0000	0,9799	0,9875		42,0000	43,0625	46,8426		0,8966	0,9193	1,0000	0,9386		0,0012	0,0181	0,0029		0,0186	0,0043	0,0913		0,1906	0,1225	0,0181		0,0334	0,0913	0,0285
216615		2,6637	3,6696	2,6606		0,7259	1,0000	0,7250	0,8170		5,0642	5,0313	6,1481		0,8237	0,8183	1,0000	0,8807		0,0359	0,2916	0,0366		0,0198	0,0235	0,1833		0,0002	0,0000	0,2916		0,1265	0,1833	0,1278
216696		10,4513	10,6522	11,9174		0,8770	0,8938	1,0000	0,9236		14,5596	17,1328	16,2315		0,8498	1,0000	0,9474	0,9324		0,0190	0,0082	0,1146		0,0593	0,1010	0,0028		0,0444	0,1146	0,0064		0,0287	0,0147	0,1010
216702		10,4956	10,9217	9,4312		0,9610	1,0000	0,8635	0,9415		7,5963	6,3672	7,2593		1,0000	0,8382	0,9556	0,9313		0,0056	0,0869	0,0591		0,1027	0,0725	0,0076		0,0869	0,0970	0,0028		0,0117	0,1027	0,0410
216775		5,5398	4,4609	6,4954		0,8529	0,6868	1,0000	0,8466		2,7064	3,6797	2,8241		0,7355	1,0000	0,7675	0,8343		0,0002	0,1152	0,2403		0,0447	0,2613	0,0212		0,0586	0,2403	0,0308		0,0019	0,0950	0,2613
216786		12,4602	13,3130	12,5413		0,9359	1,0000	0,9420	0,9593		11,1193	10,4219	10,5185		1,0000	0,9373	0,9460	0,9611		0,0087	0,0599	0,0049		0,0573	0,0093	0,0039		0,0599	0,0078	0,0030		0,0103	0,0573	0,0061
216937		2,3717	1,8435	2,7982		0,8476	0,6588	1,0000	0,8355		0,4771	1,1406	1,3056		0,3654	0,8736	1,0000	0,7463		0,0008	0,1332	0,2593		0,4630	0,0714	0,4221		0,7998	0,0082	0,2593		0,0435	0,0274	0,4221
217200		19,3805	24,5565	21,4037		0,7892	1,0000	0,8716	0,8869		30,1835	28,1406	33,2407		0,9080	0,8466	1,0000	0,9182		0,0565	0,1731	0,0016		0,0010	0,0400	0,1231		0,0034	0,0107	0,1731		0,1155	0,1231	0,0180
217204		7,8761	4,9913	7,5596		1,0000	0,6337	0,9598	0,8645		1,7156	1,2578	4,2315		0,4054	0,2972	1,0000	0,5676		0,2100	0,2416	0,0743		0,0763	0,2149	0,8171		0,8257	1,2111	0,2100		0,8171	0,0131	0,5898
217553		339,5487	351,2174	376,5138		0,9018	0,9328	1,0000	0,9449		433,2018	503,0234	573,7592		0,7550	0,8767	1,0000	0,8772		0,0211	0,0019	0,0818		0,0808	0,0000	0,1889		0,2828	0,0485	0,0818		0,0043	0,0242	0,1889
217773		15,3274	16,7478	16,6789		0,9152	1,0000	0,9959	0,9704		23,9083	31,7344	27,1667		0,7534	1,0000	0,8561	0,8698		0,0513	0,0434	0,0256		0,0711	0,2012	0,0012		0,4787	0,0434	0,1734		0,0147	0,2012	0,1740
217774		18,1062	15,4870	18,9358		0,9562	0,8179	1,0000	0,9247		27,8624	32,5156	36,7593		0,7580	0,8846	1,0000	0,8808		0,0120	0,0872	0,1129		0,0831	0,0001	0,1830		0,1902	0,0145	0,1129		0,0500	0,0240	0,1830
218365		61,2124	65,6522	70,7339		0,8654	0,9282	1,0000	0,9312		98,0642	102,9688	102,2870		0,9524	1,0000	0,9934	0,9819		0,0388	0,0001	0,1028		0,0246	0,0263	0,0070		0,0056	0,1028	0,0703		0,2321	0,0676	0,0263
218380		4,1504	4,8435	3,7615		0,8569	1,0000	0,7766	0,8778		3,3761	2,5078	2,5833		1,0000	0,7428	0,7652	0,8360		0,0028	0,1880	0,0572		0,2584	0,0403	0,0239		0,1880	0,0972	0,0698		0,0024	0,2584	0,0170
219095		8,2832	9,4000	10,5596		0,7844	0,8902	1,0000	0,8915		14,1743	16,3125	24,6019		0,5761	0,6631	1,0000	0,7464		0,0688	0,0000	0,1656		0,0989	0,0249	0,4220		0,4706	0,2678	0,1656		0,0057	0,0936	0,4220
219482		231,0531	236,2261	237,4771		0,9729	0,9947	1,0000	0,9892		302,5963	300,9844	354,6296		0,8533	0,8487	1,0000	0,9007		0,0126	0,0025	0,0156		0,0160	0,0191	0,1509		0,3708	0,3890	0,0156		0,0576	0,1202	0,1509
219582		8,5841	9,7391	8,7615		0,8814	1,0000	0,8996	0,9270		6,2844	5,5938	5,5741		1,0000	0,8901	0,8870	0,9257		0,0189	0,1093	0,0072		0,1114	0,0117	0,0137		0,1093	0,0127	0,0148		0,0176	0,1114	0,0065
219856		38,3363	43,0870	36,7248		0,8897	1,0000	0,8523	0,9140		70,8716	61,3672	82,4630		0,8594	0,7442	1,0000	0,8679		0,0050	0,1297	0,0293		0,0004	0,0788	0,2044		0,0233	0,1817	0,1297		0,0032	0,2044	0,0015
219920		5,5133	5,2522	7,2018		0,7655	0,7293	1,0000	0,8316		2,5321	4,6094	3,6389		0,5493	1,0000	0,7895	0,7796		0,0205	0,0473	0,2660		0,1876	0,3592	0,0004		0,3114	0,2660	0,0086		0,0008	0,0101	0,3592
219934		36,4336	37,5217	39,0550		0,9329	0,9607	1,0000	0,9645		32,7156	34,6250	34,4167		0,9449	1,0000	0,9940	0,9796		0,0169	0,0003	0,0521		0,0299	0,0297	0,0103		0,0070	0,0521	0,0277		0,0496	0,0102	0,0297
219942		78,1681	91,3044	104,3303		0,7492	0,8751	1,0000	0,8748		131,9816	135,2188	160,4352		0,8226	0,8428	1,0000	0,8885		0,0838	0,0000	0,1930		0,0273	0,0137	0,1706		0,0161	0,0063	0,1930		0,1089	0,0013	0,1706
220107		9,1239	8,9913	8,9908		1,0000	0,9855	0,9854	0,9903		7,6055	7,5625	8,7037		0,8738	0,8689	1,0000	0,9142		0,0141	0,0015	0,0015		0,0133	0,0165	0,1293		0,3091	0,3285	0,0141		0,1293	0,0694	0,0693
220348		25,5487	27,3304	25,8440		0,9348	1,0000	0,9456	0,9601		15,8807	14,0547	17,2778		0,9191	0,8135	1,0000	0,9109		0,0102	0,0587	0,0036		0,0006	0,0660	0,1347		0,0246	0,2208	0,0587		0,0056	0,1347	0,0123
220532		6,6283	8,7478	7,8807		0,7577	1,0000	0,9009	0,8862		6,1009	6,2578	6,1852		0,9749	1,0000	0,9884	0,9878		0,0929	0,1743	0,0016		0,0076	0,0177	0,0000		0,0795	0,1743	0,1174		0,7541	0,0177	0,1796
220534		29,5929	31,4348	41,6239		0,7110	0,7552	1,0000	0,8221		10,7890	8,6719	17,4722		0,6175	0,4963	1,0000	0,7046		0,0534	0,0202	0,2827		0,0250	0,1368	0,5051		0,1674	0,3948	0,2827		0,0001	0,0092	0,5051
220708		3,7434	4,6957	3,9266		0,7972	1,0000	0,8362	0,8778		3,3028	2,3125	2,7222		1,0000	0,7002	0,8242	0,8415		0,0374	0,1880	0,0107		0,2490	0,0900	0,0016		0,1880	0,1599	0,0173		0,0099	0,2490	0,0001
221051		3,7345	3,3826	3,9725		0,9401	0,8515	1,0000	0,9305		2,2477	2,1563	2,2685		0,9908	0,9505	1,0000	0,9805		0,0011	0,0537	0,1039		0,0050	0,0238	0,0285		0,0630	0,0049	0,1039		0,0398	0,2612	0,0285
221059		8,8673	8,8000	7,9266		1,0000	0,9924	0,8939	0,9621		15,1835	12,4453	15,3981		0,9861	0,8082	1,0000	0,9314		0,0557	0,0268	0,0628		0,0490	0,1191	0,1025		0,0149	0,2454	0,0557		0,1025	0,0667	0,0138
221463		17,0531	13,0957	17,2477		0,9887	0,7593	1,0000	0,9160		11,7248	10,4297	11,4167		1,0000	0,8895	0,9737	0,9544		0,0763	0,1601	0,1266		0,0673	0,0507	0,0072		0,1266	0,0060	0,0418		0,0276	0,3274	0,0673
221686		27,3186	24,6522	28,8716		0,9462	0,8539	1,0000	0,9334		20,8073	21,5000	27,2500		0,7636	0,7890	1,0000	0,8509		0,0020	0,0559	0,0995		0,0379	0,0197	0,2330		0,2107	0,1596	0,0995		0,0659	0,0001	0,2330
221732		32,9469	30,8261	31,5596		1,0000	0,9356	0,9579	0,9645		17,6055	23,5078	21,4352		0,7489	1,0000	0,9118	0,8869		0,0521	0,0143	0,0009		0,1062	0,1731	0,0048		0,4353	0,0521	0,0419		0,1731	0,0198	0,0464
222747		4,5664	4,9217	5,7431		0,7951	0,8570	1,0000	0,8840		2,9174	3,1250	3,0370		0,9336	1,0000	0,9718	0,9685		0,0466	0,0048	0,1778		0,0220	0,0462	0,0003		0,0200	0,1778	0,0753		0,3270	0,1608	0,0462
222779		1,5221	1,9391	1,5872		0,7850	1,0000	0,8185	0,8678		3,6606	3,2969	3,2685		1,0000	0,9006	0,8929	0,9312		0,0373	0,2045	0,0139		0,1029	0,0093	0,0143		0,2045	0,0073	0,0042		0,1600	0,1029	0,1016
223108		0,5752	0,3391	0,5138		1,0000	0,5895	0,8933	0,8276		1,6330	2,2109	2,4444		0,6681	0,9045	1,0000	0,8575		0,2730	0,2252	0,0246		0,1644	0,0145	0,2218		0,1073	0,0345	0,2730		0,2218	0,3078	0,0081
223217		9,5929	10,5217	11,6606		0,8227	0,9023	1,0000	0,9083		19,4495	17,3359	25,6019		0,7597	0,6771	1,0000	0,8123		0,0512	0,0003	0,1387		0,0123	0,0748	0,2999		0,1383	0,2995	0,1387		0,0005	0,0448	0,2999
223273		25,0266	21,5391	30,6055		0,8177	0,7038	1,0000	0,8405		10,9908	6,1328	12,7963		0,8589	0,4793	1,0000	0,7794		0,0027	0,0843	0,2507		0,0294	0,3090	0,3596		0,0019	0,5005	0,2507		0,0064	0,0223	0,3596
223498		4,2566	4,0957	4,9908		0,8529	0,8206	1,0000	0,8912		1,2385	1,6328	1,8704		0,6622	0,8730	1,0000	0,8450		0,0099	0,0317	0,1662		0,1469	0,0045	0,2429		0,2684	0,0024	0,1662		0,0003	0,0031	0,2429
223807		11,9204	14,3130	14,7890		0,8060	0,9678	1,0000	0,9246		6,1009	10,6250	9,0370		0,5742	1,0000	0,8505	0,8082		0,1049	0,0242	0,1131		0,2068	0,3071	0,0089		0,6689	0,1131	0,0451		0,0000	0,1687	0,3071
223925		34,3540	32,7043	34,7798		0,9878	0,9403	1,0000	0,9760		27,7064	22,0156	30,8611		0,8978	0,7134	1,0000	0,8704		0,0052	0,0280	0,0350		0,0051	0,1234	0,2003		0,1056	0,7034	0,0350		0,1386	0,0381	0,2003
224433		8,3894	9,5913	9,7431		0,8611	0,9844	1,0000	0,9485		6,5229	8,4375	7,6019		0,7731	1,0000	0,9010	0,8913		0,0788	0,0259	0,0763		0,0823	0,1659	0,0007		0,2574	0,0763	0,0266		0,0063	0,0974	0,1659
224598		6,7345	6,4522	6,6422		1,0000	0,9581	0,9863	0,9815		5,3303	4,7266	6,3611		0,8380	0,7430	1,0000	0,8603		0,0270	0,0160	0,0010		0,0029	0,0689	0,2170		0,3157	0,6762	0,0270		0,2170	0,0760	0,1485
224628		11,7965	9,7130	12,0917		0,9756	0,8033	1,0000	0,9263		6,6147	7,8047	6,9167		0,8475	1,0000	0,8862	0,9112		0,0341	0,1135	0,1105		0,0304	0,1341	0,0052		0,0512	0,1105	0,0147		0,0506	0,0797	0,1341
225333		3,4336	3,8696	5,1468		0,6671	0,7518	1,0000	0,8063		9,6881	15,7734	14,7593		0,6142	1,0000	0,9357	0,8500		0,0777	0,0129	0,3105		0,2378	0,2345	0,0511		0,1424	0,3105	0,0986		0,1496	0,0471	0,2345
225552		7,9469	8,2783	9,1835		0,8653	0,9014	1,0000	0,9223		5,5963	6,7344	5,5278		0,8310	1,0000	0,8208	0,8839		0,0272	0,0040	0,1167		0,0176	0,1780	0,0245		0,0644	0,1167	0,0779		0,0023	0,0023	0,1780
225667		13,6549	12,5391	13,9450		0,9792	0,8992	1,0000	0,9595		17,7431	19,3438	22,4630		0,7899	0,8611	1,0000	0,8837		0,0087	0,0483	0,0597		0,0514	0,0034	0,1784		0,2771	0,1123	0,0597		0,0933	0,0018	0,1784
225982		2,3009	2,8435	2,1193		0,8092	1,0000	0,7453	0,8515		0,9908	1,6016	0,9352		0,6186	1,0000	0,5839	0,7342		0,0095	0,2319	0,0550		0,0458	0,4458	0,0761		0,2338	0,2319	0,3007		0,0223	0,4458	0,0005
226129		1,7876	0,5043	2,4771		0,7216	0,2036	1,0000	0,6417		1,0550	0,7813	1,2870		0,8197	0,6071	1,0000	0,8089		0,0208	0,5807	0,6399		0,0006	0,1573	0,3059		0,1109	0,0037	0,6399		0,0322	1,2350	0,3059
226343		252,3540	246,4348	277,0734		0,9108	0,8894	1,0000	0,9334		178,2110	176,5469	183,7037		0,9701	0,9610	1,0000	0,9770		0,0054	0,0190	0,0994		0,0014	0,0068	0,0335		0,0194	0,0103	0,0994		0,0825	0,1303	0,0335
226580		18,7257	17,7217	19,8349		0,9441	0,8935	1,0000	0,9458		7,2202	5,1484	12,9167		0,5590	0,3986	1,0000	0,6525		0,0000	0,0306	0,0803		0,0269	0,1925	0,6159		0,9102	1,5919	0,0803		0,3557	0,2234	0,6159
226623		8,0796	7,5391	10,1835		0,7934	0,7403	1,0000	0,8446		21,5413	22,1094	21,5556		0,9743	1,0000	0,9750	0,9831		0,0133	0,0516	0,2437		0,0029	0,0246	0,0025		0,1341	0,2437	0,1360		0,5005	0,7203	0,0246
226732		17,9823	20,3478	22,4771		0,8000	0,9053	1,0000	0,9018		11,0183	10,2031	12,3611		0,8914	0,8254	1,0000	0,9056		0,0669	0,0001	0,1492		0,0016	0,0445	0,1430		0,0009	0,0395	0,1492		0,0735	0,0000	0,1430
227473		21,8230	23,7739	25,4037		0,8590	0,9358	1,0000	0,9316		13,7890	15,9688	16,1481		0,8539	0,9889	1,0000	0,9476		0,0466	0,0002	0,1022		0,0879	0,0360	0,0776		0,0527	0,0560	0,1022		0,0796	0,0019	0,0776
227570		6,8496	7,8696	8,5688		0,7994	0,9184	1,0000	0,9059		15,7248	18,6328	25,9444		0,6061	0,7182	1,0000	0,7748		0,0749	0,0014	0,1425		0,1030	0,0125	0,3682		0,4623	0,2055	0,1425		0,0026	0,1058	0,3682
227710		3,1416	2,5826	2,7982		1,0000	0,8221	0,8907	0,9043		4,4679	4,3594	5,8241		0,7671	0,7485	1,0000	0,8385		0,1452	0,0461	0,0015		0,0245	0,0381	0,2540		0,1166	0,1463	0,1452		0,2540	0,0014	0,0160
227711		1,2478	1,3565	1,2844		0,9199	1,0000	0,9468	0,9556		2,3303	1,9219	2,5185		0,9253	0,7631	1,0000	0,8961		0,0176	0,0655	0,0012		0,0072	0,1049	0,1582		0,0130	0,3244	0,0655		0,0047	0,1582	0,0238
228070		0,8230	0,4435	1,0826		0,7602	0,4097	1,0000	0,7233		2,2018	3,0859	3,0741		0,7135	1,0000	0,9962	0,9032		0,0051	0,3094	0,4673		0,2059	0,1468	0,1229		0,0003	0,4673	0,4364		0,1249	1,0728	0,1468
228076		1,5133	2,9043	3,5046		0,4318	0,8287	1,0000	0,7535		1,0642	1,7031	0,9537		0,6249	1,0000	0,5600	0,7283		0,3377	0,0238	0,4083		0,0365	0,4574	0,0937		0,0585	0,4083	0,1281		0,2791	0,0404	0,4574
228139		2,4159	4,6435	4,1835		0,5203	1,0000	0,9009	0,8071		2,1009	2,5859	2,1296		0,8124	1,0000	0,8235	0,8787		0,3009	0,3092	0,0477		0,0260	0,1866	0,0184		0,0001	0,3092	0,0013		0,5580	0,1866	0,0036
228229		28,2566	29,2522	33,9725		0,8317	0,8611	1,0000	0,8976		20,4495	24,0859	27,1759		0,7525	0,8863	1,0000	0,8796		0,0291	0,0095	0,1558		0,0879	0,0003	0,1851		0,1237	0,0010	0,1558		0,0141	0,0022	0,1851
228513		2,6372	4,6522	4,3761		0,5669	1,0000	0,9407	0,8358		3,0826	2,5000	3,0833		0,9998	0,8108	1,0000	0,9369		0,2887	0,2587	0,0732		0,0919	0,1305	0,0941		0,2561	0,0032	0,2587		0,7925	0,0941	0,0002
228755		35,4425	21,2957	43,9358		0,8067	0,4847	1,0000	0,7638		20,5963	13,6719	22,0000		0,9362	0,6214	1,0000	0,8525		0,0077	0,2619	0,3887		0,0493	0,2314	0,2301		0,1544	0,0727	0,3887		0,0112	0,5353	0,2301
229592		25,9912	25,6522	29,0000		0,8962	0,8846	1,0000	0,9269		44,2385	39,7813	56,2870		0,7859	0,7068	1,0000	0,8309		0,0090	0,0165	0,1094		0,0097	0,0679	0,2672		0,1449	0,3114	0,1094		0,0248	0,0163	0,2672
229605		6,7522	6,2348	5,4495		1,0000	0,9234	0,8071	0,9101		3,9266	4,2578	4,9815		0,7882	0,8547	1,0000	0,8810		0,1358	0,0016	0,0727		0,0495	0,0045	0,1828		0,0984	0,0232	0,1358		0,1828	0,0139	0,0324
229634		6,3363	6,6087	6,9266		0,9148	0,9541	1,0000	0,9563		0,8899	0,8984	0,7685		0,9905	1,0000	0,8554	0,9486		0,0235	0,0001	0,0645		0,0387	0,0760	0,0883		0,0294	0,0645	0,1120		0,0143	0,0005	0,0760
229904		44,2655	32,8522	45,4495		0,9739	0,7228	1,0000	0,8989		34,6330	22,7188	36,5463		0,9476	0,6216	1,0000	0,8564		0,0617	0,1760	0,1537		0,0622	0,2416	0,2236		0,0225	0,3897	0,1537		0,1165	0,0862	0,2236
230429		3,2212	2,8870	3,8716		0,8320	0,7457	1,0000	0,8592		1,9083	0,7969	2,4352		0,7836	0,3272	1,0000	0,7036		0,0042	0,0645	0,2189		0,0235	0,4342	0,5071		0,0301	1,0625	0,2189		0,0636	0,0063	0,5071
230838		1,7611	2,5565	3,1101		0,5663	0,8220	1,0000	0,7961		0,7248	0,7422	1,2500		0,5798	0,5938	1,0000	0,7245		0,1940	0,0031	0,3290		0,0695	0,0572	0,4649		0,1731	0,1528	0,3290		0,0827	0,0375	0,4649
231060		3,3805	3,1652	2,9541		1,0000	0,9363	0,8739	0,9367		2,3303	1,5000	2,3981		0,9717	0,6255	1,0000	0,8657		0,0943	0,0000	0,0380		0,0984	0,2609	0,2080		0,0186	0,5963	0,0943		0,2080	0,0373	0,0004
231268		6,1239	6,3913	6,6055		0,9271	0,9676	1,0000	0,9649		3,4954	3,8906	5,2963		0,6600	0,7346	1,0000	0,7982		0,0234	0,0002	0,0516		0,0749	0,0169	0,3252		0,7522	0,4855	0,0516		0,0931	0,1831	0,3252
231425		8,2832	7,9130	8,1468		1,0000	0,9553	0,9835	0,9796		7,3853	5,6328	7,2130		1,0000	0,7627	0,9767	0,9131		0,0297	0,0160	0,0006		0,1311	0,1459	0,0505		0,0297	0,5648	0,0003		0,1311	0,0194	0,0659
231706		3,2301	3,1130	3,6147		0,8936	0,8612	1,0000	0,9183		0,2477	1,2344	0,3241		0,2007	1,0000	0,2626	0,4877		0,0054	0,0263	0,1230		0,2560	1,0358	0,1531		2,1894	0,1230	1,8661		0,5393	0,4449	1,0358
232347		32,1062	33,7043	33,3670		0,9526	1,0000	0,9900	0,9809		44,1743	49,6484	60,8981		0,7254	0,8153	1,0000	0,8469		0,0219	0,0279	0,0039		0,0694	0,0053	0,2397		0,7395	0,3867	0,0279		0,0814	0,2397	0,1836
232803		4,1947	4,7565	5,6606		0,7410	0,8403	1,0000	0,8604		2,0642	3,5625	2,8056		0,5794	1,0000	0,7875	0,7890		0,0712	0,0023	0,2168		0,1604	0,3419	0,0000		0,3388	0,2168	0,0282		0,0095	0,0122	0,3419
233135		3,1150	2,9739	3,5780		0,8706	0,8312	1,0000	0,9006		4,9725	5,0000	5,8056		0,8565	0,8612	1,0000	0,9059		0,0067	0,0328	0,1510		0,0181	0,0149	0,1425		0,0140	0,0112	0,1510		0,0096	0,0392	0,1425
233364		14,2743	13,6870	19,4220		0,7350	0,7047	1,0000	0,8132		6,8807	9,8984	13,1389		0,5237	0,7534	1,0000	0,7590		0,0265	0,0495	0,2983		0,1878	0,0001	0,3978		0,3108	0,0158	0,2983		0,0022	0,0111	0,3978
233508		4,8938	5,3913	7,5413		0,6489	0,7149	1,0000	0,7879		1,2202	1,0000	2,7500		0,4437	0,3636	1,0000	0,6024		0,0736	0,0214	0,3438		0,0739	0,1671	0,7311		0,4064	0,6032	0,3438		0,0066	0,0398	0,7311
233687		3,1947	2,3478	2,3119		1,0000	0,7349	0,7237	0,8195		0,5413	0,6094	1,5278		0,3543	0,3989	1,0000	0,5844		0,2871	0,0315	0,0400		0,1546	0,1003	0,7750		0,7588	0,6291	0,2871		0,7750	0,0710	0,0605
233948		5,6903	6,7565	6,1376		0,8422	1,0000	0,9084	0,9169		3,2936	4,6406	4,3704		0,7097	1,0000	0,9418	0,8838		0,0427	0,1252	0,0007		0,1589	0,1781	0,0283		0,2614	0,1252	0,0065		0,0111	0,1781	0,0045
234197		4,7257	4,1304	5,8440		0,8086	0,7068	1,0000	0,8385		6,6972	10,0938	12,2963		0,5447	0,8209	1,0000	0,7885		0,0045	0,0780	0,2541		0,2131	0,0047	0,3428		0,3418	0,0016	0,2541		0,0018	0,0266	0,3428
234317		5,9204	7,6000	5,7615		0,7790	1,0000	0,7581	0,8457		9,7798	8,2813	11,7778		0,8304	0,7031	1,0000	0,8445		0,0222	0,2418	0,0373		0,0011	0,0911	0,2438		0,0013	0,0930	0,2418		0,0213	0,2438	0,0362
234493		4,3363	4,1478	5,4771		0,7917	0,7573	1,0000	0,8497		6,3119	8,3203	7,8704		0,7586	1,0000	0,9459	0,9015		0,0173	0,0420	0,2350		0,1233	0,1496	0,0189		0,0409	0,2350	0,0667		0,0767	0,1253	0,1496
234950		9,8673	4,9043	9,1560		1,0000	0,4970	0,9279	0,8083		3,7982	4,8203	5,3796		0,7060	0,8960	1,0000	0,8674		0,3070	0,3513	0,0830		0,1279	0,0055	0,2053		0,0435	0,0414	0,3070		0,2053	0,5679	0,0269
235445		8,6991	7,2087	7,4312		1,0000	0,8287	0,8542	0,8943		5,7431	4,8203	6,1111		0,9398	0,7888	1,0000	0,9095		0,1611	0,0283	0,0111		0,0090	0,0963	0,1368		0,0184	0,0681	0,1611		0,1368	0,0465	0,0230
235538		21,6814	21,0696	29,0275		0,7469	0,7258	1,0000	0,8243		31,3670	38,6172	42,2130		0,7431	0,9148	1,0000	0,8860		0,0270	0,0427	0,2788		0,1125	0,0064	0,1747		0,0296	0,0486	0,2788		0,1071	0,1382	0,1747
235553		338,2213	382,9478	284,5321		0,8832	1,0000	0,7430	0,8754		464,0459	468,2266	619,6204		0,7489	0,7557	1,0000	0,8349		0,0004	0,1920	0,0926		0,0344	0,0294	0,2604		0,0852	0,0770	0,1920		0,0134	0,2604	0,0390
236166		38,9912	39,1478	45,6330		0,8545	0,8579	1,0000	0,9041		58,0734	65,2109	68,4907		0,8479	0,9521	1,0000	0,9333		0,0180	0,0157	0,1454		0,0636	0,0045	0,0995		0,0227	0,0231	0,1454		0,0551	0,0509	0,0995
236423		204,5575	210,4348	231,8991		0,8821	0,9074	1,0000	0,9298		188,9908	179,1719	187,6296		1,0000	0,9480	0,9928	0,9803		0,0212	0,0051	0,1049		0,0287	0,0269	0,0077		0,1049	0,0040	0,0702		0,1699	0,1054	0,0287
236495		14,0708	12,5130	12,3945		1,0000	0,8893	0,8809	0,9234		19,4495	18,2891	22,7315		0,8556	0,8046	1,0000	0,8867		0,1150	0,0105	0,0160		0,0065	0,0409	0,1734		0,0379	0,1041	0,1150		0,1734	0,0000	0,0002
236503		97,4159	100,8087	116,6147		0,8354	0,8645	1,0000	0,8999		88,8991	90,9297	100,7407		0,8825	0,9026	1,0000	0,9284		0,0285	0,0092	0,1521		0,0194	0,0065	0,1072		0,0023	0,0001	0,1521		0,0704	0,0357	0,1072
236610		14,7522	12,9739	13,7431		1,0000	0,8795	0,9316	0,9370		9,7431	9,8203	8,4722		0,9921	1,0000	0,8627	0,9516		0,0938	0,0325	0,0003		0,0391	0,0715	0,0845		0,0582	0,0938	0,0515		0,0715	0,0587	0,0056
236611		2,6106	2,0870	4,3028		0,6067	0,4850	1,0000	0,6973		0,7523	0,5469	1,6852		0,4464	0,3245	1,0000	0,5903		0,0267	0,1407	0,5202		0,0605	0,2072	0,7604		0,1948	0,4240	0,5202		0,0008	0,0325	0,7604
236727		116,1239	114,4870	128,4954		0,9037	0,8910	1,0000	0,9316		81,8165	74,0547	93,1389		0,8784	0,7951	1,0000	0,8912		0,0079	0,0160	0,1023		0,0012	0,0562	0,1662		0,0263	0,1425	0,1023		0,0012	0,0000	0,1662
100002		171,0797	169,9565	253,1743		0,6757	0,6713	1,0000	0,7823		177,2752	193,7656	314,1111		0,5644	0,6169	1,0000	0,7271		0,0437	0,0472	0,3541		0,0876	0,0412	0,4598		0,1702	0,1011	0,3541		0,0092	0,0109	0,4598
100003		0,2655	0,3739	0,2018		0,7101	1,0000	0,5397	0,7499		0,5229	0,2969	0,4259		1,0000	0,5678	0,8145	0,7941		0,0059	0,4151	0,1490		0,3326	0,1876	0,0019		0,4151	0,1133	0,0171		0,0286	0,3326	0,2335
100027		0,3186	0,1652	0,3486		0,9139	0,4739	1,0000	0,7959		0,1743	0,2422	0,5556		0,3137	0,4359	1,0000	0,5832		0,0751	0,3643	0,3292		0,2131	0,0632	0,7779		0,7795	0,4488	0,3292		0,3964	0,0349	0,7779
100036		2,2920	2,0348	2,4587		0,9322	0,8276	1,0000	0,9199		1,8165	1,3672	2,4722		0,7348	0,5530	1,0000	0,7626		0,0015	0,0645	0,1204		0,0030	0,1517	0,3910		0,2201	0,7028	0,1204		0,1475	0,0181	0,3910
100037		36,8496	40,5044	36,6605		0,9098	1,0000	0,9051	0,9383		39,7798	42,9375	59,3981		0,6697	0,7229	1,0000	0,7975		0,0089	0,0919	0,0119		0,0644	0,0230	0,3264		0,4735	0,3285	0,0919		0,0676	0,3264	0,0615
100039		9,1416	10,4696	8,3486		0,8732	1,0000	0,7974	0,8902		9,2385	9,6328	14,5556		0,6347	0,6618	1,0000	0,7655		0,0021	0,1678	0,0524		0,0620	0,0397	0,3855		0,3237	0,2658	0,1678		0,0533	0,3855	0,0042
100043		0,5133	0,6174	0,2661		0,8314	1,0000	0,4310	0,7541		0,5780	0,3984	0,2037		1,0000	0,6893	0,3524	0,6806		0,0252	0,4071	0,3409		0,5552	0,0003	0,3256		0,4071	0,0155	0,5180		0,0847	0,5552	0,1899
100044		0,3628	0,2174	0,2936		1,0000	0,5992	0,8093	0,8028		0,2936	0,1875	0,2407		1,0000	0,6386	0,8198	0,8195		0,3168	0,1573	0,0002		0,2872	0,1321	0,0000		0,3168	0,1050	0,0013		0,2872	0,1905	0,0005
100045		0,4956	0,3217	0,3578		1,0000	0,6491	0,7220	0,7904		0,4495	0,9063	0,2593		0,4960	1,0000	0,2861	0,5940		0,3394	0,0764	0,0190		0,0282	0,7514	0,2798		0,3045	0,3394	0,8426		0,7514	0,0092	0,0513
100051		0,2566	0,2870	0,2844		0,8941	1,0000	0,9909	0,9617		0,3578	0,2266	0,5648		0,6335	0,4012	1,0000	0,6782		0,0613	0,0564	0,0240		0,0065	0,2327	0,5601		0,8123	1,8686	0,0564		0,1866	0,5601	0,4954
100052		0,3628	0,3565	0,6789		0,5344	0,5251	1,0000	0,6865		0,2110	0,6094	0,2500		0,3462	1,0000	0,4102	0,5855		0,0726	0,0815	0,5426		0,1673	0,7723	0,0895		0,3513	0,5426	0,2329		0,0077	0,0107	0,7723
100058		96,7168	105,5913	100,9908		0,9160	1,0000	0,9564	0,9575		114,7064	161,4766	131,0000		0,7104	1,0000	0,8113	0,8405		0,0240	0,0627	0,0000		0,0769	0,2506	0,0044		0,4956	0,0627	0,2118		0,0359	0,2506	0,0967
100060		0,3717	0,5565	0,3119		0,6679	1,0000	0,5605	0,7428		0,7890	0,6641	0,3519		1,0000	0,8417	0,4460	0,7626		0,0200	0,4289	0,1120		0,3910	0,0273	0,3321		0,4289	0,0409	0,2850		0,0330	0,3910	0,1415
100062		1,4425	1,6348	1,1927		0,8824	1,0000	0,7296	0,8706		0,8257	1,3359	0,7407		0,6181	1,0000	0,5545	0,7242		0,0009	0,1998	0,1017		0,0381	0,4656	0,0946		0,2910	0,1998	0,4340		0,1069	0,4656	0,0001
100064		162,5310	150,3217	167,4495		0,9706	0,8977	1,0000	0,9561		168,1193	246,0547	241,1944		0,6833	1,0000	0,9802	0,8878		0,0041	0,0432	0,0647		0,2162	0,1716	0,0905		0,5720	0,0647	0,0125		0,0681	0,0007	0,1716
100079		204,2655	244,8000	211,2569		0,8344	1,0000	0,8630	0,8991		261,2293	278,1719	379,9722		0,6875	0,7321	1,0000	0,8065		0,0285	0,1534	0,0095		0,0578	0,0235	0,3102		0,2436	0,1605	0,1534		0,0037	0,3102	0,0160
100089		8,0265	7,9130	9,2844		0,8645	0,8523	1,0000	0,9056		8,9541	9,4297	10,4815		0,8543	0,8997	1,0000	0,9180		0,0127	0,0208	0,1430		0,0322	0,0030	0,1235		0,0194	0,0003	0,1430		0,0233	0,0341	0,1235
100093		0,2212	0,3217	0,2477		0,6876	1,0000	0,7700	0,8192		0,6422	0,4219	0,1944		1,0000	0,6570	0,3027	0,6532		0,0728	0,2877	0,0111		0,6143	0,0000	0,3668		0,2877	0,1078	0,9230		0,0038	0,6143	0,0464
100095		0,8584	0,5739	0,6881		1,0000	0,6686	0,8016	0,8234		0,4128	0,4063	0,8704		0,4743	0,4668	1,0000	0,6470		0,2803	0,1001	0,0023		0,0896	0,0974	0,6281		0,4499	0,4678	0,2803		0,6281	0,0015	0,0829
100100		18,5133	21,7391	26,5505		0,6973	0,8188	1,0000	0,8387		21,3119	24,7656	32,7963		0,6498	0,7551	1,0000	0,8017		0,0892	0,0020	0,2538		0,0903	0,0093	0,3189		0,1524	0,0331	0,2538		0,0443	0,0014	0,3189
100102		0,3717	0,7217	0,3303		0,5150	1,0000	0,4577	0,6576		0,5596	0,4844	0,3148		1,0000	0,8656	0,5625	0,8094		0,0619	0,6048	0,1205		0,3051	0,0161	0,2290		0,6048	0,1620	0,0279		0,3175	0,3051	0,4417
100103		1,3805	1,6174	2,1101		0,6542	0,7665	1,0000	0,8069		2,3761	2,5234	3,3796		0,7031	0,7467	1,0000	0,8166		0,0927	0,0072	0,3095		0,0545	0,0216	0,2923		0,0446	0,0157	0,3095		0,1070	0,0113	0,2923
100105		0,6637	0,3217	0,3486		1,0000	0,4847	0,5252	0,6700		0,2477	0,4141	0,2130		0,5982	1,0000	0,5144	0,7042		0,5778	0,1049	0,0647		0,0368	0,5060	0,1142		0,0163	0,5778	0,0745		0,5060	0,1514	0,1019
100111		4,7876	5,9913	6,0275		0,7943	0,9940	1,0000	0,9294		3,7982	3,9141	4,5278		0,8389	0,8645	1,0000	0,9011		0,1375	0,0750	0,1056		0,0269	0,0099	0,1502		0,0679	0,0372	0,1056		0,0728	0,1164	0,1502
100117		0,4602	0,5217	0,7339		0,6271	0,7109	1,0000	0,7793		1,3761	0,5781	0,3333		1,0000	0,4201	0,2422	0,5541		0,0856	0,0184	0,3597		0,8518	0,0520	0,2906		0,3597	0,4337	0,9403		0,0158	0,0748	0,8518
100120		21,7788	21,0435	19,5688		1,0000	0,9662	0,8985	0,9549		23,7339	24,4531	28,0463		0,8462	0,8719	1,0000	0,9060		0,0665	0,0023	0,0399		0,0259	0,0090	0,1423		0,1247	0,0786	0,0665		0,1423	0,0398	0,0005
100130		145,3717	121,4348	123,4037		1,0000	0,8353	0,8489	0,8947		157,6330	120,2813	179,5092		0,8781	0,6701	1,0000	0,8494		0,1604	0,0235	0,0144		0,0049	0,1441	0,2355		0,0020	0,2643	0,1604		0,2355	0,0011	0,0000
100137		414,3098	447,8870	471,5046		0,8787	0,9499	1,0000	0,9429		367,3211	505,7969	518,9445		0,7078	0,9747	1,0000	0,8942		0,0424	0,0007	0,0849		0,1894	0,0690	0,1614		0,3951	0,0169	0,0849		0,0018	0,0288	0,1614
100145		0,7699	0,6348	0,8807		0,8742	0,7208	1,0000	0,8650		0,5046	0,5234	0,4722		0,9641	1,0000	0,9022	0,9554		0,0005	0,1031	0,2092		0,0014	0,0658	0,0363		0,0822	0,2092	0,0093		0,0762	0,4460	0,0658
100146		7,0619	4,4000	7,0642		0,9997	0,6229	1,0000	0,8742		5,0459	3,4844	4,5556		1,0000	0,6905	0,9028	0,8645		0,1907	0,2927	0,1940		0,2101	0,1448	0,0099		0,1940	0,1669	0,0058		0,2068	0,2623	0,2101
100151		0,5487	0,8609	0,5963		0,6374	1,0000	0,6926	0,7767		0,7339	1,0313	0,5185		0,7116	1,0000	0,5028	0,7381		0,0718	0,3646	0,0272		0,0026	0,4380	0,1815		0,0165	0,3646	0,2587		0,0354	0,4380	0,0075
100159		0,2743	0,1217	0,2294		1,0000	0,4437	0,8363	0,7600		0,6422	0,3438	0,1574		1,0000	0,5353	0,2451	0,5935		0,3959	0,3302	0,0251		0,7527	0,0100	0,3614		0,3959	0,1722	0,8479		0,7527	0,0656	0,1990
100160		0,1770	0,4000	0,3028		0,4425	1,0000	0,7570	0,7332		0,2110	0,2188	0,2407		0,8766	0,9090	1,0000	0,9285		0,2703	0,4478	0,0021		0,0245	0,0038	0,1069		0,0887	0,1407	0,4478		1,1792	0,1069	0,2060
100172		0,7522	0,4261	0,5321		1,0000	0,5665	0,7074	0,7580		0,9358	0,6016	1,3148		0,7117	0,4576	1,0000	0,7231		0,3998	0,1266	0,0096		0,0005	0,2241	0,4677		0,0081	0,2983	0,3998		0,4677	0,0809	0,0009
100181		0,1681	0,5043	0,3119		0,3333	1,0000	0,6185	0,6506		0,3578	0,4688	0,2037		0,7632	1,0000	0,4345	0,7326		0,2998	0,6201	0,0032		0,0035	0,4489	0,2835		0,0429	0,6201	0,1398		0,4999	0,4489	0,0445
100182		0,5575	0,6435	0,3670		0,8664	1,0000	0,5703	0,8122		0,7248	0,3438	0,2685		1,0000	0,4743	0,3704	0,6149		0,0151	0,3000	0,2222		0,7015	0,0584	0,1756		0,3000	0,4126	0,6792		0,2244	0,7015	0,0060
100184		3,1681	3,4696	4,3945		0,7209	0,7895	1,0000	0,8368		4,1193	3,4453	3,8333		1,0000	0,8364	0,9306	0,9223		0,0610	0,0110	0,2570		0,1166	0,0578	0,0007		0,2570	0,0000	0,0570		0,2587	0,1256	0,1166
100189		1,2124	1,0522	0,5688		1,0000	0,8679	0,4692	0,7790		0,5505	0,3359	0,8426		0,6533	0,3986	1,0000	0,6840		0,3603	0,0372	0,3279		0,0031	0,2477	0,5479		0,0593	0,4832	0,3603		0,5479	0,1319	0,1421
100195		32,5310	37,8870	39,2477		0,8289	0,9653	1,0000	0,9314		32,5138	44,6250	44,8333		0,7252	0,9954	1,0000	0,9069		0,0862	0,0157	0,1025		0,1950	0,1136	0,1410		0,2883	0,0773	0,1025		0,0427	0,0376	0,1410
100214		0,8053	0,8174	0,3945		0,9852	1,0000	0,4826	0,8226		0,2936	0,5234	0,7870		0,3731	0,6651	1,0000	0,6794		0,2033	0,2817	0,4277		0,2839	0,0007	0,5577		0,7163	0,1031	0,2817		0,4626	0,5577	0,1191
100215		1,2832	2,4609	1,2110		0,5214	1,0000	0,4921	0,6712		0,7798	1,3125	2,3519		0,3316	0,5581	1,0000	0,6299		0,0692	0,5752	0,0982		0,2631	0,0156	0,6668		0,3468	0,0399	0,5752		0,0353	0,6668	0,0566
100216		2,6106	1,4783	1,8532		1,0000	0,5663	0,7099	0,7587		2,7339	3,6328	2,9537		0,7526	1,0000	0,8131	0,8552		0,3984	0,1280	0,0090		0,0525	0,2256	0,0096		0,0001	0,3984	0,0123		0,2256	0,3497	0,1002
100220		7,9558	7,8087	9,2018		0,8646	0,8486	1,0000	0,9044		7,9908	5,6875	9,0093		0,8869	0,6313	1,0000	0,8394		0,0119	0,0224	0,1450		0,0132	0,1826	0,2525		0,0024	0,3906	0,1450		0,0035	0,0005	0,2525
100249		279,1593	270,7304	398,6789		0,7002	0,6791	1,0000	0,7931		284,5688	334,1172	487,3426		0,5839	0,6856	1,0000	0,7565		0,0345	0,0512	0,3344		0,1035	0,0186	0,4026		0,1614	0,0457	0,3344		0,0118	0,0221	0,4026
100259		2,2655	2,2000	3,3945		0,6674	0,6481	1,0000	0,7718		2,2018	2,6016	3,1481		0,6994	0,8264	1,0000	0,8419		0,0409	0,0566	0,3736		0,0916	0,0013	0,2482		0,0201	0,0130	0,3736		0,1333	0,1617	0,2482
100260		0,6549	0,4696	0,6789		0,9646	0,6917	1,0000	0,8855		0,4587	0,5938	0,1944		0,7725	1,0000	0,3274	0,7000		0,0593	0,1939	0,1755		0,0191	0,5146	0,4244		0,0731	0,1755	1,2478		0,3373	0,0002	0,5146
100269		0,6726	0,3130	0,2477		1,0000	0,4654	0,3683	0,6112		0,5596	0,3203	0,2593		1,0000	0,5724	0,4634	0,6786		0,7102	0,0627	0,1732		0,5594	0,0356	0,1418		0,7102	0,0045	0,0644		0,5594	0,1392	0,2911
100272		1,1947	0,9913	1,0642		1,0000	0,8297	0,8908	0,9068		0,9174	1,0469	0,6759		0,8763	1,0000	0,6456	0,8406		0,1411	0,0417	0,0021		0,0073	0,2504	0,1627		0,0073	0,1411	0,3666		0,2504	0,0006	0,0149
100277		0,2655	0,5913	0,2477		0,4490	1,0000	0,4189	0,6226		0,9541	0,3984	0,2037		1,0000	0,4176	0,2135	0,5437		0,0891	0,6835	0,1224		0,8791	0,0461	0,3298		0,6835	0,1240	0,5036		0,0259	0,8791	0,0451
100278		6,1504	6,3652	7,1743		0,8573	0,8872	1,0000	0,9148		9,6239	9,8594	9,5278		0,9761	1,0000	0,9664	0,9808		0,0259	0,0065	0,1284		0,0008	0,0279	0,0066		0,0475	0,1284	0,0313		0,2468	0,1599	0,0279
100288		0,3274	0,4783	0,4404		0,6845	1,0000	0,9208	0,8684		0,6147	0,5313	0,2130		1,0000	0,8643	0,3465	0,7369		0,1630	0,2035	0,0198		0,4404	0,0692	0,4807		0,2035	0,0001	1,0517		0,0098	0,4404	0,1586
100295		0,4690	0,4957	0,3028		0,9461	1,0000	0,6109	0,8523		0,2569	0,6328	0,9815		0,2617	0,6447	1,0000	0,6355		0,0642	0,2305	0,2504		0,4167	0,0003	0,6540		1,2682	0,1903	0,2305		0,3947	0,6540	0,0019
100297		1,7345	1,6522	1,7248		1,0000	0,9526	0,9944	0,9823		2,2294	1,8437	2,7037		0,8246	0,6819	1,0000	0,8355		0,0257	0,0253	0,0083		0,0006	0,1028	0,2593		0,3725	0,9670	0,0257		0,2593	0,0951	0,2225
100302		0,4159	0,2000	0,4587		0,9067	0,4360	1,0000	0,7809		0,1284	0,3594	0,1296		0,3573	1,0000	0,3606	0,5726		0,0805	0,4027	0,3568		0,1352	0,8043	0,1310		0,5949	0,3568	0,5860		0,3963	0,0542	0,8043
100309		1,4159	1,5913	1,5505		0,8898	1,0000	0,9744	0,9547		2,6514	1,9297	3,8796		0,6834	0,4974	1,0000	0,7269		0,0510	0,0668	0,0076		0,0067	0,1701	0,4601		0,5585	1,2773	0,0668		0,1152	0,4601	0,3243
100312		1,2035	3,3304	0,4495		0,3614	1,0000	0,1350	0,4988		1,7982	1,4688	0,5370		1,0000	0,8168	0,2986	0,7051		0,0552	1,0035	0,4265		0,5040	0,0474	0,5067		1,0035	0,3152	0,1190		0,3636	0,5040	1,0213
100313		71,8496	77,1478	87,8532		0,8178	0,8781	1,0000	0,8987		59,2202	66,6875	95,3704		0,6209	0,6992	1,0000	0,7734		0,0429	0,0032	0,1541		0,0847	0,0212	0,3707		0,3903	0,2189	0,1541		0,0086	0,0519	0,3707
100328		0,2832	0,7826	0,3486		0,3619	1,0000	0,4454	0,6024		0,3119	1,7266	0,2222		0,1806	1,0000	0,1287	0,4364		0,1695	0,7311	0,0723		0,2125	1,1961	0,3210		0,5409	0,7311	0,6997		0,0166	1,1961	0,0002
100336		0,4159	0,8783	0,2477		0,4735	1,0000	0,2820	0,5852		0,2477	0,7656	0,4259		0,3235	1,0000	0,5563	0,6266		0,0364	0,7730	0,2713		0,2714	0,6743	0,0149		0,2007	0,7730	0,0025		0,0696	0,6743	0,3524
100340		13,3363	18,4870	20,3761		0,6545	0,9073	1,0000	0,8539		12,2936	19,5547	17,5093		0,6287	1,0000	0,8954	0,8414		0,1780	0,0185	0,2278		0,1913	0,2492	0,0176		0,2221	0,2278	0,0109		0,1508	0,0269	0,2492
100344		6,6018	6,8870	8,7248		0,7567	0,7894	1,0000	0,8487		8,5963	14,1250	11,9074		0,6086	1,0000	0,8430	0,8172		0,0415	0,0180	0,2367		0,1711	0,2912	0,0033		0,2447	0,2367	0,0002		0,0164	0,0036	0,2912
100348		373,4159	347,8870	416,4954		0,8966	0,8353	1,0000	0,9106		437,9266	400,0156	613,4166		0,7139	0,6521	1,0000	0,7887		0,0017	0,0412	0,1351		0,0224	0,0713	0,3425		0,2295	0,3679	0,1351		0,0592	0,0100	0,3425
100350		9,2832	10,2435	13,1009		0,7086	0,7819	1,0000	0,8302		10,4587	14,2891	16,0556		0,6514	0,8900	1,0000	0,8471		0,0651	0,0111	0,2685		0,1677	0,0111	0,2393		0,1337	0,0204	0,2685		0,0887	0,0214	0,2393
100352		0,3009	0,3913	0,3119		0,7690	1,0000	0,7971	0,8554		0,2477	1,6172	0,1852		0,1532	1,0000	0,1145	0,4226		0,0380	0,2254	0,0180		0,2436	1,2427	0,3305		1,7790	0,2254	1,9824		0,3589	1,2427	0,4236
100356		74,8407	83,0087	90,7431		0,8248	0,9148	1,0000	0,9132		89,5321	117,4219	119,7407		0,7477	0,9806	1,0000	0,9094		0,0564	0,0000	0,1310		0,1617	0,0635	0,1369		0,1726	0,0589	0,1310		0,0506	0,0003	0,1369
100357		0,6726	1,0870	0,2018		0,6188	1,0000	0,1856	0,6015		0,3119	0,4531	0,5093		0,6124	0,8897	1,0000	0,8340		0,0009	0,7334	0,5247		0,2013	0,0179	0,2618		0,0004	0,2980	0,7334		0,1909	0,2618	1,4663
100365		1,3097	1,4696	1,2018		0,8912	1,0000	0,8178	0,9030		0,9725	1,3203	1,9907		0,4885	0,6632	1,0000	0,7173		0,0011	0,1472	0,0488		0,1667	0,0100	0,4794		0,7938	0,3094	0,1472		0,1293	0,4794	0,0392
100369		0,8142	0,7130	0,4862		1,0000	0,8757	0,5971	0,8243		0,5963	0,8984	0,4815		0,6637	1,0000	0,5360	0,7332		0,2788	0,0144	0,2045		0,0170	0,4476	0,1283		0,1074	0,2788	0,3173		0,4476	0,0874	0,0627
100384		26,2124	26,7739	27,7339		0,9451	0,9654	1,0000	0,9702		29,9174	35,2422	33,1019		0,8489	1,0000	0,9393	0,9294		0,0126	0,0005	0,0437		0,0549	0,1056	0,0011		0,1901	0,0437	0,0184		0,0029	0,0173	0,1056
100385		24,6549	31,8696	37,4220		0,6588	0,8516	1,0000	0,8368		25,7248	39,5469	32,7037		0,6505	1,0000	0,8270	0,8258		0,1357	0,0012	0,2570		0,1272	0,2761	0,0000		0,1477	0,2570	0,0005		0,1162	0,0035	0,2761
100388		0,5664	0,3217	0,4037		1,0000	0,5680	0,7127	0,7602		0,4404	0,6484	0,7963		0,5531	0,8143	1,0000	0,7891		0,3955	0,1281	0,0086		0,2007	0,0028	0,3417		0,1477	0,0122	0,3955		0,3417	0,1775	0,0234
100390		197,2655	214,8087	258,9174		0,7619	0,8296	1,0000	0,8638		258,6330	271,2266	358,6852		0,7211	0,7562	1,0000	0,8257		0,0540	0,0067	0,2111		0,0483	0,0222	0,2762		0,1007	0,0597	0,2111		0,0188	0,0001	0,2762
100398		0,2566	1,2522	0,2477		0,2049	1,0000	0,1978	0,4676		0,4312	0,2188	0,3981		1,0000	0,5074	0,9232	0,8102		0,2161	1,0967	0,2289		0,3036	0,3352	0,0737		1,0967	0,0046	0,6917		1,2368	0,3036	1,2659
100403		0,5221	0,7565	1,4771		0,3535	0,5122	1,0000	0,6219		1,1284	1,1797	0,8148		0,9565	1,0000	0,6907	0,8824		0,2122	0,0359	0,6853		0,0489	0,1805	0,1875		0,4585	0,6853	0,0149		1,1232	0,5994	0,1805
100404		0,6549	0,5652	0,7339		0,8924	0,7701	1,0000	0,8875		0,5046	1,6953	0,4907		0,2976	1,0000	0,2894	0,5290		0,0002	0,0794	0,1722		0,1580	0,9186	0,1697		1,3866	0,1722	1,4215		0,4439	0,1793	0,9186
100405		1,7345	1,1739	1,8716		0,9267	0,6272	1,0000	0,8513		2,0275	1,7969	3,2500		0,6238	0,5529	1,0000	0,7256		0,0387	0,2179	0,2322		0,0352	0,0981	0,4628		0,2239	0,3659	0,2322		0,1876	0,0329	0,4628
100415		1,7965	3,7565	3,1835		0,4782	1,0000	0,8475	0,7752		3,1927	3,0859	4,1852		0,7629	0,7373	1,0000	0,8334		0,3006	0,3673	0,0236		0,0235	0,0422	0,2629		0,0006	0,0057	0,3673		0,4761	0,2629	0,0011
100419		0,4071	0,5217	0,2477		0,7803	1,0000	0,4748	0,7517		0,3670	0,5625	0,3426		0,6524	1,0000	0,6091	0,7538		0,0033	0,4117	0,2529		0,0370	0,4077	0,0735		0,0353	0,4117	0,0711		0,0028	0,4077	0,2575
100423		21,6195	19,4696	22,6972		0,9525	0,8578	1,0000	0,9368		16,7890	20,6328	24,0093		0,6993	0,8594	1,0000	0,8529		0,0033	0,0573	0,0942		0,1099	0,0002	0,2296		0,3816	0,0553	0,0942		0,0744	0,0001	0,2296
100426		0,2566	0,4261	0,2385		0,6022	1,0000	0,5597	0,7206		0,2752	0,2656	0,3148		0,8742	0,8437	1,0000	0,9060		0,0469	0,4726	0,0849		0,0078	0,0279	0,1424		0,0988	0,0610	0,4726		0,4729	0,1424	0,5917
100430		28,0265	28,5391	31,7798		0,8819	0,8980	1,0000	0,9266		28,8073	39,8516	37,7222		0,7229	1,0000	0,9466	0,8898		0,0182	0,0078	0,1099		0,1521	0,1684	0,0286		0,2724	0,1099	0,0046		0,0005	0,0005	0,1684
100431		4,0885	3,4696	3,0459		1,0000	0,8486	0,7450	0,8645		4,8807	4,9531	5,0000		0,9761	0,9906	1,0000	0,9889		0,2100	0,0015	0,0728		0,0081	0,0002	0,0161		0,1112	0,1584	0,2100		0,0161	0,3837	0,8493
100436		0,5044	0,9304	0,4954		0,5421	1,0000	0,5325	0,6915		1,6881	0,6719	0,3704		1,0000	0,3980	0,2194	0,5391		0,0705	0,5321	0,0797		0,8912	0,0577	0,3088		0,5321	0,2635	0,6821		0,0000	0,8912	0,0001
100442		7,7611	7,4000	7,8624		0,9871	0,9412	1,0000	0,9761		6,8624	6,7891	6,8056		1,0000	0,9893	0,9917	0,9937		0,0045	0,0269	0,0349		0,0091	0,0018	0,0004		0,0349	0,0068	0,0101		0,0038	0,1156	0,0091
100451		0,6903	0,8696	0,5413		0,7938	1,0000	0,6225	0,8054		0,7982	0,3438	0,4444		1,0000	0,4307	0,5568	0,6625		0,0006	0,3122	0,1296		0,5940	0,1618	0,0346		0,3122	0,4928	0,2299		0,0605	0,5940	0,0051
100454		63,0442	63,4435	71,8716		0,8772	0,8827	1,0000	0,9200		89,9633	91,7266	102,1852		0,8804	0,8976	1,0000	0,9260		0,0156	0,0120	0,1203		0,0187	0,0076	0,1109		0,0135	0,0045	0,1203		0,0212	0,0170	0,1109
100455		61,2832	67,1826	82,8899		0,7393	0,8105	1,0000	0,8499		62,4954	78,6953	102,8241		0,6078	0,7653	1,0000	0,7910		0,0590	0,0082	0,2345		0,1252	0,0028	0,3382		0,2496	0,0356	0,2345		0,0110	0,0017	0,3382
100458		0,5929	0,7217	0,2110		0,8215	1,0000	0,2924	0,7046		0,4954	0,5547	0,3889		0,8931	1,0000	0,7011	0,8647		0,0522	0,5050	0,5209		0,0053	0,2097	0,1297		0,1486	0,5050	0,0000		0,0106	0,2097	1,2318
100460		16,0885	16,2348	18,9083		0,8509	0,8586	1,0000	0,9032		13,3028	13,9922	16,6759		0,7977	0,8391	1,0000	0,8789		0,0197	0,0145	0,1469		0,0382	0,0099	0,1862		0,0721	0,0288	0,1469		0,0050	0,0027	0,1862
100472		1,0531	0,5130	1,5963		0,6597	0,3214	1,0000	0,6604		0,4220	0,4688	0,6204		0,6802	0,7556	1,0000	0,8119		0,0000	0,3438	0,5987		0,0712	0,0140	0,3005		0,0013	0,0309	0,5987		0,0935	0,8268	0,3005
100473		0,3186	0,5826	0,2569		0,5469	1,0000	0,4410	0,6626		0,6881	0,3594	0,1389		1,0000	0,5223	0,2019	0,5747		0,0414	0,5938	0,1482		0,7990	0,0080	0,4202		0,5938	0,0603	0,6453		0,0023	0,7990	0,0520
100479		0,0708	0,1478	0,2110		0,3355	0,7005	1,0000	0,6787		0,1743	0,2578	0,2130		0,6761	1,0000	0,8262	0,8341		0,3555	0,0016	0,5592		0,1078	0,2617	0,0003		0,0000	0,5592	0,0804		0,8894	0,0789	0,2617
100485		1,1416	1,5391	0,9266		0,7417	1,0000	0,6020	0,7813		1,3486	0,4297	1,4537		0,9277	0,2956	1,0000	0,7411		0,0063	0,3561	0,1173		0,1675	0,6252	0,4322		0,1145	0,7740	0,3561		0,0000	0,4322	0,0663
100487		1,1770	0,8087	0,3303		1,0000	0,6871	0,2806	0,6559		0,4037	0,9453	0,7870		0,4271	1,0000	0,8325	0,7532		0,6084	0,0032	0,4216		0,3466	0,4089	0,0266		0,1571	0,6084	0,1124		0,4089	0,0161	0,7106
100492		0,3540	0,3130	0,3211		1,0000	0,8842	0,9071	0,9304		0,4220	0,6953	0,9630		0,4382	0,7220	1,0000	0,7201		0,1040	0,0201	0,0055		0,2506	0,0000	0,4738		1,2167	0,2913	0,1040		0,4738	0,1144	0,1543
100494		0,7345	2,5652	1,2477		0,2863	1,0000	0,4864	0,5909		0,9633	1,8672	1,0463		0,5159	1,0000	0,5604	0,6921		0,2737	0,7590	0,0320		0,0973	0,5310	0,0552		0,0165	0,7590	0,0028		0,5009	0,5310	0,1316
100503		82,1239	73,7044	116,2844		0,7062	0,6338	1,0000	0,7800		78,2202	103,7813	156,1481		0,5009	0,6646	1,0000	0,7219		0,0213	0,0794	0,3584		0,1569	0,0113	0,4702		0,2698	0,0505	0,3584		0,0009	0,0263	0,4702
100510		0,5310	0,4609	0,5138		1,0000	0,8680	0,9676	0,9452		1,4862	0,8203	0,3148		1,0000	0,5519	0,2118	0,5879		0,0813	0,0607	0,0081		0,7663	0,0038	0,4255		0,0813	0,9299	2,5745		0,7663	0,2711	0,5767
100511		0,4690	1,0957	0,6147		0,4280	1,0000	0,5610	0,6630		0,8257	0,7969	0,1667		1,0000	0,9651	0,2019	0,7223		0,1663	0,5929	0,0323		0,4692	0,2991	0,8444		0,5929	0,4086	0,6464		0,2732	0,4692	0,0855
100524		18,3451	23,4783	34,4495		0,5325	0,6815	1,0000	0,7380		22,2661	40,4141	35,1574		0,5509	1,0000	0,8699	0,8070		0,1398	0,0114	0,4383		0,2436	0,3094	0,0202		0,1167	0,4383	0,0750		0,2772	0,0639	0,3094
100525		1,0531	0,4957	0,2477		1,0000	0,4707	0,2352	0,5686		0,2661	0,4141	0,4444		0,5988	0,9318	1,0000	0,8435		0,8144	0,0279	0,3323		0,2490	0,0521	0,2455		0,0027	0,4825	0,8144		0,2455	0,5345	1,3174
100532		11,2832	11,9043	8,0000		0,9478	1,0000	0,6720	0,8733		12,1284	9,1641	13,8148		0,8779	0,6634	1,0000	0,8471		0,0452	0,1955	0,1960		0,0056	0,1493	0,2394		0,0001	0,2114	0,1955		0,0727	0,2394	0,1366
100537		9,6195	10,0087	13,4587		0,7147	0,7437	1,0000	0,8195		7,8165	7,9688	10,9537		0,7136	0,7275	1,0000	0,8137		0,0473	0,0255	0,2872		0,0425	0,0320	0,2974		0,0483	0,0369	0,2872		0,0416	0,0215	0,2974
100543		12,0885	12,7478	10,1193		0,9483	1,0000	0,7938	0,9140		10,4862	10,4609	11,4722		0,9141	0,9118	1,0000	0,9420		0,0124	0,1297	0,0987		0,0090	0,0104	0,0862		0,0000	0,0000	0,1297		0,0005	0,0862	0,1812
100547		0,9558	0,4783	1,3761		0,6946	0,3476	1,0000	0,6807		1,1101	0,9844	1,2870		0,8625	0,7649	1,0000	0,8758		0,0006	0,3356	0,5549		0,0011	0,0671	0,1913		0,1275	0,0248	0,5549		0,1642	1,0980	0,1913
100552		143,8230	159,2174	191,7248		0,7502	0,8304	1,0000	0,8602		137,5872	197,0313	203,4537		0,6763	0,9684	1,0000	0,8816		0,0611	0,0050	0,2172		0,2110	0,0711	0,1818		0,1575	0,0978	0,2172		0,0944	0,0162	0,1818
100557		0,2920	0,5304	0,4037		0,5505	1,0000	0,7611	0,7705		0,1835	0,2813	0,3611		0,5082	0,7790	1,0000	0,7624		0,1690	0,3760	0,0004		0,2188	0,0011	0,3914		0,2358	0,0003	0,3760		0,1548	0,3914	0,0000
100558		0,2832	0,2696	0,2569		1,0000	0,9520	0,9071	0,9530		0,2569	0,5469	0,2037		0,4697	1,0000	0,3725	0,6141		0,0694	0,0000	0,0267		0,0615	0,7035	0,1715		1,3749	0,0694	1,8422		0,7035	0,4578	0,3198
100566		0,4690	0,4087	0,3028		1,0000	0,8714	0,6456	0,8390		0,7248	0,2734	0,1852		1,0000	0,3772	0,2555	0,5442		0,2532	0,0060	0,1594		0,8777	0,0811	0,2483		0,2532	0,7806	1,2065		0,8777	0,3571	0,0305
100567		1,0796	0,1652	1,4862		0,7264	0,1112	1,0000	0,6125		1,8716	0,2578	0,1296		1,0000	0,1377	0,0692	0,4023		0,0413	0,7910	0,7071		1,3135	0,2429	0,4190		0,7071	0,6985	0,9590		0,3108	0,3027	1,3135
100569		0,4159	0,3913	0,1743		1,0000	0,9409	0,4191	0,7866		1,0642	0,4609	0,3056		1,0000	0,4331	0,2872	0,5734		0,3462	0,1335	0,4587		0,8023	0,0572	0,2415		0,3462	0,4264	0,8231		0,8023	0,5035	0,0692
100570		2,4425	3,3217	3,3945		0,7195	0,9786	1,0000	0,8994		2,5413	2,4766	2,5833		0,9837	0,9587	1,0000	0,9808		0,1831	0,0713	0,1530		0,0003	0,0141	0,0279		0,0845	0,0353	0,1530		0,7637	0,0002	0,0279
100572		0,4602	0,4522	0,4037		1,0000	0,9826	0,8772	0,9533		0,2385	0,3906	0,3704		0,6106	1,0000	0,9483	0,8530		0,0690	0,0182	0,0659		0,2527	0,2294	0,0670		0,7988	0,0690	0,0004		0,2294	0,1470	0,0036
100578		32,4159	35,5826	35,7615		0,9064	0,9950	1,0000	0,9671		38,4862	35,8750	46,7130		0,8239	0,7680	1,0000	0,8640		0,0565	0,0272	0,0482		0,0091	0,0482	0,2109		0,2361	0,3988	0,0482		0,0122	0,1789	0,2109
100583		0,2035	0,2783	0,3486		0,5838	0,7983	1,0000	0,7940		0,6239	0,6172	0,8611		0,7245	0,7168	1,0000	0,8138		0,1634	0,0001	0,3327		0,0342	0,0401	0,2973		0,0198	0,0243	0,3327		0,2032	0,0011	0,2973
100589		28,4690	27,2348	44,0550		0,6462	0,6182	1,0000	0,7548		30,9083	37,7266	60,0093		0,5151	0,6287	1,0000	0,7146		0,0423	0,0659	0,4058		0,1276	0,0248	0,4848		0,1931	0,0565	0,4058		0,0158	0,0310	0,4848
100591		3,2212	4,0261	3,3303		0,8001	1,0000	0,8272	0,8758		4,6422	3,9141	5,3426		0,8689	0,7326	1,0000	0,8672		0,0329	0,1914	0,0142		0,0000	0,0917	0,2056		0,0003	0,1070	0,1914		0,0250	0,2056	0,0093
100594		1,2566	1,1304	2,0734		0,6061	0,5452	1,0000	0,7171		1,7890	1,2188	0,8704		1,0000	0,6813	0,4865	0,7226		0,0411	0,0959	0,4798		0,4687	0,0060	0,1785		0,4798	0,0045	0,1693		0,0456	0,1028	0,4687
100608		0,3628	0,3826	0,2202		0,9482	1,0000	0,5755	0,8413		0,4495	0,4141	0,6111		0,7356	0,6776	1,0000	0,8044		0,0801	0,2494	0,2871		0,0201	0,0647	0,3140		0,0522	0,1180	0,2494		0,1258	0,3140	0,1964
100611		0,4513	0,4435	0,4220		1,0000	0,9827	0,9351	0,9726		0,3761	0,2656	0,3519		1,0000	0,7062	0,9357	0,8806		0,0401	0,0032	0,0277		0,1834	0,1568	0,0245		0,0401	0,6794	0,0270		0,1834	0,1073	0,0239
100616		0,3363	0,5130	0,3486		0,6556	1,0000	0,6795	0,7784		0,2661	0,4922	1,0093		0,2636	0,4877	1,0000	0,5838		0,0567	0,3615	0,0374		0,3037	0,0270	0,7765		0,8637	0,2904	0,3615		0,0156	0,7765	0,0280
100627		619,6549	602,3913	739,0092		0,8385	0,8151	1,0000	0,8845		585,0367	716,3828	852,7499		0,6861	0,8401	1,0000	0,8420		0,0135	0,0294	0,1770		0,1083	0,0000	0,2480		0,2015	0,0127	0,1770		0,0001	0,0038	0,2480
100628		0,3894	0,3739	0,3119		1,0000	0,9602	0,8010	0,9204		0,4312	0,2500	0,4074		1,0000	0,5798	0,9448	0,8415		0,1197	0,0188	0,1025		0,2489	0,2796	0,0738		0,1197	0,6220	0,0065		0,2489	0,1034	0,0084
100629		146,7080	155,9826	170,1927		0,8620	0,9165	1,0000	0,9262		212,8257	216,7578	240,0741		0,8865	0,9029	1,0000	0,9298		0,0352	0,0009	0,1106		0,0177	0,0072	0,1050		0,0144	0,0052	0,1106		0,0404	0,0018	0,1050
100630		1,2920	1,7217	1,3028		0,7504	1,0000	0,7567	0,8357		1,4771	1,6797	0,3704		0,8794	1,0000	0,2205	0,7000		0,0340	0,2589	0,0294		0,1309	0,5146	0,7062		0,0109	0,2589	1,3270		0,0091	0,5146	0,0115
100635		3,4956	4,1391	4,1101		0,8445	1,0000	0,9930	0,9458		3,1284	4,6875	5,2500		0,5959	0,8929	1,0000	0,8296		0,0985	0,0803	0,0490		0,2190	0,0229	0,2695		0,7745	0,0312	0,0803		0,0012	0,2695	0,2253
100641		198,8053	224,8261	239,3303		0,8307	0,9394	1,0000	0,9234		189,4220	268,9688	305,1759		0,6207	0,8814	1,0000	0,8340		0,0669	0,0028	0,1150		0,1877	0,0127	0,2618		0,5194	0,0156	0,1150		0,0001	0,0732	0,2618
100642		0,3097	0,6696	0,1927		0,4625	1,0000	0,2878	0,5834		0,3670	0,6719	0,2500		0,5462	1,0000	0,3721	0,6394		0,0426	0,7773	0,2577		0,0264	0,6451	0,2119		0,0041	0,7773	0,1303		0,0934	0,6451	0,3680
100645		0,4513	0,3478	0,3486		1,0000	0,7707	0,7724	0,8477		0,4220	0,2422	0,6111		0,6906	0,3963	1,0000	0,6956		0,2384	0,0295	0,0282		0,0001	0,2747	0,5236		0,1122	0,7647	0,2384		0,5236	0,0202	0,0212
100646		2,1327	3,0000	4,3670		0,4884	0,6870	1,0000	0,7251		2,5963	3,4844	3,3704		0,7451	1,0000	0,9673	0,9041		0,1801	0,0051	0,4637		0,1516	0,1454	0,0435		0,0015	0,4637	0,3017		0,8022	0,2622	0,1454
100658		0,4159	0,5739	0,7982		0,5210	0,7190	1,0000	0,7467		0,2385	0,2813	0,2963		0,8049	0,9494	1,0000	0,9181		0,1697	0,0029	0,4214		0,0915	0,0107	0,1233		0,0137	0,2113	0,4214		0,7945	0,2463	0,1233
100671		0,4071	0,3739	0,3028		1,0000	0,9184	0,7438	0,8874		0,4404	0,4688	1,1111		0,3964	0,4219	1,0000	0,6061		0,1723	0,0076	0,1145		0,1289	0,0994	0,7224		1,0015	0,9118	0,1723		0,7224	0,3655	0,0607
100679		6,5752	6,0435	8,2661		0,7954	0,7311	1,0000	0,8422		6,3028	6,9453	9,0370		0,6974	0,7685	1,0000	0,8220		0,0110	0,0575	0,2478		0,0662	0,0131	0,2828		0,0943	0,0264	0,2478		0,0034	0,0364	0,2828
100680		1,7788	1,8348	1,4037		0,9695	1,0000	0,7650	0,9115		1,4862	2,2891	2,1574		0,6492	1,0000	0,9425	0,8639		0,0394	0,1337	0,1377		0,2115	0,2110	0,0469		0,3791	0,1337	0,0097		0,0954	0,2110	0,0510
100681		0,4602	0,3826	0,2385		1,0000	0,8314	0,5183	0,7832		1,0275	0,8438	0,6111		1,0000	0,8212	0,5947	0,8053		0,3525	0,0105	0,2462		0,3123	0,0012	0,1686		0,3525	0,0064	0,1296		0,3123	0,0032	0,3002
100687		0,5310	0,3826	0,2018		1,0000	0,7205	0,3800	0,7002		0,1560	0,2813	0,1296		0,5546	1,0000	0,4607	0,6718		0,5142	0,0014	0,3148		0,0428	0,5740	0,1356		0,0679	0,5142	0,1786		0,5740	0,0080	0,2565
100689		3,1327	3,5826	3,5596		0,8744	1,0000	0,9936	0,9560		2,1560	4,0391	4,1296		0,5221	0,9781	1,0000	0,8334		0,0775	0,0649	0,0374		0,3743	0,1618	0,2629		1,1889	0,0102	0,0649		0,0094	0,2629	0,2219
100691		11,3628	13,1304	18,3670		0,6187	0,7149	1,0000	0,7778		9,6055	17,6719	16,4630		0,5435	1,0000	0,9316	0,8250		0,0929	0,0156	0,3624		0,3042	0,2774	0,0706		0,1932	0,3624	0,1262		0,1717	0,0531	0,2774
100694		0,7522	0,5304	1,0550		0,7130	0,5027	1,0000	0,7386		0,4587	0,3047	0,5000		0,9174	0,6094	1,0000	0,8423		0,0024	0,1823	0,4372		0,0360	0,2265	0,2476		0,1497	0,0573	0,4372		0,0765	0,4494	0,2476
100702		755,2831	648,3218	881,2385		0,8571	0,7357	1,0000	0,8643		737,9725	720,4141	1166,6019		0,6326	0,6175	1,0000	0,7500		0,0003	0,0831	0,2105		0,0487	0,0615	0,4149		0,2430	0,2721	0,2105		0,0497	0,0008	0,4149
100709		8,7788	8,9652	11,3670		0,7723	0,7887	1,0000	0,8537		8,2569	7,2969	13,3519		0,6184	0,5465	1,0000	0,7216		0,0336	0,0219	0,2282		0,0359	0,1001	0,4706		0,2400	0,3884	0,2282		0,0096	0,0171	0,4706
100710		14,6372	19,7652	20,2844		0,7216	0,9744	1,0000	0,8987		13,0642	20,7891	23,4907		0,5561	0,8850	1,0000	0,8137		0,1775	0,0629	0,1541		0,2506	0,0272	0,2974		0,5608	0,0014	0,1541		0,0363	0,1800	0,2974
100717		1,5310	1,0435	1,2018		1,0000	0,6816	0,7850	0,8222		1,2294	1,1328	0,7315		1,0000	0,9214	0,5950	0,8388		0,2824	0,0832	0,0065		0,2536	0,0434	0,2435		0,2824	0,0589	0,2033		0,2536	0,1086	0,0143
100719		0,8761	0,6522	0,9450		0,9271	0,6902	1,0000	0,8724		0,8899	0,5000	0,7685		1,0000	0,5619	0,8636	0,8085		0,0224	0,1633	0,1969		0,3067	0,2281	0,0154		0,1969	0,4232	0,0005		0,0815	0,0575	0,3067
100722		2,8319	3,7565	2,7156		0,7539	1,0000	0,7229	0,8256		2,5505	3,1250	3,3148		0,7694	0,9427	1,0000	0,9041		0,0235	0,2765	0,0465		0,1127	0,0143	0,1455		0,0147	0,0885	0,2765		0,1369	0,1455	0,1908
100727		0,6637	0,7478	0,3119		0,8875	1,0000	0,4171	0,7682		0,4404	0,8281	0,4352		0,5318	1,0000	0,5255	0,6858		0,0675	0,3804	0,4080		0,0743	0,5441	0,0803		0,1927	0,3804	0,2025		0,1635	0,5441	0,2205
100736		0,2124	0,4000	0,3486		0,5310	1,0000	0,8715	0,8008		0,3211	0,4922	0,2407		0,6524	1,0000	0,4890	0,7138		0,2647	0,3204	0,0251		0,0128	0,4864	0,1605		0,0864	0,3204	0,3466		0,1076	0,4864	0,1025
100747		0,3982	0,4174	0,5688		0,7001	0,7338	1,0000	0,8113		0,2110	1,4688	1,3241		0,1437	1,0000	0,9015	0,6817		0,0516	0,0258	0,3017		0,9000	0,5527	0,1967		1,5098	0,3017	0,0447		0,0011	0,0093	0,5527
100748		0,7876	0,7304	0,3853		1,0000	0,9274	0,4892	0,8055		0,4771	0,7891	0,7130		0,6046	1,0000	0,9036	0,8361		0,3120	0,0853	0,3596		0,2195	0,2583	0,0274		0,1545	0,3120	0,0521		0,2583	0,0534	0,4592
100757		21,7345	23,0870	26,5138		0,8197	0,8708	1,0000	0,8968		26,7248	22,4063	29,4444		0,9076	0,7610	1,0000	0,8895		0,0388	0,0050	0,1571		0,0025	0,0948	0,1689		0,0009	0,1094	0,1571		0,0307	0,0025	0,1689
100762		0,2124	0,5913	0,4404		0,3592	1,0000	0,7448	0,7013		1,1101	7,8516	0,6019		0,1414	1,0000	0,0767	0,4060		0,3590	0,5118	0,0067		0,2413	1,3004	0,4033		0,9814	0,5118	1,2587		0,0066	1,3004	0,3409
100765		26,8938	32,2087	37,2569		0,7218	0,8645	1,0000	0,8621		31,5963	44,0234	53,6389		0,5891	0,8207	1,0000	0,8033		0,0967	0,0000	0,2140		0,1731	0,0014	0,3160		0,3238	0,0096	0,2140		0,0277	0,0187	0,3160
100771		843,3009	1190,2782	514,1835		0,7085	1,0000	0,4320	0,7135		933,6514	734,7734	675,4722		1,0000	0,7870	0,7235	0,8368		0,0001	0,4870	0,2481		0,2570	0,0122	0,0585		0,4870	0,0202	0,0004		0,0739	0,2570	0,6100
100777		16,9912	17,6087	19,4312		0,8744	0,9062	1,0000	0,9269		20,1101	18,7188	26,9907		0,7451	0,6935	1,0000	0,8129		0,0245	0,0042	0,1095		0,0201	0,0593	0,2989		0,2246	0,3434	0,1095		0,0198	0,0486	0,2989
100780		0,3628	0,3565	0,3486		1,0000	0,9826	0,9609	0,9812		0,4404	0,7031	0,4352		0,6264	1,0000	0,6190	0,7484		0,0274	0,0001	0,0123		0,0523	0,4180	0,0586		1,2048	0,0274	1,2416		0,4180	0,3190	0,2413
100781		0,4867	0,3217	0,3394		1,0000	0,6610	0,6973	0,7861		0,2936	0,3047	0,2685		0,9636	1,0000	0,8812	0,9483		0,3472	0,0600	0,0310		0,0038	0,0766	0,0492		0,1899	0,3472	0,0444		0,0766	0,5752	0,4620
100787		0,9823	0,8522	2,4128		0,4071	0,3532	1,0000	0,5868		0,8349	0,9609	1,6944		0,4927	0,5671	1,0000	0,6866		0,0941	0,1594	0,7691		0,1166	0,0453	0,5424		0,0259	0,0011	0,7691		0,2383	0,3374	0,5424
100788		0,5841	0,4696	0,5413		1,0000	0,8040	0,9267	0,9102		0,9450	0,6563	0,6667		1,0000	0,6945	0,7055	0,8000		0,1357	0,0769	0,0025		0,3219	0,0450	0,0365		0,1357	0,2688	0,2454		0,3219	0,0001	0,0904
100790		16,1504	17,7304	20,6147		0,7834	0,8601	1,0000	0,8812		13,0367	17,2734	19,0463		0,6845	0,9069	1,0000	0,8638		0,0546	0,0029	0,1825		0,1526	0,0126	0,2112		0,1951	0,0049	0,1825		0,0345	0,0001	0,2112
100794		0,2035	1,1652	0,3211		0,1746	1,0000	0,2756	0,4834		1,2110	0,1953	0,3148		1,0000	0,1613	0,2599	0,4737		0,3014	1,0487	0,1299		1,0778	0,3133	0,1389		1,0487	0,3310	0,1511		0,2844	1,0778	0,1186
100801		0,3009	0,8000	0,5872		0,3761	1,0000	0,7340	0,7034		0,3670	0,2500	0,9352		0,3924	0,2673	1,0000	0,5532		0,3295	0,5076	0,0033		0,0751	0,2424	0,8540		0,2981	0,5827	0,5076		0,0912	0,8540	0,1004
100812		0,5398	0,8435	0,7982		0,6400	1,0000	0,9463	0,8621		0,5505	0,8438	0,5556		0,6524	1,0000	0,6584	0,7703		0,2234	0,2141	0,0542		0,0514	0,3765	0,0464		0,2012	0,2141	0,1909		0,0623	0,3765	0,1683
100814		0,3186	0,5130	0,2294		0,6211	1,0000	0,4472	0,6894		0,2294	0,4609	0,3889		0,4977	1,0000	0,8438	0,7805		0,0152	0,5366	0,1806		0,2768	0,3575	0,0183		0,1144	0,5366	0,0911		0,0938	0,3575	0,3774
100819		0,5310	0,9826	0,6972		0,5404	1,0000	0,7095	0,7500		0,3761	1,1250	1,0185		0,3343	1,0000	0,9053	0,7465		0,1482	0,4151	0,0061		0,5399	0,4217	0,1174		0,5508	0,4151	0,1132		0,1427	0,4217	0,0051
100825		0,3894	0,8261	0,3394		0,4714	1,0000	0,4108	0,6274		0,2202	0,4141	0,3426		0,5318	1,0000	0,8273	0,7864		0,0723	0,6725	0,1385		0,2300	0,3467	0,0076		0,0275	0,6725	0,1386		0,3429	0,3467	0,4774
100826		977,9116	1119,2000	544,4037		0,8738	1,0000	0,4864	0,7867		765,0734	1026,2813	874,3889		0,7455	1,0000	0,8520	0,8658		0,0368	0,3460	0,3137		0,0741	0,2078	0,0012		0,0070	0,3460	0,0200		0,0004	0,2078	0,5899
100830		0,3186	0,2783	0,3945		0,8076	0,7054	1,0000	0,8377		0,2569	0,3750	0,3148		0,6851	1,0000	0,8395	0,8415		0,0046	0,0784	0,2555		0,1087	0,2489	0,0000		0,1024	0,2555	0,0000		0,0059	0,0839	0,2489
100840		30,5575	34,5478	35,5872		0,8587	0,9708	1,0000	0,9432		31,3945	29,8594	33,1667		0,9466	0,9003	1,0000	0,9489		0,0694	0,0124	0,0844		0,0001	0,0279	0,0756		0,0002	0,0204	0,0844		0,0838	0,0083	0,0756
100845		26,3805	23,0783	25,3945		1,0000	0,8748	0,9626	0,9458		30,2752	34,6094	31,8426		0,8748	1,0000	0,9201	0,9316		0,0804	0,0527	0,0044		0,0298	0,1022	0,0014		0,0528	0,0804	0,0082		0,1022	0,0298	0,0129
100857		1,1062	0,4957	0,6330		1,0000	0,4481	0,5722	0,6734		0,1835	0,2500	0,2778		0,6605	0,8999	1,0000	0,8535		0,5703	0,1545	0,0322		0,1673	0,0137	0,2285		0,0005	0,2056	0,5703		0,2285	0,6395	0,3312
100861		0,5664	1,1130	0,3028		0,5089	1,0000	0,2721	0,5936		0,4128	0,6875	0,4722		0,6004	1,0000	0,6868	0,7624		0,0211	0,7523	0,3060		0,0928	0,3913	0,0213		0,0001	0,7523	0,0268		0,2177	0,3913	0,7715
100869		0,7699	0,6957	0,1468		1,0000	0,9036	0,1907	0,6981		0,4312	0,2344	0,7037		0,6128	0,3331	1,0000	0,6486		0,5185	0,1776	0,7944		0,0040	0,2963	0,6245		0,0238	0,4070	0,5185		0,6245	0,2524	0,6374
100876		0,2920	0,1478	0,2936		0,9945	0,5034	1,0000	0,8327		0,2294	0,3281	0,2130		0,6992	1,0000	0,6492	0,7828		0,2280	0,4138	0,2642		0,0274	0,3533	0,0673		0,0783	0,2642	0,1415		0,3146	0,2718	0,3533
100883		1,1327	0,8000	0,6972		1,0000	0,7063	0,6155	0,7739		0,5505	0,8594	1,0278		0,5356	0,8362	1,0000	0,7906		0,3697	0,0177	0,0912		0,2327	0,0096	0,3390		0,1979	0,0172	0,3697		0,3390	0,0285	0,1147
100884		0,7345	0,8522	0,2844		0,8619	1,0000	0,3337	0,7319		0,3119	0,2031	0,3981		0,7835	0,5102	1,0000	0,7645		0,0711	0,4503	0,4969		0,0015	0,2199	0,3873		0,0102	0,1602	0,4503		0,0427	0,3873	0,6008
100890		1,4956	1,2261	2,0367		0,7343	0,6020	1,0000	0,7788		1,0550	2,3672	2,1204		0,4457	1,0000	0,8957	0,7805		0,0079	0,1136	0,3607		0,3805	0,3576	0,0660		0,3757	0,3607	0,0677		0,0086	0,1161	0,3576
100894		446,4779	440,1826	501,6331		0,8900	0,8775	1,0000	0,9225		432,9082	506,9922	581,6481		0,7443	0,8716	1,0000	0,8720		0,0095	0,0176	0,1163		0,0852	0,0000	0,1976		0,2100	0,0221	0,1163		0,0022	0,0002	0,1976
100897		0,4248	0,7913	0,2569		0,5368	1,0000	0,3247	0,6205		1,2294	0,5859	0,6204		1,0000	0,4766	0,5046	0,6604		0,0210	0,6885	0,2582		0,5986	0,1024	0,0740		0,6885	0,0614	0,0399		0,0469	0,5986	0,3372
100901		95,4071	106,5739	94,9450		0,8952	1,0000	0,8909	0,9287		117,1743	98,7500	126,8704		0,9236	0,7784	1,0000	0,9006		0,0108	0,1067	0,0136		0,0046	0,0927	0,1510		0,0003	0,1644	0,1067		0,0002	0,1510	0,0007
100912		29,2743	25,9913	26,2110		1,0000	0,8879	0,8954	0,9277		26,2110	37,8516	47,4259		0,5527	0,7981	1,0000	0,7836		0,1082	0,0148	0,0100		0,1903	0,0009	0,3518		0,7635	0,1259	0,1082		0,3518	0,0536	0,0625
100914		19,0089	15,1739	21,9633		0,8655	0,6909	1,0000	0,8521		20,2202	12,8672	33,9074		0,5963	0,3795	1,0000	0,6586		0,0010	0,1198	0,2309		0,0121	0,2331	0,6025		0,2777	0,8410	0,2309		0,1603	0,0034	0,6025
100925		0,3274	0,4000	0,4037		0,8110	0,9908	1,0000	0,9339		0,4587	0,5078	0,2222		0,9033	1,0000	0,4376	0,7803		0,1215	0,0584	0,0986		0,0763	0,3579	0,3975		0,0097	0,0986	1,2592		0,0041	0,2995	0,3579
100935		0,3097	1,0087	0,3670		0,3070	1,0000	0,3638	0,5570		0,4404	0,2969	0,2963		1,0000	0,6742	0,6728	0,7823		0,1834	0,8444	0,1085		0,3542	0,0449	0,0460		0,8444	0,0413	0,0403		0,7434	0,3542	0,5824
100939		6,7434	5,1739	5,2936		1,0000	0,7673	0,7850	0,8508		7,0183	7,8672	8,0278		0,8742	0,9800	1,0000	0,9514		0,2332	0,0349	0,0221		0,0658	0,0162	0,0718		0,0033	0,1419	0,2332		0,0718	0,2879	0,2436
100942		3,7168	4,2783	3,4128		0,8688	1,0000	0,7977	0,8888		3,4954	2,8359	3,8889		0,8988	0,7292	1,0000	0,8760		0,0028	0,1700	0,0502		0,0037	0,1122	0,1910		0,0007	0,1395	0,1700		0,0003	0,1910	0,0351
100943		3,0708	3,7043	4,4954		0,6831	0,8240	1,0000	0,8357		3,2844	2,7969	4,7407		0,6928	0,5900	1,0000	0,7609		0,1016	0,0007	0,2589		0,0174	0,1025	0,3941		0,0899	0,2446	0,2589		0,0225	0,0169	0,3941
100945		5,9115	6,7304	5,4954		0,8783	1,0000	0,8165	0,8983		5,5688	6,8594	8,7130		0,6391	0,7873	1,0000	0,8088		0,0030	0,1548	0,0437		0,1136	0,0021	0,3061		0,3454	0,0766	0,1548		0,0252	0,3061	0,0003
100949		1,6814	1,3478	1,8440		0,9118	0,7309	1,0000	0,8809		1,5963	1,6875	1,6759		0,9460	1,0000	0,9931	0,9797		0,0071	0,1196	0,1829		0,0285	0,0296	0,0088		0,0356	0,1829	0,1435		0,0924	0,6943	0,0296
100951		7,7168	6,6348	13,1376		0,5874	0,5050	1,0000	0,6975		8,1743	9,2031	16,0926		0,5080	0,5719	1,0000	0,6933		0,0392	0,1163	0,5198		0,1076	0,0471	0,5285		0,1129	0,0507	0,5198		0,0361	0,1109	0,5285
100952		0,4867	0,4174	0,1835		1,0000	0,8576	0,3770	0,7449		1,4587	0,6484	0,9074		1,0000	0,4445	0,6221	0,6889		0,4249	0,0546	0,4320		0,5377	0,1836	0,0145		0,4249	0,2925	0,0526		0,5377	0,1105	0,2961
100955		18,6991	21,5826	25,7156		0,7271	0,8393	1,0000	0,8555		18,6239	25,1563	26,9815		0,6902	0,9324	1,0000	0,8742		0,0797	0,0015	0,2252		0,1674	0,0261	0,1939		0,1270	0,0417	0,2252		0,1116	0,0074	0,1939
100963		8,9115	8,6348	9,2752		0,9608	0,9310	1,0000	0,9639		8,9266	10,3828	12,0833		0,7388	0,8593	1,0000	0,8660		0,0002	0,0179	0,0530		0,0823	0,0003	0,2075		0,4625	0,1339	0,0530		0,0744	0,0311	0,2075
100966		1,7522	1,7913	2,2385		0,7828	0,8002	1,0000	0,8610		1,8899	1,5938	1,5370		1,0000	0,8433	0,8133	0,8855		0,0324	0,0200	0,2159		0,1754	0,0115	0,0320		0,2159	0,0018	0,0126		0,0615	0,0436	0,1754
100972		1,0442	0,8087	0,2844		1,0000	0,7745	0,2724	0,6823		1,5413	0,8281	0,3333		1,0000	0,5373	0,2162	0,5845		0,5516	0,0301	0,5090		0,7747	0,0066	0,4074		0,5516	0,0658	0,6625		0,7747	0,1156	0,2882
100983		0,3363	0,3739	0,2477		0,8994	1,0000	0,6625	0,8540		0,1651	0,3203	0,2037		0,5155	1,0000	0,6360	0,7171		0,0132	0,2277	0,1653		0,1307	0,4797	0,0223		0,4630	0,2277	0,2093		0,1439	0,4797	0,0103
100984		0,7788	1,3739	0,4587		0,5669	1,0000	0,3339	0,6336		0,4771	1,3203	0,4352		0,3614	1,0000	0,3296	0,5637		0,0135	0,6584	0,2658		0,1192	0,8271	0,1602		0,2191	0,6584	0,2735		0,0000	0,8271	0,1543
100989		0,3805	0,2609	0,2936		1,0000	0,6857	0,7716	0,8191		0,3028	0,3594	0,2963		0,8425	1,0000	0,8244	0,8890		0,2879	0,0746	0,0103		0,0142	0,1698	0,0264		0,0028	0,2879	0,0001		0,1698	0,2151	0,0801
100993		6,3805	10,7217	9,0000		0,5951	1,0000	0,8394	0,8115		7,9908	10,2891	11,6852		0,6838	0,8805	1,0000	0,8548		0,1803	0,3013	0,0038		0,1348	0,0041	0,2263		0,0670	0,0251	0,3013		0,2881	0,2263	0,0013
100996		0,3982	0,4087	0,3303		0,9743	1,0000	0,8082	0,9275		0,3761	1,0234	0,3056		0,3675	1,0000	0,2986	0,5554		0,0308	0,1086	0,1087		0,1027	0,8485	0,1939		1,4857	0,1086	1,8081		0,6844	0,8485	0,2047
100997		0,3009	0,3043	0,4128		0,7289	0,7372	1,0000	0,8220		0,3853	0,6172	0,3056		0,6243	1,0000	0,4951	0,7065		0,0381	0,0320	0,2827		0,0224	0,5013	0,1411		0,1572	0,2827	0,3973		0,0018	0,0033	0,5013
101011		0,4956	0,3217	0,2661		1,0000	0,6491	0,5369	0,7287		0,4862	0,5859	0,6019		0,8078	0,9734	1,0000	0,9271		0,4566	0,0219	0,1206		0,1082	0,0298	0,1092		0,0245	0,3176	0,4566		0,1092	0,4614	0,8117
101012		0,8761	2,4435	1,4128		0,3585	1,0000	0,5782	0,6456		1,4037	1,1094	1,2500		1,0000	0,7903	0,8905	0,8936		0,2448	0,6313	0,0140		0,1623	0,0652	0,0001		0,6313	0,0719	0,2277		1,1903	0,1623	0,4751
101018		29,6637	33,4609	41,3211		0,7179	0,8098	1,0000	0,8426		39,3853	39,9531	51,3981		0,7663	0,7773	1,0000	0,8479		0,0715	0,0055	0,2471		0,0329	0,0250	0,2381		0,0283	0,0210	0,2471		0,0790	0,0076	0,2381
101019		2,6018	2,1826	3,1193		0,8341	0,6997	1,0000	0,8446		2,4954	3,3438	3,7870		0,6589	0,8830	1,0000	0,8473		0,0006	0,0954	0,2436		0,1564	0,0076	0,2390		0,1508	0,0087	0,2436		0,0010	0,0998	0,2390
101020		19,8673	16,8261	19,8899		0,9989	0,8460	1,0000	0,9483		17,9083	18,4453	26,5370		0,6748	0,6951	1,0000	0,7900		0,0686	0,1032	0,0766		0,0517	0,0357	0,3401		0,5312	0,4690	0,0766		0,3295	0,0147	0,3401
101026		1,1062	1,0435	1,7523		0,6313	0,5955	1,0000	0,7423		0,8532	0,6484	1,0926		0,7809	0,5934	1,0000	0,7914		0,0430	0,0738	0,4300		0,0005	0,1450	0,3374		0,0058	0,0758	0,4300		0,0972	0,1422	0,3374
101027		4,3628	4,6261	4,4312		0,9431	1,0000	0,9579	0,9670		4,3486	4,1328	5,4537		0,7974	0,7578	1,0000	0,8517		0,0107	0,0484	0,0017		0,0154	0,0437	0,2315		0,3086	0,4298	0,0484		0,0600	0,2315	0,0858
101034		0,4071	0,3565	0,3670		1,0000	0,8757	0,9015	0,9257		0,2936	0,2813	0,2037		1,0000	0,9581	0,6938	0,8840		0,1113	0,0222	0,0056		0,1779	0,0498	0,1862		0,1113	0,0129	0,3371		0,1779	0,0005	0,0023
101039		16,8053	19,2957	14,8165		0,8709	1,0000	0,7679	0,8796		16,9908	15,6172	16,6019		1,0000	0,9192	0,9771	0,9654		0,0005	0,1851	0,0694		0,0508	0,0339	0,0033		0,1851	0,0119	0,0934		0,1158	0,0508	0,3840
101042		9,4602	11,6783	12,2844		0,7701	0,9507	1,0000	0,9069		9,8899	11,0625	12,4167		0,7965	0,8909	1,0000	0,8958		0,1182	0,0194	0,1409		0,0615	0,0002	0,1587		0,0805	0,0021	0,1409		0,0945	0,0283	0,1587
101044		0,4248	0,4087	0,7706		0,5513	0,5304	1,0000	0,6939		1,2844	0,4609	0,4352		1,0000	0,3588	0,3388	0,5659		0,0646	0,0843	0,5272		0,8214	0,1249	0,1506		0,5272	0,3425	0,3841		0,0006	0,0037	0,8214
101058		152,8496	148,5826	155,0734		0,9857	0,9581	1,0000	0,9813		193,5871	153,6406	273,5185		0,7078	0,5617	1,0000	0,7565		0,0008	0,0156	0,0273		0,0089	0,1304	0,4026		0,8246	1,5413	0,0273		0,3177	0,2203	0,4026
101060		0,2478	0,7652	0,3670		0,3238	1,0000	0,4796	0,6011		0,2569	2,4375	0,5741		0,1054	1,0000	0,2355	0,4470		0,2259	0,7342	0,0434		0,4011	1,1617	0,1394		0,7778	0,7342	0,3992		0,0455	1,1617	0,0031
101065		45,0177	43,2435	52,5963		0,8559	0,8222	1,0000	0,8927		43,8349	40,9453	55,0093		0,7969	0,7443	1,0000	0,8471		0,0093	0,0320	0,1637		0,0130	0,0507	0,2394		0,0565	0,1251	0,1637		0,0004	0,0033	0,2394
101068		8,5221	8,3130	8,3211		1,0000	0,9755	0,9764	0,9840		9,3119	6,6406	6,9537		1,0000	0,7131	0,7468	0,8200		0,0233	0,0028	0,0023		0,2864	0,0492	0,0239		0,0233	0,8623	0,7109		0,2864	0,1738	0,1768
101070		11,9646	16,4870	16,1927		0,7257	1,0000	0,9821	0,9026		15,8073	21,2500	21,6111		0,7314	0,9833	1,0000	0,9049		0,1814	0,1478	0,0760		0,1777	0,0759	0,1441		0,1711	0,0789	0,1478		0,1882	0,1441	0,0730
101072		0,2655	0,3565	0,2477		0,7447	1,0000	0,6948	0,8132		0,1651	0,3672	0,2870		0,4496	1,0000	0,7816	0,7437		0,0205	0,2983	0,0584		0,2805	0,4271	0,0056		0,4736	0,2983	0,0046		0,0000	0,4271	0,0087
101083		0,4159	0,4435	0,3394		0,9378	1,0000	0,7653	0,9010		0,1560	0,8281	0,3056		0,1884	1,0000	0,3690	0,5191		0,0124	0,1504	0,1121		0,3374	0,9458	0,0656		2,0383	0,1504	1,2109		0,6164	0,9458	0,1856
101089		0,7965	0,3391	0,3945		1,0000	0,4257	0,4953	0,6403		0,3486	0,3594	0,2593		0,9699	1,0000	0,7215	0,8971		0,6431	0,1370	0,0632		0,0558	0,1566	0,1735		0,4734	0,6431	0,0214		0,1566	0,9670	0,7337
101102		4,6372	7,8522	7,1835		0,5906	1,0000	0,9148	0,8351		4,1743	5,3750	3,8889		0,7766	1,0000	0,7235	0,8334		0,2421	0,2599	0,0392		0,0154	0,2629	0,0544		0,0165	0,2599	0,0565		0,2376	0,2629	0,0406
101108		2,9292	2,9652	2,5321		0,9879	1,0000	0,8539	0,9473		1,9541	2,6484	3,0093		0,6494	0,8801	1,0000	0,8431		0,0341	0,0781	0,0869		0,1623	0,0080	0,2461		0,6046	0,0487	0,0781		0,1809	0,2461	0,0006
101109		1,1150	0,6087	0,6606		1,0000	0,5459	0,5925	0,7128		1,0183	0,5703	0,5741		1,0000	0,5601	0,5638	0,7079		0,4884	0,0900	0,0477		0,4983	0,0707	0,0673		0,4884	0,0758	0,0723		0,4983	0,0844	0,0437
101113		359,9823	350,5218	501,3303		0,7181	0,6992	1,0000	0,8057		370,6880	453,5937	541,7037		0,6843	0,8373	1,0000	0,8405		0,0322	0,0467	0,3116		0,1081	0,0001	0,2506		0,0599	0,0048	0,3116		0,0687	0,0897	0,2506
101114		3,0619	3,6783	4,0000		0,7655	0,9196	1,0000	0,8950		3,0183	3,2188	5,1204		0,5895	0,6286	1,0000	0,7394		0,0993	0,0050	0,1600		0,0764	0,0426	0,4356		0,4525	0,3565	0,1600		0,0026	0,1529	0,4356
101116		22,1593	22,7130	20,7706		0,9756	1,0000	0,9145	0,9634		27,6330	26,4375	36,6204		0,7546	0,7219	1,0000	0,8255		0,0035	0,0538	0,0359		0,0230	0,0473	0,2766		0,4075	0,5126	0,0538		0,1659	0,2766	0,0471
101120		40,3274	46,9391	56,6422		0,7120	0,8287	1,0000	0,8469		33,3303	55,8750	43,0556		0,5965	1,0000	0,7706	0,7890		0,0843	0,0018	0,2397		0,1367	0,3418	0,0014		0,2624	0,2397	0,0289		0,0238	0,0072	0,3418
101122		0,8407	0,4435	0,4312		1,0000	0,5275	0,5129	0,6801		0,3394	0,6875	0,5926		0,4937	1,0000	0,8620	0,7852		0,5561	0,0725	0,0867		0,2959	0,3488	0,0279		0,1073	0,5561	0,1273		0,3488	0,2346	0,2603
101123		5,1150	3,5304	5,8073		0,8808	0,6079	1,0000	0,8296		4,9725	3,2344	4,2315		1,0000	0,6505	0,8510	0,8338		0,0147	0,1986	0,2695		0,2622	0,1419	0,0016		0,2695	0,1340	0,0024		0,0125	0,2084	0,2622
101125		29,8673	29,7391	35,3027		0,8460	0,8424	1,0000	0,8961		23,7431	33,3828	35,7037		0,6650	0,9350	1,0000	0,8667		0,0172	0,0197	0,1582		0,1911	0,0350	0,2064		0,2798	0,0133	0,1582		0,0025	0,0035	0,2064
101126		6,9823	9,2261	14,3486		0,4866	0,6430	1,0000	0,7099		7,7706	9,8906	10,0278		0,7749	0,9863	1,0000	0,9204		0,1576	0,0150	0,4944		0,1452	0,0637	0,1196		0,0156	0,4077	0,4944		0,9332	0,4403	0,1196
101135		0,2920	0,2870	0,4679		0,6241	0,6134	1,0000	0,7458		0,2018	0,2969	0,1667		0,6797	1,0000	0,5615	0,7471		0,0518	0,0609	0,4231		0,0164	0,4207	0,1168		0,0158	0,4231	0,1151		0,0529	0,0622	0,4207
101140		0,3009	0,3043	0,2936		0,9888	1,0000	0,9648	0,9846		0,4954	0,2891	0,3611		1,0000	0,5836	0,7289	0,7708		0,0010	0,0224	0,0136		0,3755	0,1245	0,0069		0,0224	1,5389	0,8044		0,3066	0,3755	0,2174
101143		0,9381	0,8957	0,2385		1,0000	0,9548	0,2542	0,7363		0,2661	0,3906	0,6852		0,3884	0,5701	1,0000	0,6528		0,4415	0,2429	0,7286		0,2087	0,0211	0,6153		0,3841	0,0928	0,4415		0,6153	0,3908	0,4767
101144		0,5221	0,3739	0,6789		0,7690	0,5507	1,0000	0,7733		0,2385	0,6875	0,3148		0,3469	1,0000	0,4579	0,6016		0,0001	0,1736	0,3710		0,1902	0,7331	0,0606		0,5956	0,3710	0,3356		0,0908	0,0077	0,7331
101145		65,5664	67,8957	59,5413		0,9657	1,0000	0,8770	0,9475		79,4404	79,1016	76,8889		1,0000	0,9957	0,9679	0,9879		0,0054	0,0777	0,0534		0,0176	0,0050	0,0166		0,0777	0,0558	0,0069		0,0198	0,0176	0,2606
101150		2,6991	2,7826	2,2018		0,9700	1,0000	0,7913	0,9204		2,6422	2,3828	2,3333		1,0000	0,9018	0,8831	0,9283		0,0312	0,1196	0,1178		0,1073	0,0069	0,0189		0,1196	0,0032	0,0121		0,0238	0,1073	0,1395
101157		3,1681	3,1391	3,2569		0,9727	0,9638	1,0000	0,9789		3,4862	2,2031	1,6574		1,0000	0,6319	0,4754	0,7025		0,0012	0,0065	0,0308		0,5095	0,0165	0,1614		0,0308	1,1180	1,9349		0,3628	0,3299	0,5095
101173		1,7345	2,4870	2,1468		0,6974	1,0000	0,8632	0,8535		1,1284	1,4531	2,6574		0,4246	0,5468	1,0000	0,6571		0,1135	0,2284	0,0005		0,1622	0,0374	0,6057		0,7081	0,3873	0,2284		0,0053	0,6057	0,1583
101179		636,6106	592,0696	587,2568		1,0000	0,9300	0,9225	0,9508		744,4220	558,6797	719,8148		1,0000	0,7505	0,9669	0,9058		0,0727	0,0059	0,0106		0,1427	0,1470	0,0412		0,0727	0,3285	0,0045		0,1427	0,0054	0,0025
101185		7,9735	9,4435	8,5963		0,8443	1,0000	0,9103	0,9182		8,8807	8,6641	17,6574		0,5029	0,4907	1,0000	0,6645		0,0423	0,1231	0,0006		0,0798	0,0921	0,5896		0,8573	0,9003	0,1231		0,1193	0,5896	0,2425
101191		5,4425	7,2348	9,1560		0,5944	0,7902	1,0000	0,7949		6,0826	10,5313	9,0000		0,5776	1,0000	0,8546	0,8107		0,1497	0,0001	0,3312		0,2067	0,3027	0,0097		0,1741	0,3312	0,0171		0,1798	0,0019	0,3027
101192		33,1327	37,2000	35,3578		0,8907	1,0000	0,9505	0,9470		29,9633	35,0547	33,9907		0,8548	1,0000	0,9696	0,9415		0,0355	0,0785	0,0002		0,0713	0,0870	0,0125		0,0850	0,0785	0,0086		0,0273	0,0870	0,0011
101193		20,0354	15,9739	20,5046		0,9771	0,7790	1,0000	0,9187		22,7982	19,3906	27,5185		0,8285	0,7046	1,0000	0,8444		0,0450	0,1334	0,1223		0,0014	0,0891	0,2440		0,0612	0,2801	0,1223		0,1425	0,0212	0,2440
101194		2,9735	3,3739	3,2110		0,8813	1,0000	0,9517	0,9443		2,6147	1,8984	3,6019		0,7259	0,5271	1,0000	0,7510		0,0418	0,0826	0,0008		0,0024	0,1685	0,4131		0,3549	1,0166	0,0826		0,0766	0,4131	0,2110
101196		9,5487	7,0174	10,8073		0,8835	0,6493	1,0000	0,8443		7,4679	6,8516	10,1296		0,7372	0,6764	1,0000	0,8045		0,0091	0,1648	0,2442		0,0193	0,0661	0,3137		0,0541	0,1252	0,2442		0,0324	0,0949	0,3137
101200		2,0885	2,8435	3,0275		0,6898	0,9392	1,0000	0,8764		2,6606	4,0313	4,7685		0,5580	0,8454	1,0000	0,8011		0,1733	0,0316	0,1904		0,2182	0,0094	0,3199		0,4490	0,0060	0,1904		0,0500	0,1116	0,3199
101211		0,3628	0,8000	0,2936		0,4535	1,0000	0,3670	0,6068		0,3761	0,3125	0,3148		1,0000	0,8309	0,8370	0,8893		0,0691	0,7206	0,1686		0,1692	0,0219	0,0178		0,7206	0,1709	0,1813		0,8183	0,1692	1,1237
101213		18,9823	20,9478	28,8440		0,6581	0,7262	1,0000	0,7948		15,5963	21,5313	24,1204		0,6466	0,8927	1,0000	0,8464		0,0726	0,0193	0,3314		0,1737	0,0130	0,2405		0,0846	0,0492	0,3314		0,1558	0,0678	0,2405
101216		0,9381	1,3217	0,9083		0,7098	1,0000	0,6872	0,7990		0,9358	1,0156	0,4630		0,9214	1,0000	0,4559	0,7924		0,0326	0,3237	0,0501		0,0904	0,3356	0,3929		0,0830	0,3237	0,4127		0,0276	0,3356	0,0438
101220		0,3186	0,6609	0,2752		0,4821	1,0000	0,4164	0,6328		0,2661	0,2422	0,2407		1,0000	0,9102	0,9045	0,9382		0,0678	0,6601	0,1387		0,0919	0,0087	0,0122		0,6601	0,2948	0,2807		1,1259	0,0919	1,4030
101225		29,7345	36,6000	39,6605		0,7497	0,9228	1,0000	0,8909		29,2294	56,4531	38,6111		0,5178	1,0000	0,6839	0,7339		0,1131	0,0084	0,1667		0,1531	0,4463	0,0089		0,6283	0,1667	0,2240		0,0009	0,1672	0,4463
101231		0,1947	0,4435	0,4037		0,4390	1,0000	0,9103	0,7831		0,3578	0,3906	0,2500		0,9160	1,0000	0,6400	0,8520		0,4025	0,3527	0,0834		0,0271	0,2310	0,1975		0,0922	0,3527	0,0768		0,6586	0,2310	0,0221
101235		0,5221	0,4522	0,2477		1,0000	0,8661	0,4744	0,7802		1,6147	0,6328	0,5370		1,0000	0,3919	0,3326	0,5748		0,3581	0,0348	0,3205		0,7988	0,0974	0,1716		0,3581	0,5034	0,6603		0,7988	0,2891	0,0293
101236		0,4159	0,2609	0,3945		1,0000	0,6273	0,9485	0,8586		0,3394	1,8906	0,9074		0,1795	1,0000	0,4800	0,5532		0,2199	0,2371	0,0613		0,4279	0,8542	0,0155		1,6761	0,2199	0,5745		0,8542	0,0163	0,5775
101239		61,9912	71,9391	93,3303		0,6642	0,7708	1,0000	0,8117		41,2752	79,6094	76,4167		0,5185	1,0000	0,9599	0,8261		0,0880	0,0075	0,3010		0,3592	0,2756	0,1230		0,3169	0,3010	0,1428		0,1098	0,0143	0,2756
101242		1,3274	0,7217	0,8624		1,0000	0,5437	0,6497	0,7311		0,9633	1,1406	0,9259		0,8446	1,0000	0,8118	0,8854		0,4518	0,1159	0,0230		0,0108	0,1755	0,0331		0,0528	0,4518	0,0257		0,1755	0,5273	0,2747
101251		0,3894	0,3565	0,2661		1,0000	0,9155	0,6834	0,8663		0,9083	0,4844	0,1667		1,0000	0,5333	0,1835	0,5723		0,2071	0,0170	0,1600		0,8052	0,0044	0,4604		0,2071	0,4684	1,7203		0,8052	0,4229	0,0375
101252		1,7522	2,2087	3,6606		0,4787	0,6034	1,0000	0,6940		2,6147	2,1250	3,9815		0,6567	0,5337	1,0000	0,7301		0,1442	0,0266	0,5269		0,0188	0,1266	0,4537		0,0046	0,0812	0,5269		0,2037	0,0544	0,4537
101254		0,3894	0,4522	0,3578		0,8611	1,0000	0,7912	0,8841		0,4679	0,4766	0,2870		0,9817	1,0000	0,6022	0,8613		0,0035	0,1777	0,0506		0,1320	0,2154	0,2939		0,0997	0,1777	0,3743		0,0000	0,2154	0,0263
101255		15,3540	18,2435	21,1193		0,7270	0,8638	1,0000	0,8636		16,8899	24,8750	22,6019		0,6790	1,0000	0,9086	0,8625		0,0927	0,0000	0,2115		0,1584	0,2133	0,0144		0,1608	0,2115	0,0138		0,0909	0,0000	0,2133
101260		1,0619	1,7304	1,4312		0,6137	1,0000	0,8271	0,8136		2,3486	1,0938	2,7500		0,8540	0,3977	1,0000	0,7506		0,1565	0,2976	0,0009		0,0463	0,4016	0,4139		0,0083	0,6083	0,2976		0,0656	0,4139	0,0244
101262		0,3274	0,2261	0,1193		1,0000	0,6906	0,3644	0,6850		0,1560	0,2109	0,2778		0,5616	0,7592	1,0000	0,7736		0,5458	0,0001	0,3119		0,1585	0,0008	0,3704		0,0482	0,0193	0,5458		0,3704	0,0263	0,5508
101263		2,1947	1,1565	2,2844		0,9607	0,5063	1,0000	0,8223		1,0183	0,4141	1,8704		0,5444	0,2214	1,0000	0,5886		0,1301	0,3737	0,2822		0,0058	0,4043	0,7646		0,2950	1,2406	0,2822		0,5460	0,0199	0,7646
101266		52,8407	46,7739	55,8440		0,9462	0,8376	1,0000	0,9279		51,4128	63,1250	63,1944		0,8136	0,9989	1,0000	0,9375		0,0039	0,0666	0,1079		0,1275	0,0850	0,0931		0,1013	0,0996	0,1079		0,0010	0,0876	0,0931
101269		0,3274	0,4870	0,4037		0,6723	1,0000	0,8290	0,8337		0,6239	5,5859	0,2870		0,1117	1,0000	0,0514	0,3877		0,1121	0,2623	0,0001		0,2763	1,3670	0,4493		1,8237	0,2623	2,1768		0,2384	1,3670	0,5941
101287		0,3274	0,2522	0,1835		1,0000	0,7703	0,5605	0,7769		0,3578	0,2813	0,2500		1,0000	0,7862	0,6987	0,8283		0,3641	0,0002	0,1660		0,2718	0,0085	0,0729		0,3641	0,0004	0,0237		0,2718	0,0158	0,2802
101293		21,1770	24,8087	20,0092		0,8536	1,0000	0,8065	0,8867		25,2844	25,3516	30,2963		0,8346	0,8368	1,0000	0,8905		0,0073	0,1734	0,0391		0,0203	0,0188	0,1674		0,0174	0,0160	0,1734		0,0092	0,1674	0,0436
101300		1,3363	2,2609	1,6147		0,5910	1,0000	0,7142	0,7684		1,9633	1,4453	2,7037		0,7262	0,5346	1,0000	0,7536		0,1117	0,3800	0,0113		0,0029	0,1622	0,4082		0,0070	0,1888	0,3800		0,0917	0,4082	0,0058
101310		20,6018	18,5739	27,8165		0,7406	0,6677	1,0000	0,8028		23,1560	25,0391	32,8704		0,7045	0,7618	1,0000	0,8221		0,0164	0,0726	0,3169		0,0594	0,0166	0,2826		0,0397	0,0073	0,3169		0,0295	0,0991	0,2826
101319		0,5310	0,6870	0,3578		0,7729	1,0000	0,5208	0,7646		0,2385	0,8906	0,4074		0,2678	1,0000	0,4574	0,5751		0,0003	0,3872	0,2029		0,2795	0,7981	0,0403		0,7933	0,3872	0,3145		0,1244	0,7981	0,0086
101320		4,5929	4,9217	4,4404		0,9332	1,0000	0,9022	0,9451		4,6514	4,6641	5,4537		0,8529	0,8552	1,0000	0,9027		0,0019	0,0814	0,0210		0,0179	0,0163	0,1477		0,0830	0,0793	0,0814		0,0085	0,1477	0,0000
101331		1,8319	0,9478	1,3945		1,0000	0,5174	0,7612	0,7595		0,8440	0,8359	1,2870		0,6558	0,6495	1,0000	0,7684		0,3968	0,1985	0,0000		0,0469	0,0520	0,3800		0,0392	0,0439	0,3968		0,3800	0,2160	0,0002
101333		5,3982	7,7391	7,2569		0,6975	1,0000	0,9377	0,8784		4,6972	5,4688	5,6759		0,8276	0,9635	1,0000	0,9304		0,1657	0,1870	0,0283		0,0858	0,0146	0,1041		0,0157	0,0652	0,1870		0,3510	0,1041	0,0006
101336		0,2566	0,4783	0,3945		0,5365	1,0000	0,8248	0,7871		0,4771	0,6016	0,1389		0,7931	1,0000	0,2309	0,6746		0,2236	0,3454	0,0064		0,0499	0,5678	0,5974		0,0002	0,3454	1,0166		0,0593	0,5678	0,0827
101339		2,3363	1,3565	3,0550		0,7647	0,4440	1,0000	0,7363		2,3211	1,2109	1,6111		1,0000	0,5217	0,6941	0,7386		0,0031	0,2742	0,4417		0,4371	0,1553	0,0071		0,4417	0,1515	0,0064		0,0026	0,2793	0,4371
101347		2,7611	2,3391	2,8532		0,9677	0,8198	1,0000	0,9292		3,0917	1,5234	2,6574		1,0000	0,4927	0,8595	0,7841		0,0202	0,0946	0,1060		0,3509	0,2949	0,0268		0,1060	0,9899	0,0422		0,2053	0,0057	0,3509
101353		0,3894	0,4522	0,3119		0,8611	1,0000	0,6897	0,8503		0,4862	0,5000	0,3333		0,9724	1,0000	0,6666	0,8797		0,0007	0,2340	0,1179		0,0820	0,1850	0,2234		0,1209	0,2340	0,1510		0,0022	0,1850	0,1819
101356		1,3097	0,6609	0,7890		1,0000	0,5046	0,6024	0,7023		0,7706	1,5781	1,3333		0,4883	1,0000	0,8449	0,7777		0,5097	0,1234	0,0326		0,2877	0,3626	0,0204		0,1439	0,5097	0,0794		0,3626	0,2578	0,1115
101359		0,5487	0,8348	0,3761		0,6573	1,0000	0,4505	0,7026		0,4862	0,9219	0,1759		0,5274	1,0000	0,1908	0,5727		0,0069	0,5092	0,1978		0,0060	0,8041	0,4430		0,0976	0,5092	0,8097		0,0215	0,8041	0,0434
101361		0,5398	0,4261	0,8165		0,6611	0,5219	1,0000	0,7277		0,7982	0,9922	0,7222		0,8045	1,0000	0,7279	0,8441		0,0154	0,1380	0,4586		0,0081	0,2445	0,0631		0,0230	0,4586	0,0000		0,1466	0,4111	0,2445
101363		0,2035	0,6957	0,3670		0,2925	1,0000	0,5275	0,6067		0,5046	0,3047	0,2593		1,0000	0,6038	0,5139	0,7059		0,2914	0,7210	0,0186		0,5024	0,0342	0,1171		0,7210	0,0000	0,0255		0,5242	0,5024	0,1015
101365		682,3098	711,0087	757,9541		0,9002	0,9381	1,0000	0,9461		744,3211	924,7578	1011,9166		0,7356	0,9139	1,0000	0,8831		0,0241	0,0009	0,0799		0,1175	0,0072	0,1793		0,3396	0,0125	0,0799		0,0021	0,0249	0,1793
101368		0,8230	1,0174	1,0367		0,7939	0,9814	1,0000	0,9251		1,4862	0,7969	1,0556		1,0000	0,5362	0,7103	0,7488		0,1258	0,0463	0,1123		0,4173	0,1520	0,0055		0,1123	0,7980	0,2946		0,0081	0,3130	0,4173
101370		22,4513	19,7913	17,8899		1,0000	0,8815	0,7968	0,8928		22,9541	19,2578	28,7778		0,7976	0,6692	1,0000	0,8223		0,1636	0,0009	0,0566		0,0029	0,0976	0,2823		0,0558	0,2594	0,1636		0,2823	0,0192	0,0031
101374		0,4513	0,6000	0,6972		0,6473	0,8606	1,0000	0,8360		0,3853	0,7969	0,3519		0,4835	1,0000	0,4416	0,6417		0,1507	0,0033	0,2585		0,0750	0,6400	0,1194		0,4728	0,2585	0,5803		0,0001	0,1745	0,6400
101377		0,5310	0,3217	0,5505		0,9646	0,5844	1,0000	0,8497		0,3486	0,4453	0,5278		0,6605	0,8437	1,0000	0,8347		0,1027	0,2942	0,2350		0,1295	0,0004	0,2606		0,1590	0,0002	0,2350		0,1225	0,2523	0,2606
101379		0,8319	0,2174	0,2936		1,0000	0,2613	0,3529	0,5381		0,2661	0,2813	0,6852		0,3884	0,4105	1,0000	0,5996		0,8941	0,2280	0,0999		0,1306	0,1046	0,7378		0,0651	0,0471	0,8941		0,7378	0,3396	0,1783
101387		1,9646	1,1739	0,8440		1,0000	0,5975	0,4296	0,6757		3,7982	1,5859	1,1111		1,0000	0,4175	0,2925	0,5700		0,5655	0,0194	0,1840		0,8109	0,0675	0,2267		0,5655	0,2021	0,4428		0,8109	0,0022	0,0573
101391		0,4956	0,8087	0,2569		0,6128	1,0000	0,3177	0,6435		0,2202	1,7188	0,1852		0,1281	1,0000	0,1077	0,4120		0,0029	0,6360	0,3155		0,2795	1,2794	0,3282		0,8266	0,6360	0,9031		0,1177	1,2794	0,0273
101395		0,4425	0,5652	0,2844		0,7829	1,0000	0,5032	0,7620		1,1101	0,3594	0,3333		1,0000	0,3238	0,3002	0,5413		0,0018	0,3921	0,2263		0,8854	0,1387	0,1711		0,3921	0,6191	0,6854		0,1825	0,8854	0,0042
101397		3,0265	5,0435	5,1743		0,5849	0,9747	1,0000	0,8532		5,7156	4,4922	6,0000		0,9526	0,7487	1,0000	0,9004		0,3039	0,1231	0,2290		0,0266	0,1363	0,1513		0,0741	0,0538	0,2290		0,4909	0,0615	0,1513
101403		0,3982	0,4957	0,2110		0,8033	1,0000	0,4257	0,7430		0,3945	0,5313	0,2222		0,7425	1,0000	0,4182	0,7202		0,0146	0,4286	0,3242		0,0018	0,4734	0,2866		0,0000	0,4286	0,3390		0,0265	0,4734	0,2730
101404		51,6637	53,8087	68,5872		0,7533	0,7845	1,0000	0,8459		62,7156	76,2109	82,2407		0,7626	0,9267	1,0000	0,8964		0,0415	0,0190	0,2414		0,1062	0,0078	0,1577		0,0340	0,0433	0,2414		0,1199	0,0768	0,1577
101408		3,0885	3,6609	4,1009		0,7531	0,8927	1,0000	0,8819		1,5872	2,5078	3,0093		0,5274	0,8333	1,0000	0,7869		0,0912	0,0008	0,1812		0,2386	0,0098	0,3457		0,5544	0,0147	0,1812		0,0047	0,0562	0,3457
101413		0,9823	0,3478	0,8073		1,0000	0,3541	0,8218	0,7253		0,3303	0,3984	0,4722		0,6995	0,8437	1,0000	0,8477		0,4633	0,4305	0,0369		0,1008	0,0001	0,2383		0,0024	0,0569	0,4633		0,2383	0,9007	0,0036
101431		3,4336	1,2957	2,1927		1,0000	0,3774	0,6386	0,6720		1,7615	1,8125	1,8426		0,9560	0,9837	1,0000	0,9799		0,5735	0,2616	0,0036		0,0157	0,0006	0,0293		0,3586	0,4701	0,5735		0,0293	2,5637	1,1115
101441		289,0443	277,7826	336,6880		0,8585	0,8250	1,0000	0,8945		345,1468	297,9297	463,6111		0,7445	0,6426	1,0000	0,7957		0,0091	0,0315	0,1608		0,0110	0,0902	0,3297		0,1290	0,3225	0,1608		0,0191	0,0040	0,3297
101444		1,0177	0,4696	0,6606		1,0000	0,4614	0,6491	0,7035		0,6330	0,5156	0,2870		1,0000	0,8145	0,4534	0,7560		0,5073	0,1830	0,0099		0,4036	0,0143	0,3015		0,5073	0,0467	0,1950		0,4036	0,2865	0,0411
101445		47,5752	40,8609	51,6789		0,9206	0,7907	1,0000	0,9038		46,6881	47,1406	70,3704		0,6635	0,6699	1,0000	0,7778		0,0025	0,0822	0,1460		0,0494	0,0442	0,3625		0,3119	0,2976	0,1460		0,1060	0,0007	0,3625
101446		0,6991	0,4696	0,3486		1,0000	0,6717	0,4986	0,7235		0,9817	0,5781	0,5926		1,0000	0,5889	0,6036	0,7308		0,4670	0,0093	0,1626		0,4524	0,0678	0,0548		0,4670	0,0603	0,0481		0,4524	0,0123	0,1749
101447		4,9027	5,2000	5,4128		0,9058	0,9607	1,0000	0,9555		6,3211	6,7969	9,2685		0,6820	0,7333	1,0000	0,8051		0,0321	0,0005	0,0657		0,0613	0,0218	0,3127		0,5703	0,4087	0,0657		0,0551	0,1541	0,3127
101480		2,7257	1,9217	1,5138		1,0000	0,7050	0,5554	0,7535		1,0367	2,2734	2,6481		0,3915	0,8585	1,0000	0,7500		0,4084	0,0088	0,1339		0,4137	0,0512	0,4150		0,4234	0,0483	0,4084		0,4150	0,0075	0,1286
101481		0,4779	0,5304	0,3394		0,9010	1,0000	0,6399	0,8470		0,3486	0,4688	0,3148		0,7436	1,0000	0,6715	0,8050		0,0182	0,2396	0,1858		0,0162	0,3129	0,0715		0,0513	0,2396	0,1371		0,0496	0,3129	0,1068
101487		1,2566	0,9478	1,2385		1,0000	0,7543	0,9856	0,9133		1,2018	1,0547	1,0741		1,0000	0,8776	0,8937	0,9238		0,1308	0,1611	0,0710		0,1144	0,0187	0,0083		0,1308	0,0104	0,0033		0,1144	0,1944	0,0575
101498		62,8496	63,7913	88,0550		0,7138	0,7244	1,0000	0,8127		53,0275	80,2813	84,1667		0,6300	0,9538	1,0000	0,8613		0,0415	0,0334	0,2991		0,2394	0,0672	0,2154		0,1320	0,1270	0,2991		0,1057	0,0920	0,2154
101499		0,2478	0,2087	0,6789		0,3650	0,3074	1,0000	0,5575		0,2018	0,2578	0,3056		0,6603	0,8436	1,0000	0,8346		0,1078	0,1836	0,8430		0,1296	0,0004	0,2608		0,0317	0,2695	0,8430		0,7971	0,9882	0,2608
101505		3,7788	3,7304	5,7064		0,6622	0,6537	1,0000	0,7720		6,1193	4,1563	9,1667		0,6676	0,4534	1,0000	0,7070		0,0450	0,0519	0,3734		0,0053	0,2011	0,5002		0,0409	0,3413	0,3734		0,0068	0,0096	0,5002
101506		0,3186	0,1043	0,2202		1,0000	0,3274	0,6911	0,6728		0,1743	0,1641	0,3889		0,4482	0,4220	1,0000	0,6234		0,5716	0,3592	0,0011		0,0907	0,1197	0,6818		0,1535	0,1906	0,5716		0,6818	0,2586	0,0145
101509		5,1770	4,4522	6,3394		0,8166	0,7023	1,0000	0,8396		5,5321	6,4531	9,7500		0,5674	0,6619	1,0000	0,7431		0,0027	0,0847	0,2521		0,1044	0,0235	0,4284		0,2986	0,1368	0,2521		0,0220	0,0061	0,4284
101511		0,3009	0,2348	0,5046		0,5963	0,4653	1,0000	0,6872		0,5780	0,3906	0,1667		1,0000	0,6758	0,2884	0,6547		0,0265	0,1518	0,5412		0,6110	0,0014	0,4013		0,5412	0,0004	0,4826		0,0106	0,1081	0,6110
101513		0,3628	0,2609	0,4037		0,8987	0,6463	1,0000	0,8483		0,3211	0,4844	0,2500		0,6629	1,0000	0,5161	0,7263		0,0158	0,1785	0,2373		0,0140	0,4613	0,1435		0,1525	0,2373	0,4399		0,1308	0,0221	0,4613
101518		0,8496	0,3913	0,3486		1,0000	0,4606	0,4103	0,6236		0,4404	0,4141	0,3519		1,0000	0,9403	0,7990	0,9131		0,6812	0,0787	0,1342		0,1311	0,0075	0,0892		0,6812	0,3984	0,1038		0,1311	0,9662	1,1556
101520		0,3097	0,2609	0,1835		1,0000	0,8424	0,5925	0,8116		0,3119	0,3516	0,1852		0,8871	1,0000	0,5267	0,8046		0,3011	0,0047	0,1847		0,0356	0,3136	0,2821		0,0304	0,3011	0,3005		0,3136	0,0069	0,1705
101525		3,4513	2,1652	3,1101		1,0000	0,6274	0,9011	0,8428		1,3303	2,7500	5,7870		0,2299	0,4752	1,0000	0,5684		0,2467	0,1969	0,0208		0,3430	0,0252	0,8151		1,3348	0,5200	0,2467		0,8151	0,0104	0,3890
101526		25,7345	25,8174	25,2661		0,9968	1,0000	0,9786	0,9918		25,7615	27,4531	28,4907		0,9042	0,9636	1,0000	0,9559		0,0029	0,0118	0,0107		0,0347	0,0011	0,0650		0,2193	0,0383	0,0118		0,0481	0,0650	0,0108
101527		0,2301	0,9739	0,2385		0,2363	1,0000	0,2449	0,4937		0,8532	0,8438	0,3704		1,0000	0,9890	0,4341	0,8077		0,2018	1,0182	0,1878		0,3081	0,2434	0,4923		1,0182	0,9304	0,0103		1,1006	0,3081	1,0685
101538		0,7434	0,4261	0,3578		1,0000	0,5732	0,4813	0,6848		0,9266	0,4688	0,3056		1,0000	0,5059	0,3298	0,6119		0,5462	0,0396	0,1279		0,7086	0,0333	0,2342		0,5462	0,0994	0,3818		0,7086	0,0045	0,0504
101549		0,5310	0,8348	0,4679		0,6361	1,0000	0,5605	0,7322		0,3945	0,8281	0,3241		0,4764	1,0000	0,3914	0,6226		0,0319	0,4497	0,0980		0,0634	0,6836	0,1575		0,2111	0,4497	0,3671		0,0006	0,6836	0,0116
101552		0,5310	0,4522	0,4128		1,0000	0,8516	0,7774	0,8763		0,4220	0,4141	0,3981		1,0000	0,9813	0,9434	0,9749		0,1904	0,0039	0,0544		0,0367	0,0013	0,0217		0,1904	0,1091	0,0365		0,0367	0,2142	0,4468
101559		0,2566	0,2261	0,3578		0,7172	0,6319	1,0000	0,7830		0,2844	0,1250	0,2593		1,0000	0,4395	0,9117	0,7838		0,0173	0,0852	0,3529		0,3515	0,4033	0,0849		0,3529	0,4012	0,0857		0,0177	0,0861	0,3515
101566		2,8938	3,2087	3,2294		0,8961	0,9936	1,0000	0,9632		2,7890	2,5156	3,7685		0,7401	0,6675	1,0000	0,8025		0,0623	0,0283	0,0540		0,0165	0,0725	0,3173		0,4519	0,7029	0,0540		0,0463	0,2744	0,3173
101569		0,4690	0,2609	0,2477		1,0000	0,5563	0,5281	0,6948		0,5505	0,3203	0,5556		0,9908	0,5765	1,0000	0,8558		0,5253	0,0611	0,0876		0,1730	0,3296	0,2247		0,4609	0,0449	0,5253		0,2247	0,3737	0,4391
101570		5,5487	8,0261	6,5046		0,6913	1,0000	0,8104	0,8339		4,3670	4,2031	5,9722		0,7312	0,7038	1,0000	0,8117		0,0890	0,2620	0,0028		0,0278	0,0487	0,3010		0,0480	0,0750	0,2620		0,0600	0,3010	0,0000
101574		0,8053	0,5478	0,4495		1,0000	0,6802	0,5582	0,7461		0,4312	3,4453	0,3889		0,1252	1,0000	0,1129	0,4127		0,4225	0,0157	0,1195		0,2875	1,2769	0,3167		1,2392	0,4225	1,2938		1,2769	0,2100	0,0618
101575		0,4867	0,3565	0,2110		1,0000	0,7325	0,4335	0,7220		0,1835	0,3438	0,5093		0,3603	0,6750	1,0000	0,6784		0,4699	0,0004	0,2627		0,3058	0,0000	0,5597		0,4078	0,0077	0,4699		0,5597	0,0100	0,1827
101581		0,3540	0,2609	0,3303		1,0000	0,7370	0,9330	0,8900		0,5321	0,2109	0,2685		1,0000	0,3964	0,5046	0,6337		0,1681	0,1302	0,0156		0,6582	0,1666	0,0499		0,1681	1,0203	0,6626		0,6582	0,0349	0,3567
101584		1,4602	1,1130	0,6697		1,0000	0,7622	0,4586	0,7403		1,5138	1,0938	1,3981		1,0000	0,7226	0,9236	0,8820		0,4338	0,0018	0,2569		0,1811	0,1344	0,0135		0,4338	0,0012	0,1599		0,1811	0,0799	0,7574
101588		63,7699	57,5130	64,4954		0,9888	0,8917	1,0000	0,9602		68,0917	57,6484	83,0185		0,8202	0,6944	1,0000	0,8382		0,0213	0,0610	0,0586		0,0017	0,0918	0,2546		0,2045	0,5736	0,0586		0,1924	0,0169	0,2546
101589		1,3894	1,0522	1,2569		1,0000	0,7573	0,9046	0,8873		2,0092	1,0859	2,0833		0,9644	0,5212	1,0000	0,8286		0,1725	0,0955	0,0023		0,1306	0,3608	0,2713		0,0568	0,5991	0,1725		0,2713	0,0234	0,0340
101592		0,4602	0,5043	0,6147		0,7487	0,8204	1,0000	0,8564		0,3670	0,5781	0,4815		0,6348	1,0000	0,8329	0,8226		0,0577	0,0071	0,2237		0,1430	0,2818	0,0005		0,2174	0,2237	0,0031		0,0246	0,0000	0,2818
101594		2,0708	2,6957	1,1560		0,7682	1,0000	0,4288	0,7323		0,8349	1,3359	2,5648		0,3255	0,5209	1,0000	0,6155		0,0049	0,4494	0,2935		0,2476	0,0266	0,7002		0,5185	0,1464	0,4494		0,0764	0,7002	0,1025
101597		0,3540	0,5391	0,2752		0,6566	1,0000	0,5105	0,7224		0,6881	0,6719	0,2870		1,0000	0,9765	0,4171	0,7978		0,0149	0,4692	0,1448		0,3258	0,2115	0,5003		0,4692	0,3408	0,2933		0,0779	0,3258	0,2957
101598		0,2743	0,3826	0,3853		0,7119	0,9930	1,0000	0,9016		0,3670	0,3672	0,3796		0,9668	0,9673	1,0000	0,9780		0,2040	0,1116	0,1494		0,0037	0,0034	0,0320		0,0453	0,0462	0,1494		0,7437	0,0102	0,0320
101603		2,8142	4,1652	4,3945		0,6404	0,9478	1,0000	0,8627		3,4128	3,7031	4,5833		0,7446	0,8080	1,0000	0,8509		0,2243	0,0558	0,2130		0,0549	0,0097	0,2330		0,0706	0,0166	0,2130		0,1941	0,0685	0,2330
101611		33,3186	38,6870	41,6330		0,8003	0,9292	1,0000	0,9098		46,1376	46,1719	66,8241		0,6904	0,6909	1,0000	0,7938		0,0810	0,0035	0,1363		0,0425	0,0421	0,3331		0,2761	0,2750	0,1363		0,0002	0,1020	0,3331
101616		0,6106	0,7304	0,2844		0,8360	1,0000	0,3894	0,7418		1,1376	0,4531	0,2778		1,0000	0,3983	0,2442	0,5475		0,0368	0,4309	0,3962		0,8691	0,0646	0,2749		0,4309	0,3770	0,7796		0,2703	0,8691	0,0726
101623		0,6814	0,6957	0,6422		0,9794	1,0000	0,9231	0,9675		0,5780	0,2422	0,6667		0,8670	0,3633	1,0000	0,7434		0,0037	0,0476	0,0330		0,0662	0,4596	0,4277		0,1334	2,2199	0,0476		0,3148	0,4277	0,1546
101637		1,2035	1,3391	0,8349		0,8987	1,0000	0,6235	0,8407		1,2936	1,1250	1,0741		1,0000	0,8697	0,8303	0,9000		0,0203	0,2503	0,1985		0,1520	0,0068	0,0329		0,2503	0,0048	0,0006		0,0000	0,1520	0,3900
101641		0,7168	1,2870	0,7890		0,5570	1,0000	0,6131	0,7233		1,4587	1,4766	1,5000		0,9725	0,9844	1,0000	0,9856		0,0909	0,4672	0,0410		0,0070	0,0001	0,0209		0,3236	0,3729	0,4672		1,7324	0,0209	1,4181
101645		1,3009	2,2435	2,2110		0,5799	1,0000	0,9855	0,8551		1,1560	2,1094	1,8981		0,5480	1,0000	0,8998	0,8159		0,3204	0,2258	0,1537		0,2711	0,2934	0,0391		0,3901	0,2258	0,0128		0,2146	0,2934	0,2153
101647		0,2389	0,4261	0,5321		0,4490	0,8008	1,0000	0,7499		0,2477	0,2656	0,2315		0,9326	1,0000	0,8716	0,9347		0,2957	0,0105	0,4152		0,0001	0,0973	0,0374		0,1658	0,4152	0,0656		1,2210	0,1420	0,0973
101648		0,9646	0,8783	0,9541		1,0000	0,9105	0,9891	0,9665		0,6789	0,2813	0,3704		1,0000	0,4143	0,5456	0,6533		0,0491	0,0486	0,0153		0,6141	0,1708	0,0356		0,0491	1,9124	1,2602		0,6141	0,2613	0,5375
101654		0,4159	0,3217	0,3945		1,0000	0,7735	0,9485	0,9073		1,0183	0,3125	1,1204		0,9089	0,2789	1,0000	0,7293		0,1403	0,1140	0,0171		0,1455	0,6323	0,4555		0,0000	1,6599	0,1403		0,4555	0,0074	0,2365
101655		10,3805	9,8174	13,5229		0,7676	0,7260	1,0000	0,8312		14,2385	14,8828	22,8981		0,6218	0,6500	1,0000	0,7573		0,0190	0,0498	0,2667		0,0651	0,0416	0,4011		0,1798	0,1377	0,2667		0,0004	0,0037	0,4011
101663		0,7965	0,5652	0,6422		1,0000	0,7096	0,8063	0,8386		0,7523	0,6641	0,7315		1,0000	0,8828	0,9724	0,9517		0,2539	0,0751	0,0053		0,0714	0,0542	0,0079		0,2539	0,0113	0,1372		0,0714	0,4510	0,1953
101664		5,8142	3,8696	3,5138		1,0000	0,6655	0,6043	0,7566		2,6147	5,2500	4,2130		0,4980	1,0000	0,8025	0,7668		0,4023	0,0302	0,0814		0,2452	0,3830	0,0053		0,2238	0,4023	0,0086		0,3830	0,0381	0,0942
101666		0,8496	0,2435	0,3119		1,0000	0,2866	0,3671	0,5512		0,2477	0,5938	0,3426		0,4171	1,0000	0,5770	0,6647		0,8592	0,2066	0,0986		0,1846	0,5892	0,0240		0,0521	0,8592	0,0019		0,5892	0,4292	0,2656
101670		7,1062	8,3739	8,8165		0,8060	0,9498	1,0000	0,9186		7,8165	8,7500	9,8611		0,7927	0,8873	1,0000	0,8933		0,0910	0,0108	0,1225		0,0621	0,0003	0,1627		0,1111	0,0085	0,1225		0,0478	0,0294	0,1627
101676		7,1858	6,2261	8,3945		0,8560	0,7417	1,0000	0,8659		6,1376	5,8750	8,7315		0,7029	0,6729	1,0000	0,7919		0,0006	0,0786	0,2077		0,0317	0,0554	0,3365		0,1294	0,1761	0,2077		0,0196	0,0105	0,3365
101680		1,3805	2,4957	2,8165		0,4901	0,8861	1,0000	0,7921		2,8807	2,7031	2,9444		0,9784	0,9180	1,0000	0,9655		0,3204	0,0445	0,3363		0,0041	0,0355	0,0507		0,2275	0,0854	0,3363		1,5010	0,0865	0,0507
101686		1,7522	1,1652	2,0275		0,8642	0,5747	1,0000	0,8130		2,1468	2,9297	3,8148		0,5628	0,7680	1,0000	0,7769		0,0135	0,2165	0,2987		0,1627	0,0003	0,3642		0,2371	0,0091	0,2987		0,0355	0,1459	0,3642
101687		35,1681	35,1913	57,4404		0,6123	0,6127	1,0000	0,7416		41,2661	52,8672	68,1667		0,6054	0,7756	1,0000	0,7936		0,0578	0,0574	0,4312		0,1326	0,0014	0,3334		0,0638	0,0045	0,4312		0,1236	0,1231	0,3334
101688		1,5398	0,6174	2,1835		0,7052	0,2828	1,0000	0,6627		1,5229	1,1172	1,2500		1,0000	0,7336	0,8208	0,8515		0,0060	0,4331	0,5937		0,2320	0,0668	0,0051		0,5937	0,0169	0,0899		0,0998	1,1797	0,2320
101692		128,2035	129,9565	195,4220		0,6560	0,6650	1,0000	0,7737		132,3853	181,9453	222,9444		0,5938	0,8161	1,0000	0,8033		0,0516	0,0443	0,3702		0,1661	0,0008	0,3160		0,1161	0,0078	0,3702		0,0857	0,0761	0,3160
101693		6,8673	5,5130	9,5229		0,7211	0,5789	1,0000	0,7667		4,2569	7,3516	6,6296		0,5790	1,0000	0,9018	0,8269		0,0080	0,1241	0,3833		0,2422	0,2741	0,0325		0,1239	0,3833	0,0886		0,0495	0,2424	0,2741
101695		0,4159	0,5652	0,1651		0,7358	1,0000	0,2921	0,6760		0,5963	0,5234	0,2500		1,0000	0,8777	0,4193	0,7657		0,0122	0,5649	0,4445		0,3852	0,0582	0,3961		0,5649	0,1588	0,2000		0,0035	0,3852	0,7230
101703		0,5310	0,5217	0,3761		1,0000	0,9825	0,7083	0,8969		0,4679	0,5313	0,2500		0,8807	1,0000	0,4705	0,7837		0,1569	0,0844	0,1965		0,0458	0,3515	0,3376		0,0020	0,1569	0,8120		0,3515	0,2568	0,0225
101711		21,3363	23,8174	26,2569		0,8126	0,9071	1,0000	0,9066		27,7706	36,7188	46,0648		0,6029	0,7971	1,0000	0,8000		0,0599	0,0000	0,1415		0,1469	0,0000	0,3219		0,4742	0,0790	0,1415		0,0007	0,0616	0,3219
101721		0,4071	0,3391	0,7615		0,5346	0,4453	1,0000	0,6600		0,5321	0,4453	0,5556		0,9577	0,8015	1,0000	0,9197		0,0482	0,1389	0,5995		0,0168	0,1002	0,1207		0,3873	0,0705	0,5995		0,7615	1,0809	0,1207
101722		0,5044	0,5478	0,3578		0,9208	1,0000	0,6532	0,8580		0,3578	0,4766	0,3519		0,7507	1,0000	0,7384	0,8297		0,0271	0,2210	0,1898		0,0287	0,2693	0,0378		0,0577	0,2210	0,0707		0,0509	0,2693	0,1305
101725		0,7699	0,9043	0,6881		0,8514	1,0000	0,7609	0,8708		0,4128	0,5313	0,5000		0,7770	1,0000	0,9411	0,9060		0,0023	0,1996	0,0642		0,1058	0,1424	0,0119		0,0478	0,1996	0,0387		0,0219	0,1424	0,1304
101736		3,7257	0,5043	0,2477		1,0000	0,1354	0,0665	0,4006		0,5596	0,2656	1,0000		0,5596	0,2656	1,0000	0,6084		1,3197	0,2452	0,4244		0,0071	0,3486	0,7169		0,0740	0,0577	1,3197		0,7169	0,6946	0,9576
101738		2,6106	1,6348	3,0826		0,8469	0,5303	1,0000	0,7924		1,2844	1,1641	1,3241		0,9700	0,8792	1,0000	0,9497		0,0140	0,2460	0,3357		0,0072	0,0550	0,0744		0,1993	0,0374	0,3357		0,1060	1,0683	0,0744
101742		0,4336	0,3652	0,1835		1,0000	0,8422	0,4232	0,7551		0,2385	0,6250	0,2407		0,3816	1,0000	0,3851	0,5889		0,4051	0,0326	0,3595		0,1254	0,7639	0,1212		0,4508	0,4051	0,4427		0,7639	0,2168	0,0801
101745		0,2035	0,2870	0,3486		0,5838	0,8233	1,0000	0,8024		0,4404	0,3125	0,3148		1,0000	0,7096	0,7148	0,8081		0,1794	0,0021	0,3177		0,3073	0,0405	0,0365		0,3177	0,0355	0,0317		0,1911	0,0011	0,3073
101754		11,6903	10,8870	12,7890		0,9141	0,8513	1,0000	0,9218		10,7706	12,3672	15,5556		0,6924	0,7950	1,0000	0,8291		0,0006	0,0402	0,1175		0,0809	0,0056	0,2703		0,3219	0,1152	0,1175		0,0434	0,0026	0,2703
101755		327,4602	314,4522	387,1284		0,8459	0,8123	1,0000	0,8860		281,5872	370,6172	434,7407		0,6477	0,8525	1,0000	0,8334		0,0105	0,0333	0,1745		0,1451	0,0020	0,2629		0,2808	0,0074	0,1745		0,0008	0,0022	0,2629
101757		0,7345	0,4522	0,2844		1,0000	0,6157	0,3872	0,6676		0,4128	0,5625	0,3148		0,7339	1,0000	0,5596	0,7645		0,5829	0,0086	0,2365		0,0037	0,3874	0,1458		0,0148	0,5829	0,0363		0,3874	0,0793	0,4655
101759		0,3805	0,4348	0,4404		0,8640	0,9873	1,0000	0,9504		0,3486	0,1797	0,8796		0,3963	0,2043	1,0000	0,5335		0,0792	0,0292	0,0733		0,0546	0,3301	0,9063		1,6768	2,7333	0,0733		0,3590	0,8105	0,9063
101760		6,5752	3,7043	5,4495		1,0000	0,5634	0,8288	0,7974		6,1560	2,6172	7,4815		0,8228	0,3498	1,0000	0,7242		0,3266	0,2013	0,0046		0,0384	0,4372	0,4655		0,0030	0,6779	0,3266		0,4655	0,0853	0,0435
101762		77,8319	98,4348	96,4312		0,7907	1,0000	0,9796	0,9234		75,8532	101,2969	83,2685		0,7488	1,0000	0,8220	0,8569		0,1267	0,1149	0,0446		0,0583	0,2227	0,0067		0,2041	0,1149	0,0786		0,0231	0,2227	0,1319
101768		0,9912	0,9304	0,7706		1,0000	0,9387	0,7774	0,9054		0,9450	1,6953	0,3889		0,5574	1,0000	0,2294	0,5956		0,1434	0,0105	0,1037		0,0043	0,7475	0,4011		0,5949	0,1434	1,8771		0,7475	0,4491	0,1071
101769		0,5133	0,5739	1,1468		0,4476	0,5004	1,0000	0,6493		0,4862	1,5859	0,3241		0,3066	1,0000	0,2044	0,5036		0,1219	0,0670	0,6229		0,1149	0,9895	0,2757		0,3502	0,6229	0,5996		0,0091	0,0000	0,9895
101775		0,7611	0,7826	0,3119		0,9725	1,0000	0,3985	0,7904		0,4862	1,1953	0,3889		0,4068	1,0000	0,3254	0,5774		0,2105	0,3394	0,5209		0,0847	0,7924	0,1860		0,5005	0,3394	0,7210		0,6232	0,7924	0,0931
101777		0,6372	1,2609	0,9817		0,5054	1,0000	0,7786	0,7613		1,0275	0,5469	0,6944		1,0000	0,5323	0,6758	0,7360		0,2212	0,3934	0,0012		0,4422	0,1371	0,0129		0,3934	0,1791	0,0270		0,1740	0,4422	0,0070
101781		17,9381	21,2696	21,5229		0,8334	0,9882	1,0000	0,9406		22,7431	23,0781	33,7222		0,6744	0,6844	1,0000	0,7863		0,1022	0,0430	0,0884		0,0484	0,0405	0,3469		0,4751	0,4463	0,0884		0,0101	0,2767	0,3469
101783		0,4779	0,4261	0,3394		1,0000	0,8916	0,7102	0,8673		0,3853	0,4219	0,3611		0,9132	1,0000	0,8559	0,9230		0,2054	0,0039	0,1218		0,0009	0,1155	0,0372		0,0148	0,2054	0,0008		0,1155	0,0090	0,2858
101798		0,4956	0,4174	0,2844		1,0000	0,8422	0,5738	0,8054		0,4404	1,2344	0,3056		0,3568	1,0000	0,2476	0,5348		0,3123	0,0066	0,2012		0,0923	0,9030	0,2468		0,6902	0,3123	1,0465		0,9030	0,3057	0,0044
101799		0,3628	0,4870	0,8349		0,4345	0,5833	1,0000	0,6726		0,6606	0,8516	0,6019		0,7757	1,0000	0,7068	0,8275		0,1719	0,0251	0,5721		0,0126	0,2731	0,0636		0,0372	0,5721	0,0039		0,5647	0,2359	0,2731
101800		0,7257	1,2087	0,3486		0,6004	1,0000	0,2884	0,6296		0,1743	0,7266	0,6111		0,2399	1,0000	0,8410	0,6936		0,0026	0,6675	0,3455		0,6290	0,5277	0,0833		0,4544	0,6675	0,1573		0,0281	0,5277	0,5000
101802		1,2920	1,2000	2,0826		0,6204	0,5762	1,0000	0,7322		0,9725	1,4375	2,1389		0,4547	0,6721	1,0000	0,7089		0,0428	0,0815	0,4497		0,2025	0,0046	0,4963		0,2469	0,0127	0,4497		0,0260	0,0574	0,4963
101811		704,1062	697,2957	720,7523		0,9769	0,9675	1,0000	0,9815		882,8257	697,2031	974,4352		0,9060	0,7155	1,0000	0,8738		0,0008	0,0064	0,0270		0,0073	0,1274	0,1946		0,1156	0,7945	0,0270		0,1006	0,0784	0,1946
101814		0,2566	0,3217	0,4862		0,5278	0,6617	1,0000	0,7298		0,1101	0,5781	0,2685		0,1905	1,0000	0,4645	0,5516		0,1336	0,0162	0,4544		0,3979	0,8582	0,0220		0,9125	0,4544	0,2258		0,0017	0,0362	0,8582
101815		84,4602	94,8435	89,8073		0,8905	1,0000	0,9469	0,9458		105,1468	113,2578	150,9907		0,6964	0,7501	1,0000	0,8155		0,0337	0,0804	0,0000		0,0595	0,0189	0,2942		0,4473	0,3002	0,0804		0,0306	0,2942	0,1087
101817		5,4779	6,0783	6,2110		0,8820	0,9786	1,0000	0,9535		4,3945	5,2109	3,9167		0,8433	1,0000	0,7516	0,8650		0,0595	0,0127	0,0686		0,0028	0,2092	0,0661		0,1253	0,0686	0,3426		0,0018	0,1175	0,2092
101821		1,1416	0,2696	0,6514		1,0000	0,2362	0,5706	0,6023		0,7706	0,6328	0,6296		1,0000	0,8212	0,8170	0,8794		0,7315	0,4001	0,0030		0,1854	0,0205	0,0233		0,7315	0,1611	0,1545		0,1854	1,5862	0,4306
101822		735,6284	742,1392	658,5596		0,9912	1,0000	0,8874	0,9595		723,3853	855,9063	904,1018		0,8001	0,9467	1,0000	0,9156		0,0271	0,0596	0,0662		0,0930	0,0103	0,1272		0,2509	0,0028	0,0596		0,0848	0,1272	0,0068
101835		2,5575	1,6000	2,9174		0,8766	0,5484	1,0000	0,8084		1,2752	1,7813	1,7500		0,7159	1,0000	0,9824	0,8994		0,0242	0,2514	0,3069		0,1900	0,1529	0,0809		0,0359	0,3069	0,2158		0,0039	0,5870	0,1529
101843		0,3717	0,4000	0,2752		0,9292	1,0000	0,6880	0,8724		0,2844	0,3047	0,2963		0,9334	1,0000	0,9724	0,9686		0,0244	0,1969	0,1668		0,0224	0,0460	0,0004		0,0285	0,1969	0,0913		0,0273	0,0460	0,6941
101844		57,6018	59,1826	81,3119		0,7084	0,7278	1,0000	0,8121		75,8991	66,0703	100,8518		0,7526	0,6551	1,0000	0,8026		0,0452	0,0304	0,3003		0,0107	0,0857	0,3173		0,0156	0,0991	0,3003		0,0365	0,0234	0,3173
101845		2,3805	1,7043	2,1835		1,0000	0,7159	0,9172	0,8777		2,1468	1,9609	2,5185		0,8524	0,7786	1,0000	0,8770		0,1881	0,1350	0,0117		0,0038	0,0541	0,1893		0,0041	0,0550	0,1881		0,1893	0,1334	0,0121
101854		0,3186	0,4000	0,5596		0,5693	0,7148	1,0000	0,7614		0,5596	0,4531	0,3333		1,0000	0,8097	0,5956	0,8018		0,1281	0,0083	0,3933		0,3187	0,0003	0,1605		0,3933	0,0098	0,0968		0,2009	0,0313	0,3187
101855		1,0796	0,9565	1,5321		0,7047	0,6243	1,0000	0,7763		1,0275	1,2188	1,9352		0,5310	0,6298	1,0000	0,7203		0,0200	0,0848	0,3653		0,1161	0,0277	0,4734		0,2101	0,0790	0,3653		0,0009	0,0311	0,4734
101860		0,4956	1,3826	0,1835		0,3585	1,0000	0,1327	0,4971		0,4037	0,2578	0,3241		1,0000	0,6386	0,8028	0,8138		0,0562	1,0085	0,4289		0,2972	0,1224	0,0006		1,0085	0,0585	0,2889		0,7210	0,2972	1,5778
101863		1,0885	0,7565	1,0367		1,0000	0,6950	0,9524	0,8825		1,0000	0,9609	1,3981		0,7153	0,6873	1,0000	0,8008		0,1804	0,1802	0,0427		0,0302	0,0519	0,3204		0,1467	0,1936	0,1804		0,3204	0,0454	0,1399
101867		310,6372	313,1913	411,4220		0,7550	0,7612	1,0000	0,8388		369,9358	456,8438	503,7500		0,7344	0,9069	1,0000	0,8804		0,0333	0,0287	0,2537		0,1137	0,0051	0,1837		0,0505	0,0284	0,2537		0,0861	0,0784	0,1837
101876		0,4159	0,5391	0,3028		0,7715	1,0000	0,5617	0,7777		0,4128	0,8906	0,6111		0,4635	1,0000	0,6862	0,7166		0,0002	0,3627	0,1657		0,2025	0,4808	0,0032		0,3359	0,3627	0,0322		0,0112	0,4808	0,0783
101878		0,3805	0,4261	0,3028		0,8930	1,0000	0,7106	0,8679		0,2477	0,3047	0,2778		0,8129	1,0000	0,9117	0,9082		0,0042	0,2044	0,1223		0,0622	0,1389	0,0001		0,0171	0,2044	0,0135		0,0019	0,1389	0,2278
101893		15,3982	21,4087	22,0000		0,6999	0,9731	1,0000	0,8910		14,8165	18,6250	20,3981		0,7264	0,9131	1,0000	0,8798		0,1947	0,0695	0,1665		0,1240	0,0083	0,1847		0,1493	0,0039	0,1665		0,1652	0,0834	0,1847
101899		0,3805	0,5826	0,4404		0,6531	1,0000	0,7559	0,8030		0,6881	0,4844	0,3704		1,0000	0,7040	0,5383	0,7474		0,0885	0,3165	0,0096		0,4200	0,0070	0,1469		0,3165	0,0403	0,2568		0,0317	0,4200	0,0003
101908		1,3805	0,7217	1,8440		0,7486	0,3914	1,0000	0,7133		1,0183	1,0781	2,1759		0,4680	0,4955	1,0000	0,6545		0,0045	0,3221	0,4873		0,1048	0,0766	0,6115		0,1900	0,1510	0,4873		0,0298	0,2068	0,6115
101912		0,6549	1,0087	0,4679		0,6493	1,0000	0,4639	0,7044		0,6147	0,6563	0,8333		0,7377	0,7876	1,0000	0,8418		0,0102	0,5056	0,1809		0,0508	0,0146	0,2485		0,0039	0,0256	0,5056		0,1595	0,2485	0,5450
101913		0,2478	0,3391	0,3119		0,7308	1,0000	0,9198	0,8835		0,2294	0,5625	0,2593		0,4078	1,0000	0,4610	0,6229		0,1253	0,1787	0,0102		0,1364	0,6828	0,0776		0,9343	0,1787	0,7587		0,0375	0,6828	0,3380
101917		0,2566	0,2348	0,2569		0,9988	0,9140	1,0000	0,9709		0,5046	0,4375	0,2500		1,0000	0,8670	0,4954	0,7875		0,0354	0,0550	0,0425		0,3447	0,0304	0,2982		0,0425	0,1501	1,5967		0,3338	0,0842	0,3447
101929		0,8407	1,8435	2,0917		0,4019	0,8813	1,0000	0,7611		1,1560	1,6016	1,7130		0,6748	0,9350	1,0000	0,8699		0,4215	0,0667	0,3938		0,1826	0,0322	0,2010		0,0275	0,1555	0,3938		0,8687	0,0009	0,2010
101930		1,4513	0,4000	1,1376		1,0000	0,2756	0,7838	0,6865		0,3211	0,4766	0,5000		0,6422	0,9532	1,0000	0,8651		0,5427	0,5124	0,0340		0,2276	0,0618	0,2090		0,0064	0,3230	0,5427		0,2090	1,3020	0,0355
101931		23,0885	25,1217	21,2110		0,9191	1,0000	0,8443	0,9211		27,7339	26,6328	28,9722		0,9573	0,9193	1,0000	0,9588		0,0000	0,1185	0,0467		0,0000	0,0226	0,0606		0,0154	0,0000	0,1185		0,0228	0,0606	0,1438
101946		8,8230	7,5739	9,0367		0,9764	0,8381	1,0000	0,9382		10,3853	5,7734	7,5556		1,0000	0,5559	0,7275	0,7611		0,0234	0,0884	0,0921		0,3937	0,1453	0,0044		0,0921	0,8433	0,3161		0,2718	0,0256	0,3937
101948		0,4690	0,3739	0,3578		1,0000	0,7972	0,7629	0,8534		0,3578	0,3828	0,3981		0,8988	0,9616	1,0000	0,9534		0,2287	0,0166	0,0410		0,0369	0,0011	0,0688		0,0131	0,0913	0,2287		0,0688	0,2246	0,3114
101955		0,4602	0,9391	1,0000		0,4602	0,9391	1,0000	0,7998		1,0917	1,1484	1,4630		0,7462	0,7850	1,0000	0,8437		0,4054	0,1130	0,3223		0,0453	0,0173	0,2451		0,0122	0,0010	0,3223		0,5629	0,0623	0,2451
101958		1,4248	0,6000	0,8624		1,0000	0,4211	0,6053	0,6755		0,7523	0,7891	0,9352		0,8044	0,8438	1,0000	0,8827		0,5660	0,1963	0,0157		0,0365	0,0097	0,1799		0,0599	0,1061	0,5660		0,1799	0,8838	0,3617
101962		4,0796	4,0522	3,5780		1,0000	0,9933	0,8770	0,9568		3,9450	4,3594	5,3241		0,7410	0,8188	1,0000	0,8533		0,0637	0,0356	0,0753		0,0615	0,0064	0,2289		0,3959	0,1907	0,0637		0,2289	0,1879	0,0034
101965		5,6283	5,1130	6,2110		0,9062	0,8232	1,0000	0,9098		6,4954	6,5937	10,7870		0,6021	0,6113	1,0000	0,7378		0,0001	0,0528	0,1364		0,0628	0,0549	0,4387		0,4933	0,4686	0,1364		0,1296	0,0296	0,4387
101973		0,4336	0,6000	0,2477		0,7227	1,0000	0,4128	0,7118		0,3394	0,4844	0,3981		0,7007	1,0000	0,8218	0,8408		0,0004	0,4904	0,2785		0,0884	0,2501	0,0019		0,0004	0,4904	0,0468		0,0643	0,2501	0,6821
101974		78,1947	87,8870	94,0917		0,8310	0,9341	1,0000	0,9217		79,1009	88,6563	100,1204		0,7901	0,8855	1,0000	0,8919		0,0633	0,0016	0,1176		0,0628	0,0003	0,1651		0,1231	0,0116	0,1176		0,0241	0,0152	0,1651
101980		86,7434	94,1044	113,2477		0,7660	0,8310	1,0000	0,8656		102,7615	131,6094	159,4537		0,6445	0,8254	1,0000	0,8233		0,0522	0,0070	0,2081		0,1309	0,0000	0,2805		0,2248	0,0093	0,2081		0,0151	0,0003	0,2805
101981		6,3186	6,7565	8,0183		0,7880	0,8426	1,0000	0,8769		5,4587	6,2500	6,8889		0,7924	0,9073	1,0000	0,8999		0,0447	0,0073	0,1895		0,0730	0,0004	0,1522		0,0407	0,0067	0,1895		0,0785	0,0228	0,1522
101985		104,5575	108,6261	127,8349		0,8179	0,8497	1,0000	0,8892		127,6973	136,9297	182,1296		0,7011	0,7518	1,0000	0,8177		0,0319	0,0104	0,1694		0,0575	0,0193	0,2904		0,1875	0,1067	0,1694		0,0000	0,0052	0,2904
101987		7,5664	7,1043	7,2385		1,0000	0,9389	0,9567	0,9652		5,7615	9,5625	8,6111		0,6025	1,0000	0,9005	0,8343		0,0511	0,0122	0,0015		0,2189	0,2613	0,0260		0,9870	0,0511	0,0606		0,2613	0,0721	0,1050
101998		0,4602	0,2522	0,1835		1,0000	0,5480	0,3987	0,6489		0,4220	0,4453	0,3519		0,9477	1,0000	0,7903	0,9126		0,6239	0,0311	0,1865		0,0128	0,1319	0,1009		0,3741	0,6239	0,0688		0,1319	0,6685	1,1970
102004		0,5487	0,5304	0,3211		1,0000	0,9666	0,5852	0,8506		0,2294	2,1328	0,2870		0,1076	1,0000	0,1346	0,4140		0,2334	0,1062	0,2954		0,3325	1,2721	0,2687		1,9805	0,2334	1,8354		1,2721	1,0445	0,0854
102010		0,2832	0,4261	0,3028		0,6646	1,0000	0,7106	0,7918		0,3119	0,5078	0,1296		0,6142	1,0000	0,2552	0,6231		0,0627	0,3369	0,0265		0,0002	0,6823	0,4033		0,1182	0,3369	0,9525		0,0054	0,6823	0,0244
102013		0,3274	0,3391	0,2569		0,9655	1,0000	0,7576	0,9077		0,4495	0,4063	0,2685		1,0000	0,9039	0,5973	0,8337		0,0370	0,1397	0,1401		0,2623	0,0294	0,2265		0,1397	0,0001	0,4951		0,1261	0,2623	0,0272
102034		1,3274	0,3391	0,2202		1,0000	0,2555	0,1659	0,4738		0,7064	0,3359	0,2315		1,0000	0,4755	0,3277	0,6011		1,0777	0,1451	0,3032		0,7344	0,0463	0,2194		1,0777	0,0000	0,0633		0,7344	0,3549	0,5795
102036		1,3451	1,0522	2,4862		0,5410	0,4232	1,0000	0,6547		2,0275	1,7266	2,8981		0,6996	0,5958	1,0000	0,7651		0,0396	0,1606	0,6110		0,0163	0,1016	0,3862		0,0066	0,0108	0,6110		0,1731	0,3860	0,3862
102037		352,4956	323,2174	451,5780		0,7806	0,7158	1,0000	0,8321		452,3669	450,5781	521,7685		0,8670	0,8636	1,0000	0,9102		0,0127	0,0604	0,2651		0,0145	0,0168	0,1358		0,0067	0,0054	0,2651		0,1098	0,2243	0,1358
102040		0,3717	1,0696	1,2752		0,2915	0,8388	1,0000	0,7101		1,2661	0,8281	1,2593		1,0000	0,6541	0,9946	0,8829		0,5390	0,0651	0,4939		0,1797	0,2575	0,1471		0,4939	0,0106	0,4526		1,3740	0,0123	0,1797
102046		8,7965	6,6000	7,2477		1,0000	0,7503	0,8239	0,8581		7,6147	5,9609	6,3611		1,0000	0,7828	0,8354	0,8727		0,2208	0,0582	0,0065		0,1964	0,0447	0,0084		0,2208	0,0296	0,0029		0,1964	0,0792	0,0140
102047		5,6903	3,8435	6,1560		0,9243	0,6243	1,0000	0,8496		4,5138	4,3281	5,2778		0,8552	0,8201	1,0000	0,8918		0,0375	0,2185	0,2352		0,0091	0,0328	0,1652		0,0002	0,0047	0,2352		0,0088	0,3533	0,1652
102049		0,3274	0,8609	0,2569		0,3803	1,0000	0,2984	0,5596		0,3394	0,4375	0,3241		0,7758	1,0000	0,7408	0,8389		0,0934	0,8376	0,2006		0,0194	0,2535	0,0449		0,1472	0,8376	0,1016		0,7702	0,2535	1,0440
102051		0,3982	0,5217	0,3211		0,7633	1,0000	0,6155	0,7929		0,8899	0,7031	0,2593		1,0000	0,7901	0,2914	0,6938		0,0037	0,3347	0,1184		0,5273	0,0338	0,4932		0,3347	0,0000	0,8368		0,0172	0,5273	0,0200
102059		0,7699	0,4261	0,3486		1,0000	0,5534	0,4528	0,6687		1,1927	0,6094	1,3056		0,9135	0,4668	1,0000	0,7934		0,5805	0,0413	0,1415		0,0771	0,3723	0,3338		0,2435	0,1241	0,5805		0,3338	0,2090	0,4027
102060		0,3009	0,4696	0,1560		0,6408	1,0000	0,3322	0,6577		0,3394	0,2344	0,7407		0,4582	0,3165	1,0000	0,5916		0,0009	0,6046	0,3164		0,0520	0,2222	0,7574		0,1199	0,3479	0,6046		0,0073	0,7574	0,1971
102063		9,9381	14,7739	14,2018		0,6727	1,0000	0,9613	0,8780		14,4954	19,5938	20,7500		0,6986	0,9443	1,0000	0,8810		0,2075	0,1877	0,0616		0,1702	0,0335	0,1828		0,1629	0,0362	0,1877		0,2158	0,1828	0,0583
102071		0,4071	0,2348	0,4587		0,8875	0,5119	1,0000	0,7998		0,3945	0,2500	0,3148		1,0000	0,6337	0,7980	0,8106		0,0397	0,2980	0,3223		0,3030	0,1234	0,0007		0,3223	0,1064	0,0000		0,0315	0,3271	0,3030
102077		0,3274	0,2261	0,2477		1,0000	0,6906	0,7566	0,8157		0,1927	0,7422	0,3056		0,2596	1,0000	0,4117	0,5571		0,2938	0,0654	0,0156		0,2629	0,8439	0,0613		1,0566	0,2938	0,5789		0,8439	0,0539	0,1238
102081		0,6195	0,2783	0,8165		0,7587	0,3408	1,0000	0,6999		1,0000	0,3516	0,2685		1,0000	0,3516	0,2685	0,5400		0,0124	0,3943	0,5148		0,8889	0,1035	0,2189		0,5148	0,3713	0,5690		0,1476	0,1159	0,8889
102085		5,7699	6,2087	8,1927		0,7043	0,7578	1,0000	0,8207		6,0183	9,2891	9,2778		0,6479	1,0000	0,9988	0,8822		0,0580	0,0179	0,2851		0,2678	0,1808	0,1708		0,1218	0,2851	0,2742		0,1639	0,0857	0,1808
102088		0,2212	0,7391	0,2110		0,2993	1,0000	0,2855	0,5283		0,6239	0,3203	0,1759		1,0000	0,5134	0,2819	0,5984		0,1547	0,9207	0,1745		0,7407	0,0213	0,2960		0,9207	0,0006	0,1798		0,2636	0,7407	0,2892
102090		0,4602	0,6348	0,7615		0,6043	0,8336	1,0000	0,8126		1,5321	1,4844	2,2870		0,6699	0,6491	1,0000	0,7730		0,1685	0,0021	0,2993		0,0400	0,0569	0,3715		0,0830	0,1073	0,2993		0,1025	0,0162	0,3715
102092		0,9115	1,0870	2,1193		0,4301	0,5129	1,0000	0,6477		1,3211	0,8750	1,9722		0,6699	0,4437	1,0000	0,7045		0,1414	0,0550	0,6267		0,0041	0,2119	0,5053		0,0016	0,1245	0,6267		0,2338	0,1164	0,5053
102108		136,9557	123,6000	203,7798		0,6721	0,6065	1,0000	0,7595		109,4128	181,1484	180,4722		0,6040	1,0000	0,9963	0,8668		0,0281	0,0827	0,3968		0,3076	0,2063	0,1809		0,0853	0,3968	0,3675		0,1794	0,3023	0,2063
102116		5,6372	7,4957	5,2569		0,7521	1,0000	0,7013	0,8178		5,7890	7,4375	7,4074		0,7784	1,0000	0,9960	0,9248		0,0193	0,2902	0,0575		0,1520	0,1128	0,0895		0,0072	0,2902	0,2610		0,2023	0,1128	0,3143
102117		0,3097	0,2522	0,3394		0,9125	0,7431	1,0000	0,8852		0,3028	0,5313	0,2130		0,5699	1,0000	0,4009	0,6569		0,0057	0,1110	0,1759		0,0234	0,6061	0,1962		0,4574	0,1759	0,9698		0,2601	0,0249	0,6061
102126		0,5664	0,3739	0,3394		1,0000	0,6601	0,5992	0,7531		0,3761	0,5234	0,1852		0,7186	1,0000	0,3538	0,6908		0,4090	0,0312	0,0825		0,0026	0,5336	0,3456		0,0045	0,4090	0,5113		0,5336	0,0031	0,0271
102133		3,9823	3,1043	3,2936		1,0000	0,7795	0,8271	0,8689		3,2569	3,3125	3,0833		0,9832	1,0000	0,9308	0,9713		0,2028	0,0432	0,0102		0,0043	0,0419	0,0307		0,1256	0,2028	0,0287		0,0419	0,4016	0,2566
102135		0,3628	0,8609	0,4771		0,4214	1,0000	0,5542	0,6585		0,5321	0,5625	1,7870		0,2978	0,3148	1,0000	0,5375		0,1688	0,6026	0,0336		0,1694	0,1456	0,8956		0,3895	0,3533	0,6026		0,0390	0,8956	0,0008
102137		0,5487	0,9913	0,8073		0,5535	1,0000	0,8144	0,7893		0,7064	0,4766	1,0556		0,6692	0,4515	1,0000	0,7069		0,2004	0,3413	0,0028		0,0048	0,2039	0,5004		0,0559	0,3933	0,3413		0,0758	0,5004	0,0440
102138		1,3717	0,6522	0,2569		1,0000	0,4755	0,1873	0,5543		0,5963	0,5547	0,2500		1,0000	0,9302	0,4193	0,7832		0,8514	0,0180	0,4111		0,3526	0,1168	0,4475		0,8514	0,5083	0,0528		0,3526	0,3262	1,1626
102139		0,2655	0,8696	0,4954		0,3053	1,0000	0,5697	0,6250		1,1927	0,7969	0,4722		1,0000	0,6681	0,3959	0,6880		0,3023	0,6781	0,0093		0,5395	0,0013	0,2602		0,6781	0,0058	0,1548		0,4444	0,5395	0,0445
102140		2,9735	1,3304	0,3945		1,0000	0,4474	0,1327	0,5267		3,1284	3,6719	0,2870		0,8520	1,0000	0,0782	0,6434		0,9249	0,0182	0,4940		0,1574	0,6362	1,0253		0,3429	0,9249	0,6714		0,6362	0,1147	0,8099
102148		0,8584	0,3304	0,2752		1,0000	0,3849	0,3206	0,5685		1,0550	0,4219	0,2778		1,0000	0,3999	0,2633	0,5544		0,8148	0,0980	0,1800		0,8510	0,0692	0,2515		0,8148	0,0826	0,2761		0,8510	0,0834	0,1601
102152		0,9646	1,4348	0,5780		0,6723	1,0000	0,4028	0,6917		0,5138	1,1250	0,6389		0,4567	1,0000	0,5679	0,6749		0,0013	0,5317	0,2554		0,1451	0,5673	0,0359		0,1706	0,5317	0,0489		0,0000	0,5673	0,2239
102161		2,3805	0,6435	3,1193		0,7632	0,2063	1,0000	0,6565		1,8624	1,5859	2,0926		0,8900	0,7579	1,0000	0,8826		0,0387	0,6144	0,6072		0,0004	0,0863	0,1801		0,2100	0,0348	0,6072		0,0797	1,7559	0,1801
102162		1,7876	1,1652	1,4862		1,0000	0,6518	0,8314	0,8277		1,3761	1,2969	1,2037		1,0000	0,9424	0,8747	0,9391		0,2727	0,1288	0,0001		0,0907	0,0001	0,0407		0,2727	0,0854	0,0121		0,0907	0,5321	0,1015
102164		5,4867	5,6174	7,9725		0,6882	0,7046	1,0000	0,7976		5,5229	7,3047	9,6204		0,5741	0,7593	1,0000	0,7778		0,0479	0,0351	0,3262		0,1483	0,0014	0,3625		0,1848	0,0063	0,3262		0,0309	0,0209	0,3625
102168		1,1858	1,4174	1,0550		0,8366	1,0000	0,7443	0,8603		0,4862	0,7813	0,4444		0,6223	1,0000	0,5688	0,7304		0,0032	0,2171	0,0675		0,0399	0,4533	0,0869		0,2512	0,2171	0,3617		0,0458	0,4533	0,0007
102174		0,3894	0,3043	0,3486		1,0000	0,7815	0,8952	0,8922		0,4312	1,1953	0,4259		0,3607	1,0000	0,3563	0,5724		0,1645	0,0734	0,0001		0,1305	0,8050	0,1361		1,1706	0,1645	1,1878		0,8050	0,1394	0,3651
102175		13,6372	12,4000	15,7431		0,8662	0,7876	1,0000	0,8846		14,3486	20,4453	18,2407		0,7018	1,0000	0,8922	0,8647		0,0023	0,0550	0,1768		0,1286	0,2098	0,0050		0,1741	0,1768	0,0004		0,0000	0,0320	0,2098
102177		0,2832	0,3130	0,5780		0,4900	0,5415	1,0000	0,6772		1,1101	0,4453	0,3889		1,0000	0,4011	0,3503	0,5838		0,1078	0,0574	0,5624		0,7764	0,0972	0,1593		0,5624	0,2308	0,3224		0,0258	0,0053	0,7764
102183		1,1593	1,0435	0,8624		1,0000	0,9001	0,7439	0,8813		1,7890	1,7813	1,1944		1,0000	0,9957	0,6676	0,8878		0,1822	0,0026	0,1023		0,1717	0,1445	0,2461		0,1822	0,1547	0,2264		0,1717	0,0011	0,1151
102201		0,3097	0,2783	1,0826		0,2861	0,2571	1,0000	0,5144		0,3761	0,2500	0,2870		1,0000	0,6647	0,7631	0,8093		0,1548	0,1985	0,9591		0,3053	0,0842	0,0094		0,9591	0,0667	0,1889		0,9303	1,0321	0,3053
102204		2,4513	1,4783	2,1284		1,0000	0,6031	0,8683	0,8238		1,5138	1,6719	2,5648		0,5902	0,6519	1,0000	0,7474		0,2797	0,1937	0,0106		0,0849	0,0325	0,4201		0,2150	0,1218	0,2797		0,4201	0,0721	0,0641
102205		0,2920	0,6087	0,6147		0,4750	0,9902	1,0000	0,8218		0,3486	0,4219	0,4907		0,7104	0,8598	1,0000	0,8567		0,4425	0,2255	0,2832		0,1021	0,0001	0,2231		0,0535	0,0076	0,2832		0,5794	0,1691	0,2231
102207		27,3274	29,7478	36,1101		0,7568	0,8238	1,0000	0,8602		26,1468	37,3594	31,6759		0,6999	1,0000	0,8479	0,8492		0,0545	0,0074	0,2172		0,1028	0,2357	0,0000		0,1225	0,2172	0,0009		0,0420	0,0035	0,2357
102210		0,9823	1,6609	0,6514		0,5914	1,0000	0,3922	0,6612		1,5872	0,7344	0,6481		1,0000	0,4627	0,4083	0,6237		0,0152	0,5968	0,2170		0,6811	0,0767	0,1367		0,5968	0,1192	0,1920		0,0032	0,6811	0,1579
102211		7,9646	10,6174	11,6881		0,6814	0,9084	1,0000	0,8633		8,8716	11,2813	13,8241		0,6417	0,8161	1,0000	0,8193		0,1562	0,0138	0,2121		0,1275	0,0000	0,2876		0,2233	0,0125	0,2121		0,0794	0,0455	0,2876
102213		0,2478	0,3043	0,8532		0,2904	0,3567	1,0000	0,5490		0,3303	0,4219	0,2407		0,7829	1,0000	0,5705	0,7845		0,1972	0,1078	0,8650		0,0000	0,3502	0,1651		0,1718	0,8650	0,0013		0,8034	0,6094	0,3502
102218		55,9469	64,0783	84,0917		0,6653	0,7620	1,0000	0,8091		45,4220	77,9609	80,8333		0,5619	0,9645	1,0000	0,8421		0,0833	0,0098	0,3056		0,3171	0,1123	0,2479		0,2294	0,1582	0,3056		0,1366	0,0310	0,2479
102222		0,4956	0,5217	0,2844		0,9500	1,0000	0,5451	0,8317		0,9450	0,3750	0,1296		1,0000	0,3968	0,1371	0,5113		0,0947	0,2658	0,3202		0,9677	0,0380	0,4474		0,2658	0,6872	1,6781		0,6844	0,9677	0,0033
102225		0,2566	0,3739	1,1927		0,2151	0,3135	1,0000	0,5095		0,2569	0,2422	0,4167		0,6165	0,5812	1,0000	0,7326		0,2648	0,1134	0,9727		0,0460	0,0769	0,4489		0,0334	0,0149	0,9727		0,8388	0,5499	0,4489
102229		13,0708	14,3130	13,8624		0,9132	1,0000	0,9685	0,9606		13,7982	16,1016	13,8148		0,8569	1,0000	0,8580	0,9050		0,0322	0,0580	0,0013		0,0170	0,1440	0,0163		0,1249	0,0580	0,1228		0,0006	0,1440	0,0446
102231		1,2655	1,1391	1,0367		1,0000	0,9001	0,8192	0,9064		0,4954	1,6562	0,9722		0,2991	1,0000	0,5870	0,6287		0,1417	0,0003	0,0522		0,3219	0,6695	0,0053		1,5578	0,1417	0,5167		0,6695	0,2768	0,1251
102232		0,5929	0,5478	0,4312		1,0000	0,9239	0,7273	0,8837		0,4404	0,6172	0,2407		0,7135	1,0000	0,3900	0,7012		0,1783	0,0127	0,1310		0,0005	0,5121	0,2980		0,1524	0,1783	0,9985		0,5121	0,2176	0,0024
102233		38,4336	42,2348	45,6422		0,8421	0,9253	1,0000	0,9225		33,3395	52,1094	42,0185		0,6398	1,0000	0,8064	0,8154		0,0513	0,0001	0,1164		0,1235	0,2944	0,0004		0,4605	0,1164	0,0992		0,0035	0,0714	0,2944
102234		0,5044	1,0261	0,2477		0,4916	1,0000	0,2414	0,5777		0,4679	0,8438	0,3426		0,5545	1,0000	0,4060	0,6535		0,0216	0,7917	0,3371		0,0301	0,6137	0,1831		0,0016	0,7917	0,0857		0,0793	0,6137	0,5108
102236		2,2035	3,0174	2,9266		0,7303	1,0000	0,9699	0,9001		2,5780	2,6953	2,8056		0,9189	0,9607	1,0000	0,9599		0,1661	0,1519	0,0525		0,0245	0,0000	0,0591		0,0030	0,0374	0,1519		0,4533	0,0591	0,0021
102238		0,2389	0,4783	0,4404		0,4995	1,0000	0,9208	0,8067		0,3578	0,5234	0,2593		0,6836	1,0000	0,4954	0,7263		0,3417	0,3098	0,0737		0,0064	0,4613	0,1719		0,0617	0,3098	0,3501		0,1662	0,4613	0,1734
102241		0,5487	0,3391	0,4495		1,0000	0,6180	0,8192	0,8124		0,5138	0,6641	0,3611		0,7737	1,0000	0,5437	0,7725		0,2997	0,1480	0,0002		0,0000	0,3724	0,1826		0,0068	0,2997	0,2700		0,3724	0,0866	0,0095
102244		12,7080	16,7652	16,8807		0,7528	0,9932	1,0000	0,9153		15,8440	24,7109	28,9259		0,5477	0,8543	1,0000	0,8007		0,1698	0,0921	0,1276		0,2346	0,0140	0,3207		0,6874	0,0291	0,1276		0,0098	0,2754	0,3207
102249		5,2743	1,1304	8,9633		0,5884	0,1261	1,0000	0,5715		4,2477	1,3984	4,1389		1,0000	0,3292	0,9744	0,7679		0,0008	0,6236	0,8071		0,3811	0,6247	0,2534		0,8071	0,1718	0,6459		0,1141	1,3426	0,3811
102255		0,6018	0,4261	0,6514		0,9239	0,6541	1,0000	0,8593		0,5321	0,5156	0,5648		0,9421	0,9129	1,0000	0,9517		0,0291	0,1914	0,2187		0,0014	0,0192	0,0715		0,0508	0,0194	0,2187		0,0104	0,6281	0,0715
102257		194,3097	199,2174	169,7523		0,9754	1,0000	0,8521	0,9425		273,4679	217,2031	318,3889		0,8589	0,6822	1,0000	0,8470		0,0181	0,0854	0,0776		0,0008	0,1223	0,2395		0,0676	0,4657	0,0854		0,1336	0,2395	0,0001
102263		0,9558	1,4783	0,6881		0,6466	1,0000	0,4655	0,7040		0,4954	1,0000	0,8519		0,4954	1,0000	0,8519	0,7824		0,0110	0,5063	0,1780		0,2858	0,3539	0,0224		0,1372	0,5063	0,0864		0,0695	0,3539	0,3444
102267		26,6106	27,7913	30,1376		0,8830	0,9221	1,0000	0,9350		41,4404	38,7500	46,2870		0,8953	0,8372	1,0000	0,9108		0,0264	0,0019	0,0969		0,0020	0,0396	0,1347		0,0160	0,0823	0,0969		0,0063	0,0012	0,1347
102274		1,4779	0,5304	1,7523		0,8434	0,3027	1,0000	0,7154		1,7431	0,9766	1,2593		1,0000	0,5603	0,7224	0,7609		0,0654	0,5258	0,4832		0,3942	0,1391	0,0057		0,4832	0,0784	0,0002		0,0296	0,6743	0,3942
102277		0,2301	0,3391	0,9450		0,2435	0,3588	1,0000	0,5341		0,4587	0,8672	0,5556		0,5289	1,0000	0,6407	0,7232		0,2531	0,0895	0,9048		0,1226	0,4675	0,0233		0,0001	0,9048	0,0335		0,7149	0,4142	0,4675
102279		0,8673	0,9478	1,1376		0,7624	0,8332	1,0000	0,8652		0,3578	0,6172	0,4074		0,5797	1,0000	0,6601	0,7466		0,0551	0,0060	0,2089		0,0952	0,4216	0,0268		0,3545	0,2089	0,1959		0,0010	0,0313	0,4216
102295		0,4425	0,5652	0,3486		0,7829	1,0000	0,6168	0,7999		0,7156	0,9766	0,5741		0,7327	1,0000	0,5879	0,7735		0,0013	0,3221	0,1279		0,0066	0,3704	0,1232		0,0189	0,3221	0,1684		0,0004	0,3704	0,0893
102302		4,0885	2,7391	3,9817		1,0000	0,6700	0,9739	0,8813		3,2752	2,9297	4,3426		0,7542	0,6746	1,0000	0,8096		0,1823	0,2219	0,0833		0,0134	0,0740	0,3047		0,0886	0,2132	0,1823		0,3047	0,0790	0,1847
102305		0,3628	0,4000	0,6055		0,5992	0,6606	1,0000	0,7533		0,2752	0,7422	0,7500		0,3669	0,9896	1,0000	0,7855		0,0827	0,0310	0,4088		0,5856	0,2843	0,3483		0,4798	0,3421	0,4088		0,1275	0,0596	0,3483
102314		4,1150	3,0435	4,0917		1,0000	0,7396	0,9943	0,9113		4,0642	2,7109	4,7407		0,8573	0,5718	1,0000	0,8097		0,1340	0,1819	0,1026		0,0114	0,2140	0,3045		0,0224	0,5881	0,1340		0,3045	0,0212	0,2659
102323		0,3805	0,3391	0,2477		1,0000	0,8912	0,6510	0,8474		0,7156	0,3984	0,2037		1,0000	0,5567	0,2847	0,6138		0,2389	0,0117	0,1689		0,7041	0,0098	0,3206		0,2389	0,3445	1,1464		0,7041	0,2806	0,0043
102330		6,3097	6,3826	7,3853		0,8544	0,8642	1,0000	0,9062		7,4495	6,2266	8,0000		0,9312	0,7783	1,0000	0,9032		0,0198	0,0133	0,1421		0,0071	0,0978	0,1469		0,0058	0,1042	0,1421		0,0173	0,0113	0,1469
102337		1,4159	0,7304	2,7890		0,5077	0,2619	1,0000	0,5899		2,2294	1,9375	3,7593		0,5930	0,5154	1,0000	0,7028		0,0198	0,3189	0,7616		0,0393	0,1112	0,5088		0,0000	0,0163	0,7616		0,1203	0,5958	0,5088
102338		37,1681	40,6087	45,5780		0,8155	0,8910	1,0000	0,9022		58,3394	52,8281	73,5648		0,7930	0,7181	1,0000	0,8370		0,0500	0,0010	0,1485		0,0096	0,0641	0,2566		0,0762	0,1939	0,1485		0,0024	0,0170	0,2566
102341		1,5929	0,9304	1,5413		1,0000	0,5841	0,9676	0,8506		1,5596	1,2578	2,0463		0,7622	0,6147	1,0000	0,7923		0,2335	0,2975	0,1085		0,0038	0,1184	0,3359		0,0388	0,2385	0,2335		0,3359	0,1597	0,1922
102342		1,7788	2,6435	1,6239		0,6729	1,0000	0,6143	0,7624		1,8073	2,3906	2,2963		0,7560	1,0000	0,9606	0,9055		0,0296	0,3914	0,0782		0,1371	0,1432	0,0321		0,0002	0,3914	0,2180		0,2978	0,1432	0,4388
102344		1,7876	1,5130	2,7706		0,6452	0,5461	1,0000	0,7304		1,6147	2,2109	2,6481		0,6098	0,8349	1,0000	0,8149		0,0251	0,1121	0,4532		0,1648	0,0020	0,2953		0,0494	0,0442	0,4532		0,1157	0,2720	0,2953
102347		0,3805	0,7130	0,3578		0,5337	1,0000	0,5018	0,6785		0,3853	0,9844	0,2593		0,3914	1,0000	0,2634	0,5516		0,0653	0,5596	0,0964		0,0745	0,8583	0,2466		0,2496	0,5596	0,5214		0,0009	0,8583	0,0072
102348		1,9381	0,6261	1,3028		1,0000	0,3230	0,6722	0,6651		1,7339	0,7578	1,6296		1,0000	0,4370	0,9398	0,7923		0,5884	0,3507	0,0002		0,3359	0,4347	0,1240		0,5884	0,1570	0,3199		0,3359	0,7358	0,0564
102353		2,5929	0,7130	1,6147		1,0000	0,2750	0,6227	0,6326		2,0183	2,2813	1,8889		0,8847	1,0000	0,8280	0,9042		0,6607	0,3804	0,0003		0,0030	0,1452	0,0401		0,2354	0,6607	0,1332		0,1452	1,6451	0,4111
102355		11,1770	14,4522	16,3670		0,6829	0,8830	1,0000	0,8553		13,3486	19,0234	15,4630		0,7017	1,0000	0,8128	0,8382		0,1371	0,0047	0,2255		0,0833	0,2547	0,0033		0,1110	0,2255	0,0098		0,1059	0,0116	0,2547
102384		0,3186	0,1913	0,3303		0,9646	0,5792	1,0000	0,8479		0,4220	0,2109	0,3241		1,0000	0,4998	0,7680	0,7559		0,1049	0,2994	0,2380		0,4037	0,2195	0,0006		0,2380	0,4781	0,0317		0,2406	0,1082	0,4037
102387		0,4336	0,4261	0,2110		1,0000	0,9827	0,4866	0,8231		0,2294	0,6328	0,2037		0,3625	1,0000	0,3219	0,5615		0,2808	0,1932	0,4201		0,1153	0,8327	0,1680		0,7502	0,2808	0,8786		0,8327	0,7129	0,0163
102388		11,8407	10,7913	9,9174		1,0000	0,9114	0,8376	0,9163		13,0459	10,4922	18,4074		0,7087	0,5700	1,0000	0,7596		0,1261	0,0002	0,0468		0,0098	0,1246	0,3967		0,2614	0,6250	0,1261		0,3967	0,1119	0,0262
102393		0,5752	0,3217	1,3119		0,4384	0,2452	1,0000	0,5612		0,4128	0,7813	0,6759		0,5283	1,0000	0,8651	0,7978		0,0437	0,2978	0,8333		0,2622	0,3259	0,0223		0,0032	0,8333	0,3105		0,4489	1,0170	0,3259
102396		15,7168	20,8957	20,9266		0,7510	0,9985	1,0000	0,9165		16,7064	21,9609	19,0278		0,7607	1,0000	0,8664	0,8757		0,1767	0,1148	0,1257		0,0716	0,1914	0,0006		0,1590	0,1257	0,0203		0,0831	0,1796	0,1914
102397		89,9823	94,2609	131,7706		0,6829	0,7153	1,0000	0,7994		94,6881	112,6719	155,0741		0,6106	0,7266	1,0000	0,7791		0,0543	0,0291	0,3230		0,1037	0,0110	0,3602		0,1353	0,0221	0,3230		0,0355	0,0160	0,3602
102403		5,8496	6,4000	8,4954		0,6886	0,7533	1,0000	0,8140		7,5321	8,2500	9,6111		0,7837	0,8584	1,0000	0,8807		0,0653	0,0163	0,2969		0,0537	0,0032	0,1833		0,0042	0,0101	0,2969		0,1866	0,0887	0,1833
102415		15,5575	16,6435	25,1376		0,6189	0,6621	1,0000	0,7603		22,0275	22,5391	31,9444		0,6896	0,7056	1,0000	0,7984		0,0712	0,0353	0,3953		0,0475	0,0350	0,3248		0,0187	0,0113	0,3953		0,1227	0,0729	0,3248
102419		4,0354	3,9043	4,9633		0,8130	0,7866	1,0000	0,8666		3,6055	4,2500	4,1852		0,8484	1,0000	0,9848	0,9444		0,0162	0,0347	0,2066		0,0882	0,0826	0,0310		0,0020	0,2066	0,1339		0,1513	0,2064	0,0826
102421		0,2832	0,2696	0,2661		1,0000	0,9520	0,9396	0,9639		0,2018	0,4531	0,3056		0,4454	1,0000	0,6745	0,7066		0,0531	0,0027	0,0102		0,2130	0,5010	0,0035		1,6892	0,0531	0,6850		0,5010	0,2840	0,2486
102431		0,2832	0,4087	0,2752		0,6929	1,0000	0,6734	0,7888		0,4862	0,4297	0,3704		1,0000	0,8838	0,7618	0,8819		0,0362	0,3423	0,0517		0,1813	0,0000	0,0801		0,3423	0,0449	0,0030		0,1822	0,1813	0,2172
102437		4,8230	4,4348	5,3945		0,8941	0,8221	1,0000	0,9054		2,4037	2,9297	5,4815		0,4385	0,5345	1,0000	0,6577		0,0010	0,0476	0,1434		0,1444	0,0465	0,6046		0,9839	0,6637	0,1434		0,2168	0,0967	0,6046
102438		3,9204	4,3130	2,9633		0,9090	1,0000	0,6871	0,8653		3,6055	2,3594	4,4630		0,8079	0,5287	1,0000	0,7788		0,0131	0,2086	0,1520		0,0036	0,2190	0,3606		0,0184	0,4761	0,2086		0,0860	0,3606	0,0324
102441		0,5929	1,7304	0,3853		0,3426	1,0000	0,2227	0,5218		1,6147	0,5625	0,4352		1,0000	0,3484	0,2695	0,5393		0,0938	0,9385	0,2712		0,8908	0,1063	0,2161		0,9385	0,0878	0,1896		0,1129	0,8908	0,3025
102445		6,8850	8,1391	11,7615		0,5854	0,6920	1,0000	0,7591		7,4404	8,5000	11,5833		0,6423	0,7338	1,0000	0,7921		0,1054	0,0168	0,3976		0,0857	0,0140	0,3363		0,0492	0,0025	0,3976		0,1574	0,0397	0,3363
102450		0,3274	0,6174	0,2477		0,5303	1,0000	0,4012	0,6438		0,2661	0,6406	0,4074		0,4154	1,0000	0,6360	0,6838		0,0391	0,6352	0,1750		0,2196	0,5484	0,0074		0,1553	0,6352	0,0002		0,0737	0,5484	0,2430
102451		1,2566	2,0174	1,4495		0,6229	1,0000	0,7185	0,7805		1,0550	0,8828	1,0926		0,9656	0,8080	1,0000	0,9245		0,0917	0,3576	0,0152		0,0215	0,1016	0,1132		0,2045	0,0033	0,3576		0,5204	0,1132	0,2732
102454		26,7965	26,4870	27,0826		0,9894	0,9780	1,0000	0,9891		29,5321	32,2109	40,6018		0,7274	0,7933	1,0000	0,8402		0,0000	0,0064	0,0157		0,0588	0,0110	0,2511		0,9454	0,6261	0,0157		0,1919	0,1513	0,2511
102459		0,5398	0,2435	0,3578		1,0000	0,4511	0,6628	0,7046		0,4404	0,3359	0,3611		1,0000	0,7627	0,8199	0,8609		0,5050	0,2005	0,0059		0,2161	0,0496	0,0094		0,5050	0,0122	0,0507		0,2161	0,6664	0,1806
102465		72,9823	94,5826	112,7798		0,6471	0,8386	1,0000	0,8286		68,2936	96,2266	88,1481		0,7097	1,0000	0,9160	0,8753		0,1368	0,0005	0,2713		0,1390	0,1922	0,0122		0,0621	0,2713	0,0462		0,2475	0,0082	0,1922
102474		0,7345	0,7652	0,2661		0,9599	1,0000	0,3478	0,7692		0,4587	0,5625	0,4167		0,8155	1,0000	0,7408	0,8521		0,2054	0,3785	0,5793		0,0072	0,2309	0,0602		0,0092	0,3785	0,0032		0,0894	0,2309	0,9466
102477		0,7080	0,8087	0,5872		0,8755	1,0000	0,7261	0,8672		0,7248	1,0078	0,6574		0,7192	1,0000	0,6523	0,7905		0,0004	0,2056	0,1000		0,0206	0,3391	0,0733		0,1092	0,2056	0,2148		0,0355	0,3391	0,0169
102482		2,3274	4,9913	4,3028		0,4663	1,0000	0,8621	0,7761		2,2294	4,3828	3,5000		0,5087	1,0000	0,7986	0,7691		0,3262	0,3656	0,0342		0,2318	0,3788	0,0036		0,2471	0,3656	0,0021		0,3085	0,3788	0,0394
102483		281,4425	276,0435	284,9908		0,9875	0,9686	1,0000	0,9854		340,8073	370,4609	424,9815		0,8019	0,8717	1,0000	0,8912		0,0002	0,0106	0,0212		0,0491	0,0027	0,1661		0,5065	0,2479	0,0212		0,1073	0,0601	0,1661
102484		87,5398	107,7478	139,7890		0,6262	0,7708	1,0000	0,7990		134,8257	138,8984	180,2963		0,7478	0,7704	1,0000	0,8394		0,1144	0,0035	0,3237		0,0395	0,0231	0,2526		0,0111	0,0036	0,3237		0,1908	0,0228	0,2526
102488		0,4336	0,3478	0,4128		1,0000	0,8021	0,9520	0,9180		0,4495	0,4219	1,3056		0,3443	0,3231	1,0000	0,5558		0,1233	0,0954	0,0129		0,1305	0,1585	0,8473		1,4802	1,5749	0,1233		0,8473	0,1937	0,5851
102491		2,6637	2,5565	3,0092		0,8852	0,8496	1,0000	0,9116		2,4312	2,5938	3,2500		0,7481	0,7981	1,0000	0,8487		0,0057	0,0290	0,1335		0,0491	0,0133	0,2366		0,1672	0,0874	0,1335		0,0080	0,0000	0,2366
102492		3,7876	3,9826	3,9450		0,9510	1,0000	0,9906	0,9805		2,0275	2,7734	3,5463		0,5717	0,7821	1,0000	0,7846		0,0232	0,0283	0,0047		0,1636	0,0000	0,3500		1,4649	0,5043	0,0283		0,1593	0,3500	0,2905
102503		124,7876	116,0000	128,1101		0,9741	0,9055	1,0000	0,9598		146,1560	146,9844	193,4907		0,7554	0,7596	1,0000	0,8383		0,0043	0,0406	0,0591		0,0326	0,0295	0,2544		0,3767	0,3641	0,0591		0,1424	0,0275	0,2544
102506		0,8761	0,9565	0,5872		0,9159	1,0000	0,6139	0,8433		0,8073	0,7188	0,6389		1,0000	0,8904	0,7914	0,8939		0,0337	0,2459	0,2211		0,1618	0,0001	0,0644		0,2459	0,0133	0,0136		0,0039	0,1618	0,3868
102514		445,1947	491,9478	506,0092		0,8798	0,9722	1,0000	0,9507		557,1101	555,8125	702,2407		0,7933	0,7915	1,0000	0,8616		0,0561	0,0084	0,0730		0,0251	0,0264	0,2149		0,2201	0,2244	0,0730		0,0021	0,1050	0,2149
102516		0,4867	0,6957	0,5872		0,6996	1,0000	0,8440	0,8479		0,3670	0,3359	0,5833		0,6292	0,5759	1,0000	0,7350		0,1009	0,2381	0,0001		0,0387	0,0851	0,4441		0,2059	0,3060	0,2381		0,0045	0,4441	0,0492
102518		853,7522	907,6174	819,0275		0,9407	1,0000	0,9024	0,9477		1001,2018	804,3203	882,0185		1,0000	0,8034	0,8810	0,8948		0,0007	0,0775	0,0241		0,1604	0,0525	0,0014		0,0775	0,1841	0,0484		0,0188	0,1604	0,0005
102521		0,4779	0,8087	0,2202		0,5909	1,0000	0,2723	0,6211		0,3945	0,1953	0,3426		1,0000	0,4951	0,8684	0,7878		0,0028	0,6871	0,3612		0,3440	0,2998	0,0313		0,6871	0,0472	0,2192		0,1422	0,3440	0,8766
102523		1,3009	0,6783	0,8716		1,0000	0,5214	0,6700	0,7305		0,7615	0,9141	0,5093		0,8331	1,0000	0,5572	0,7967		0,4531	0,1428	0,0128		0,0062	0,3278	0,2100		0,0426	0,4531	0,0995		0,3278	0,2723	0,0633
102525		905,7256	909,4348	739,5137		0,9959	1,0000	0,8132	0,9364		907,3303	961,4843	971,9814		0,9335	0,9892	1,0000	0,9742		0,0724	0,0948	0,1248		0,0335	0,0082	0,0377		0,0001	0,0507	0,0948		0,0208	0,0377	0,3220
102539		0,4248	0,4870	0,2018		0,8723	1,0000	0,4144	0,7622		0,3578	1,0156	0,8889		0,3523	1,0000	0,8752	0,7425		0,0552	0,3917	0,3972		0,4830	0,4295	0,0772		0,5441	0,3917	0,0585		0,0735	0,4295	0,3456
102551		38,9115	44,3304	43,9541		0,8778	1,0000	0,9915	0,9564		38,9450	43,2344	58,6667		0,6638	0,7369	1,0000	0,8003		0,0732	0,0643	0,0315		0,0735	0,0169	0,3214		0,6411	0,4051	0,0643		0,0305	0,3214	0,2679
102557		0,2743	0,4261	0,7982		0,3436	0,5338	1,0000	0,6258		0,2477	0,2500	0,2778		0,8916	0,8999	1,0000	0,9305		0,2349	0,0254	0,6762		0,0146	0,0093	0,1039		0,2616	0,2812	0,6762		1,6327	0,8523	0,1039
102558		0,3628	0,2783	0,6239		0,5815	0,4461	1,0000	0,6759		0,4220	0,5078	0,6019		0,7011	0,8437	1,0000	0,8483		0,0281	0,1608	0,5652		0,0996	0,0001	0,2374		0,0021	0,1055	0,5652		0,2958	0,6212	0,2374
102560		1,0973	0,9043	0,9266		1,0000	0,8241	0,8444	0,8895		0,7982	0,8047	1,3611		0,5864	0,5912	1,0000	0,7259		0,1689	0,0272	0,0134		0,0649	0,0607	0,4622		0,4351	0,4232	0,1689		0,4622	0,0383	0,0572
102563		22,1593	26,1130	18,8165		0,8486	1,0000	0,7206	0,8564		28,5596	28,1094	25,5556		1,0000	0,9842	0,8948	0,9597		0,0004	0,2236	0,0888		0,0594	0,0145	0,0552		0,2236	0,1473	0,0094		0,1384	0,0594	0,4825
102564		4,7434	4,8783	5,2569		0,9023	0,9280	1,0000	0,9434		6,8624	6,0938	9,2130		0,7449	0,6614	1,0000	0,8021		0,0190	0,0030	0,0840		0,0140	0,0783	0,3181		0,3005	0,5351	0,0840		0,0538	0,0901	0,3181
102565		27,7611	47,5565	65,6422		0,4229	0,7245	1,0000	0,7158		43,5596	60,8047	69,2778		0,6288	0,8777	1,0000	0,8355		0,2686	0,0003	0,4824		0,1780	0,0101	0,2593		0,0255	0,1094	0,4824		0,6294	0,0560	0,2593
102571		7,4956	7,6609	8,9725		0,8354	0,8538	1,0000	0,8964		7,2752	8,1094	11,4444		0,6357	0,7086	1,0000	0,7814		0,0250	0,0127	0,1578		0,0792	0,0209	0,3558		0,3457	0,1945	0,1578		0,0131	0,0243	0,3558
102572		2,9469	2,1739	3,0459		0,9675	0,7137	1,0000	0,8937		2,1560	4,6328	3,4907		0,4654	1,0000	0,7535	0,7396		0,0551	0,1777	0,1621		0,2438	0,4351	0,0007		0,8080	0,1621	0,1137		0,2773	0,0025	0,4351
102581		1,9115	2,5478	2,9174		0,6552	0,8733	1,0000	0,8428		2,7982	3,4609	3,6296		0,7709	0,9535	1,0000	0,9082		0,1528	0,0054	0,2467		0,1198	0,0214	0,1390		0,0253	0,0880	0,2467		0,3494	0,0095	0,1390
102586		0,3363	0,4261	0,6239		0,5390	0,6830	1,0000	0,7407		0,3945	0,3359	0,3796		1,0000	0,8515	0,9622	0,9379		0,1354	0,0120	0,4331		0,0925	0,0681	0,0085		0,4331	0,0518	0,2583		0,9024	0,4331	0,0925
102590		0,5841	0,3391	0,5780		1,0000	0,5806	0,9896	0,8567		1,2844	0,5391	0,2870		1,0000	0,4197	0,2234	0,5477		0,2231	0,3240	0,1664		0,8685	0,0475	0,3166		0,2231	0,7388	1,4600		0,8685	0,0032	0,7876
102592		12,9912	11,6087	13,1101		0,9909	0,8855	1,0000	0,9588		14,0000	14,0547	15,9907		0,8755	0,8789	1,0000	0,9181		0,0273	0,0673	0,0607		0,0152	0,0130	0,1232		0,0838	0,0780	0,0607		0,0803	0,0092	0,1232
102596		19,6283	23,8522	22,8532		0,8229	1,0000	0,9581	0,9270		24,0459	24,7266	31,8148		0,7558	0,7772	1,0000	0,8443		0,0850	0,1093	0,0121		0,0378	0,0224	0,2441		0,2028	0,1611	0,1093		0,0024	0,2441	0,0954
102598		20,0442	16,0870	23,5688		0,8505	0,6826	1,0000	0,8443		16,4037	12,3906	19,2130		0,8538	0,6449	1,0000	0,8329		0,0002	0,1169	0,2441		0,0023	0,1481	0,2638		0,0005	0,1718	0,2441		0,0016	0,0979	0,2638
102603		1,1327	0,8261	0,6789		1,0000	0,7293	0,5994	0,7762		0,6789	0,8047	0,4444		0,8437	1,0000	0,5523	0,7986		0,3654	0,0087	0,1130		0,0097	0,3244	0,2223		0,0205	0,3654	0,1768		0,3244	0,0200	0,1494
102604		70,2566	71,9652	64,1376		0,9763	1,0000	0,8912	0,9558		78,0459	65,8359	94,3796		0,8269	0,6976	1,0000	0,8415		0,0085	0,0652	0,0514		0,0011	0,0931	0,2489		0,1681	0,5224	0,0652		0,1442	0,2489	0,0147
102605		1,0442	0,2870	0,2752		1,0000	0,2749	0,2636	0,5128		0,3486	0,3047	0,2037		1,0000	0,8741	0,5843	0,8195		0,9635	0,1688	0,1859		0,2872	0,0159	0,2150		0,9635	0,4267	0,0149		0,2872	1,0215	1,0624
102610		2,7345	2,6435	2,5872		1,0000	0,9667	0,9461	0,9710		2,9174	2,5156	3,9722		0,7345	0,6333	1,0000	0,7893		0,0425	0,0004	0,0126		0,0123	0,0919	0,3414		0,5519	0,9510	0,0425		0,3414	0,1943	0,1415
102617		463,7965	418,5131	463,0551		1,0000	0,9024	0,9984	0,9669		501,9633	461,9297	629,9630		0,7968	0,7333	1,0000	0,8434		0,0485	0,0625	0,0392		0,0110	0,0569	0,2458		0,3097	0,5106	0,0485		0,2458	0,0215	0,2325
102622		0,6814	0,5304	0,9450		0,7211	0,5613	1,0000	0,7608		0,7156	0,5234	1,1759		0,6086	0,4451	1,0000	0,6846		0,0060	0,1376	0,3944		0,0186	0,1757	0,5467		0,0821	0,3293	0,3944		0,0046	0,0480	0,5467
102623		0,4336	0,4609	0,4128		0,9408	1,0000	0,8956	0,9455		0,5596	0,4297	0,3796		1,0000	0,7679	0,6783	0,8154		0,0003	0,0809	0,0278		0,2944	0,0102	0,0776		0,0809	0,2546	0,4986		0,0970	0,2944	0,0354
102625		0,7699	0,4870	0,2202		1,0000	0,6325	0,2860	0,6395		1,4128	0,5391	0,2130		1,0000	0,3816	0,1508	0,5108		0,6449	0,0002	0,3719		0,9692	0,0486	0,4103		0,6449	0,1973	0,7356		0,9692	0,0434	0,1501
102627		7,9735	8,1913	9,6239		0,8285	0,8511	1,0000	0,8932		8,6239	7,8906	9,2407		0,9333	0,8539	1,0000	0,9290		0,0273	0,0121	0,1629		0,0002	0,0483	0,1062		0,0138	0,0106	0,1629		0,0814	0,0516	0,1062
102632		18,2124	23,5913	21,9633		0,7720	1,0000	0,9310	0,9010		23,7798	24,4609	26,5185		0,8967	0,9224	1,0000	0,9397		0,1023	0,1504	0,0081		0,0196	0,0035	0,0897		0,0001	0,0040	0,1504		0,2186	0,0897	0,0009
102647		2,1150	0,4000	0,2936		1,0000	0,1891	0,1388	0,4426		0,4220	0,7344	0,3519		0,5746	1,0000	0,4792	0,6846		1,1758	0,2066	0,3084		0,0384	0,5467	0,1302		0,0505	1,1758	0,0039		0,5467	0,7536	0,9284
102652		1,0354	2,0696	1,9174		0,5003	1,0000	0,9265	0,8089		1,6606	1,8906	2,5000		0,6642	0,7562	1,0000	0,8068		0,3462	0,3059	0,0800		0,0814	0,0112	0,3097		0,0842	0,0122	0,3059		0,3403	0,3097	0,0823
102654		0,8230	0,9217	0,4679		0,8929	1,0000	0,5076	0,8002		1,1101	0,8359	0,9352		1,0000	0,7530	0,8424	0,8651		0,0449	0,3216	0,3073		0,2090	0,0648	0,0030		0,3216	0,0095	0,0085		0,0051	0,2090	0,5294
102661		0,2478	0,2870	0,1101		0,8634	1,0000	0,3836	0,7490		0,3028	0,3750	0,4074		0,7432	0,9205	1,0000	0,8879		0,0572	0,4169	0,4286		0,1163	0,0085	0,1715		0,0001	0,1419	0,4169		0,0041	0,1715	1,0513
102667		0,5752	0,7391	0,5229		0,7782	1,0000	0,7075	0,8286		0,6606	0,6172	0,3704		1,0000	0,9343	0,5607	0,8317		0,0120	0,2713	0,0643		0,2659	0,0677	0,2890		0,2713	0,0710	0,2805		0,0136	0,2659	0,0681
102670		0,7699	0,7565	1,3119		0,5869	0,5766	1,0000	0,7212		1,2294	1,1328	0,7407		1,0000	0,9214	0,6025	0,8413		0,0599	0,0690	0,4716		0,2493	0,0412	0,2364		0,4716	0,1822	0,0471		0,2653	0,2851	0,2493
102684		0,6991	1,1130	0,4954		0,6281	1,0000	0,4451	0,6911		0,5963	0,5938	0,2778		1,0000	0,9958	0,4659	0,8206		0,0130	0,5331	0,1864		0,2853	0,2554	0,4601		0,5331	0,4988	0,1569		0,1488	0,2853	0,5110
102688		2,4690	2,0696	2,4954		0,9894	0,8294	1,0000	0,9396		2,3119	2,4297	2,2315		0,9515	1,0000	0,9184	0,9566		0,0472	0,1063	0,0899		0,0004	0,0639	0,0204		0,0019	0,0899	0,0052		0,0266	0,1665	0,0639
102693		0,3097	0,3217	0,2018		0,9627	1,0000	0,6273	0,8633		0,3119	0,6641	0,2222		0,4697	1,0000	0,3346	0,6014		0,0814	0,2120	0,2504		0,0510	0,7335	0,2089		0,6250	0,2120	1,0619		0,5259	0,7335	0,0020
102700		0,3097	0,2348	0,1743		1,0000	0,7582	0,5628	0,7737		0,2477	0,2891	0,5278		0,4693	0,5477	1,0000	0,6723		0,3702	0,0010	0,1569		0,1258	0,0483	0,5727		0,3140	0,1787	0,3702		0,5727	0,0254	0,0375
102706		86,5221	90,9391	88,5046		0,9514	1,0000	0,9732	0,9749		83,2110	64,5234	75,5833		1,0000	0,7754	0,9083	0,8946		0,0128	0,0367	0,0001		0,1607	0,0851	0,0015		0,0367	0,4537	0,0786		0,0303	0,1607	0,0654
102709		8,1239	7,7565	9,7706		0,8315	0,7939	1,0000	0,8751		7,6055	8,7734	13,3704		0,5688	0,6562	1,0000	0,7417		0,0115	0,0374	0,1924		0,1009	0,0259	0,4311		0,4172	0,2298	0,1924		0,0332	0,0108	0,4311
102711		0,8053	1,2696	1,7431		0,4620	0,7284	1,0000	0,7301		1,4495	1,1875	1,4815		0,9784	0,8016	1,0000	0,9266		0,2304	0,0000	0,4538		0,0386	0,1172	0,1099		0,3345	0,0199	0,4538		1,0827	0,2601	0,1099
102721		3,2920	2,8087	3,3761		0,9751	0,8319	1,0000	0,9357		3,2294	3,3125	2,8519		0,9749	1,0000	0,8609	0,9453		0,0240	0,0918	0,0959		0,0152	0,0812	0,0710		0,0237	0,0959	0,0513		0,0154	0,1188	0,0812
102723		82,0620	83,2957	81,5780		0,9852	1,0000	0,9794	0,9882		103,1835	96,9922	121,3426		0,8503	0,7993	1,0000	0,8832		0,0005	0,0171	0,0039		0,0070	0,0417	0,1791		0,3639	0,5755	0,0171		0,1112	0,1791	0,0944
102729		0,3097	0,5652	0,5413		0,5479	1,0000	0,9577	0,8352		1,5505	0,7188	0,5741		1,0000	0,4636	0,3703	0,6113		0,3249	0,2598	0,1061		0,7101	0,0643	0,1705		0,2598	0,5197	0,7835		0,0120	0,7101	0,4850
102730		0,3274	0,3391	0,4128		0,7931	0,8215	1,0000	0,8715		0,2661	0,3281	0,2685		0,8110	1,0000	0,8183	0,8765		0,0343	0,0147	0,1984		0,0251	0,1902	0,0200		0,0210	0,1984	0,0164		0,0396	0,0180	0,1902
102731		2,1858	2,4870	2,2936		0,8789	1,0000	0,9222	0,9337		1,8899	2,1250	4,9907		0,3787	0,4258	1,0000	0,6015		0,0286	0,0989	0,0015		0,1453	0,0904	0,7334		1,5128	1,3061	0,0989		0,2728	0,7334	0,3853
102732		175,2832	209,5739	245,2844		0,7146	0,8544	1,0000	0,8563		156,1743	250,4922	179,1018		0,6235	1,0000	0,7150	0,7795		0,0961	0,0000	0,2237		0,0898	0,3594	0,0164		0,2380	0,2237	0,0956		0,0166	0,0259	0,3594
102734		0,2743	0,4087	0,7706		0,3560	0,5304	1,0000	0,6288		0,3578	0,3125	0,2222		1,0000	0,8734	0,6210	0,8315		0,2197	0,0291	0,6694		0,2662	0,0097	0,1816		0,6694	0,2176	0,0002		0,8100	0,3503	0,2662
102739		0,4956	0,4522	0,2661		1,0000	0,9124	0,5369	0,8165		0,4312	0,5781	0,7685		0,5611	0,7522	1,0000	0,7711		0,2925	0,0528	0,2936		0,1549	0,0014	0,3750		0,2484	0,0183	0,2925		0,3750	0,1001	0,1904
102740		0,1416	0,1739	0,2018		0,7017	0,8617	1,0000	0,8545		0,1560	2,7031	0,2593		0,0577	1,0000	0,0959	0,3845		0,1095	0,0003	0,2269		0,4211	1,3788	0,3094		2,3150	0,2269	2,0797		0,2971	0,7053	1,3788
102753		28,9115	33,4435	30,5046		0,8645	1,0000	0,9121	0,9255		42,2202	36,0781	62,8426		0,6718	0,5741	1,0000	0,7486		0,0320	0,1116	0,0018		0,0213	0,1042	0,4176		0,3917	0,6760	0,1116		0,0587	0,4176	0,1267
102754		0,6018	1,0696	0,5780		0,5626	1,0000	0,5404	0,7010		0,5413	0,7656	1,5093		0,3586	0,5073	1,0000	0,6220		0,0615	0,5125	0,0822		0,2042	0,0392	0,6851		0,3594	0,1184	0,5125		0,0106	0,6851	0,0200
102756		0,3805	0,2435	0,3211		1,0000	0,6399	0,8439	0,8279		0,2569	0,4609	0,3611		0,5574	1,0000	0,7835	0,7803		0,2724	0,1458	0,0013		0,1767	0,3579	0,0000		0,2852	0,2724	0,0094		0,3579	0,0735	0,0184
102762		0,6726	0,7043	0,3486		0,9550	1,0000	0,4950	0,8166		0,6239	0,9453	1,2778		0,4883	0,7398	1,0000	0,7427		0,1244	0,2922	0,3807		0,2121	0,0000	0,4292		0,3955	0,0259	0,2922		0,2332	0,4292	0,2016
102769		1,2832	0,6261	0,4679		1,0000	0,4879	0,3646	0,6175		0,2018	0,2734	0,2500		0,7381	1,0000	0,9144	0,8842		0,6954	0,0498	0,1881		0,1160	0,1776	0,0070		0,0469	0,6954	0,3330		0,1776	0,6796	1,0943
102776		0,4602	0,4435	0,2844		1,0000	0,9637	0,6180	0,8606		0,3761	0,7500	0,3796		0,5015	1,0000	0,5061	0,6692		0,2166	0,0869	0,2602		0,0862	0,5795	0,0816		0,5257	0,2166	0,5135		0,5795	0,3914	0,0083
102778		0,4867	0,2261	0,2110		1,0000	0,4646	0,4335	0,6327		0,7890	0,4766	0,2778		1,0000	0,6041	0,3521	0,6520		0,6604	0,0841	0,1176		0,6169	0,0072	0,2681		0,6604	0,0025	0,2328		0,6169	0,1057	0,1430
102783		11,1062	12,7478	12,3394		0,8712	1,0000	0,9680	0,9464		14,7431	15,6641	21,1481		0,6971	0,7407	1,0000	0,8126		0,0588	0,0795	0,0077		0,0556	0,0225	0,2994		0,4492	0,3279	0,0795		0,0179	0,2994	0,1627
102786		0,6903	0,3391	0,6239		1,0000	0,4912	0,9038	0,7983		1,0000	0,3359	0,3796		1,0000	0,3359	0,3796	0,5718		0,3249	0,3351	0,0591		0,8063	0,1627	0,1075		0,3249	0,7224	0,5987		0,8063	0,0189	0,3897
102788		10,3717	10,1130	10,6239		0,9763	0,9519	1,0000	0,9761		13,1376	10,4375	13,1389		0,9999	0,7944	1,0000	0,9314		0,0000	0,0140	0,0349		0,1014	0,1433	0,1025		0,0340	0,4018	0,0349		0,0299	0,0053	0,1025
102789		0,4956	0,3217	0,2752		1,0000	0,6491	0,5553	0,7348		0,6055	0,5469	0,3333		1,0000	0,9032	0,5505	0,8179		0,4446	0,0256	0,1073		0,2900	0,0410	0,2716		0,4446	0,1282	0,1129		0,2900	0,1156	0,2626
102792		0,3009	0,2783	0,2294		1,0000	0,9249	0,7624	0,8958		0,2294	0,8672	0,2685		0,2645	1,0000	0,3096	0,5247		0,1588	0,0072	0,1051		0,2019	0,9304	0,1362		1,6076	0,1588	1,4085		0,9304	0,5564	0,1733
102794		0,7080	0,8348	0,3670		0,8481	1,0000	0,4396	0,7626		0,4312	0,3672	0,4815		0,8955	0,7626	1,0000	0,8860		0,0322	0,3910	0,3449		0,0007	0,0863	0,1745		0,0839	0,0000	0,3910		0,0094	0,1745	0,8432
102795		0,3186	0,4783	0,6881		0,4630	0,6951	1,0000	0,7194		0,5413	0,5469	0,5278		0,9898	1,0000	0,9651	0,9849		0,2084	0,0021	0,4752		0,0013	0,0219	0,0140		0,4067	0,4752	0,3041		2,2648	0,9737	0,0219
102813		0,7257	0,2174	0,2110		1,0000	0,2996	0,2908	0,5301		0,2018	0,4297	0,3704		0,4696	1,0000	0,8620	0,7772		0,9156	0,1567	0,1693		0,3223	0,3636	0,0334		0,0106	0,9156	0,3607		0,3636	0,7455	0,7724
102817		0,3451	0,8870	0,4128		0,3891	1,0000	0,4654	0,6182		0,5688	0,6016	0,2222		0,9455	1,0000	0,3693	0,7716		0,1543	0,6940	0,0690		0,1645	0,3740	0,5315		0,4266	0,6940	0,1821		0,4829	0,3740	0,3165
102818		0,2212	0,2348	0,1835		0,9421	1,0000	0,7815	0,9079		0,2752	0,2578	0,2315		1,0000	0,9368	0,8412	0,9260		0,0115	0,1394	0,1032		0,1109	0,0013	0,0584		0,1394	0,0080	0,0322		0,0029	0,1109	0,1500
102820		0,3805	0,9217	0,5596		0,4128	1,0000	0,6071	0,6733		0,4679	0,4219	0,2222		1,0000	0,9017	0,4749	0,7922		0,2053	0,5706	0,0139		0,3361	0,0623	0,3517		0,5706	0,2096	0,1204		0,4917	0,3361	0,1279
102823		0,3363	0,3391	0,4037		0,8330	0,8400	1,0000	0,8910		0,3303	0,3906	0,2593		0,8456	1,0000	0,6638	0,8365		0,0219	0,0172	0,1665		0,0004	0,2576	0,1281		0,0138	0,1665	0,2643		0,0001	0,0001	0,2576
102824		0,2389	0,4522	0,2569		0,5283	1,0000	0,5681	0,6988		0,4587	0,2813	0,3056		1,0000	0,6133	0,6662	0,7598		0,0921	0,5170	0,0549		0,3962	0,0762	0,0321		0,5170	0,0240	0,0036		0,1823	0,3962	0,1273
102826		0,5044	0,7913	0,4587		0,6374	1,0000	0,5797	0,7390		0,4771	0,5469	0,2778		0,8724	1,0000	0,5080	0,7934		0,0360	0,4363	0,0859		0,0307	0,3338	0,2893		0,0771	0,4363	0,1754		0,0930	0,3338	0,1683
102828		15,3363	14,2609	15,7982		0,9708	0,9027	1,0000	0,9578		17,0000	12,0703	17,8519		0,9523	0,6761	1,0000	0,8761		0,0033	0,0402	0,0622		0,0488	0,1963	0,1908		0,0005	0,6127	0,0622		0,0827	0,0050	0,1908
102831		0,5752	0,5652	0,8807		0,6531	0,6418	1,0000	0,7650		0,6239	0,5234	1,6852		0,3702	0,3106	1,0000	0,5603		0,0459	0,0552	0,3865		0,1051	0,1829	0,8358		0,5079	0,6664	0,3865		0,0258	0,0198	0,8358
102833		0,4867	0,3304	0,8807		0,5526	0,3752	1,0000	0,6426		0,3670	0,5000	1,1667		0,3146	0,4286	1,0000	0,5810		0,0247	0,2123	0,6380		0,2083	0,0677	0,7833		0,3198	0,1364	0,6380		0,0024	0,1236	0,7833
102834		0,4071	0,5304	0,2752		0,7675	1,0000	0,5189	0,7621		0,4862	0,6406	0,2870		0,7590	1,0000	0,4480	0,7357		0,0001	0,3919	0,2012		0,0021	0,4429	0,2658		0,0000	0,3919	0,3270		0,0039	0,4429	0,1544
102835		0,6372	0,2435	0,8532		0,7468	0,2854	1,0000	0,6774		1,2294	0,5625	0,2593		1,0000	0,4575	0,2109	0,5562		0,0166	0,4641	0,5619		0,8464	0,0282	0,3600		0,5619	0,1477	0,6632		0,1126	0,2163	0,8464
102836		1,9204	1,5826	1,2294		1,0000	0,8241	0,6402	0,8214		2,1835	1,5938	0,7222		1,0000	0,7299	0,3308	0,6869		0,2838	0,0000	0,1334		0,5418	0,0064	0,3847		0,2838	0,0368	0,8415		0,5418	0,0702	0,0071
102841		239,6991	254,1304	300,0367		0,7989	0,8470	1,0000	0,8820		291,2477	352,8906	350,0185		0,8253	1,0000	0,9919	0,9391		0,0406	0,0078	0,1812		0,1117	0,0907	0,0546		0,0197	0,1812	0,1366		0,1601	0,0771	0,0907
102842		4,3097	3,2348	6,7615		0,6374	0,4784	1,0000	0,7053		3,9908	4,2500	6,1944		0,6443	0,6861	1,0000	0,7768		0,0154	0,1617	0,5037		0,0653	0,0315	0,3644		0,0125	0,0013	0,5037		0,0720	0,3041	0,3644
102845		17,5133	20,0000	23,0917		0,7584	0,8661	1,0000	0,8748		18,7156	27,8359	25,7130		0,6724	1,0000	0,9237	0,8654		0,0729	0,0005	0,1929		0,1756	0,2086	0,0245		0,1995	0,1929	0,0180		0,0594	0,0000	0,2086
102846		0,6814	0,5913	0,2477		1,0000	0,8678	0,3635	0,7438		0,5413	0,7813	0,1944		0,6928	1,0000	0,2488	0,6472		0,4271	0,0669	0,4600		0,0067	0,6277	0,4759		0,0094	0,4271	0,7725		0,6277	0,1799	0,2393
102848		2,0796	2,6261	1,9083		0,7919	1,0000	0,7267	0,8395		2,1009	1,4922	2,3148		0,9076	0,6446	1,0000	0,8507		0,0113	0,2523	0,0587		0,0208	0,1867	0,2332		0,0285	0,1619	0,2523		0,0179	0,2332	0,0733
102849		4,4867	5,1739	3,6330		0,8672	1,0000	0,7022	0,8565		5,3028	3,7969	6,4259		0,8252	0,5909	1,0000	0,8054		0,0007	0,2235	0,1124		0,0019	0,1745	0,3123		0,0054	0,3018	0,2235		0,0193	0,3123	0,0439
102850		1,6283	2,1130	3,4495		0,4720	0,6126	1,0000	0,6949		1,9450	1,6562	2,6389		0,7370	0,6276	1,0000	0,7882		0,1543	0,0221	0,5252		0,0107	0,0969	0,3433		0,0062	0,0148	0,5252		0,3466	0,1148	0,3433
102862		3,3451	4,3826	2,9541		0,7633	1,0000	0,6741	0,8124		3,0000	3,4375	4,2500		0,7059	0,8088	1,0000	0,8382		0,0108	0,2996	0,0783		0,0787	0,0044	0,2546		0,0477	0,0001	0,2996		0,0269	0,2546	0,1175
102874		25,8496	28,2783	25,7523		0,9141	1,0000	0,9107	0,9416		30,2018	24,2734	35,6481		0,8472	0,6809	1,0000	0,8427		0,0087	0,0868	0,0109		0,0001	0,1162	0,2469		0,0829	0,4633	0,0868		0,0323	0,2469	0,0290
102875		35,0000	34,1044	32,9908		1,0000	0,9744	0,9426	0,9723		37,0183	29,9297	44,0000		0,8413	0,6802	1,0000	0,8405		0,0405	0,0001	0,0182		0,0000	0,1133	0,2506		0,2242	0,7785	0,0405		0,2506	0,1402	0,0712
102878		0,3009	0,3652	0,2936		0,8239	1,0000	0,8039	0,8760		0,3394	0,5625	0,3519		0,6034	1,0000	0,6256	0,7430		0,0162	0,1910	0,0300		0,0671	0,4286	0,0480		0,3406	0,1910	0,2929		0,0268	0,4286	0,0149
102881		0,7876	0,3304	0,2844		1,0000	0,4195	0,3611	0,5935		0,3211	0,5313	1,2778		0,2513	0,4158	1,0000	0,5557		0,7526	0,0884	0,1580		0,2760	0,0567	0,8476		0,3482	0,0922	0,7526		0,8476	0,0538	0,1102
102888		5,8407	5,4696	6,9450		0,8410	0,7876	1,0000	0,8762		7,0000	12,3828	9,3148		0,5653	1,0000	0,7522	0,7725		0,0076	0,0443	0,1907		0,1514	0,3724	0,0017		0,4302	0,1907	0,0824		0,0209	0,0009	0,3724
102899		1,8584	1,0870	2,6972		0,6890	0,4030	1,0000	0,6973		2,4495	1,9922	3,6574		0,6697	0,5447	1,0000	0,7381		0,0002	0,2663	0,5200		0,0166	0,1245	0,4380		0,0026	0,0741	0,5200		0,0087	0,3579	0,4380
102901		0,7522	0,4435	0,5413		1,0000	0,5896	0,7196	0,7697		0,5963	1,0547	0,3889		0,5654	1,0000	0,3687	0,6447		0,3775	0,1154	0,0098		0,0193	0,6333	0,2262		0,1467	0,3775	0,5270		0,6333	0,0094	0,0183
102904		1,6726	0,7826	1,6514		1,0000	0,4679	0,9873	0,8184		1,7798	1,3906	1,9630		0,9067	0,7084	1,0000	0,8717		0,2891	0,4479	0,2186		0,0086	0,1334	0,1981		0,0443	0,0517	0,2891		0,1981	0,6719	0,1351
102907		38,9027	42,5478	49,1193		0,7920	0,8662	1,0000	0,8861		36,6239	55,5781	53,8796		0,6590	1,0000	0,9694	0,8761		0,0524	0,0027	0,1745		0,2275	0,1908	0,0798		0,2579	0,1745	0,0677		0,0402	0,0006	0,1908
102910		4,6018	5,6174	5,7339		0,8026	0,9797	1,0000	0,9274		4,4587	4,8828	6,1296		0,7274	0,7966	1,0000	0,8413		0,1176	0,0402	0,1087		0,0601	0,0101	0,2492		0,2655	0,1276	0,1087		0,0076	0,1549	0,2492
102915		0,6018	0,4174	0,6972		0,8632	0,5987	1,0000	0,8206		0,3211	0,4766	0,2778		0,6737	1,0000	0,5829	0,7522		0,0095	0,1939	0,2852		0,0224	0,4108	0,0989		0,0899	0,2852	0,2202		0,0541	0,0820	0,4108
102916		0,2920	0,3478	0,1743		0,8396	1,0000	0,5011	0,7802		0,2202	0,2344	0,2593		0,8492	0,9040	1,0000	0,9177		0,0159	0,3580	0,2699		0,0367	0,0017	0,1238		0,0218	0,0773	0,3580		0,0468	0,1238	0,8596
102924		0,2478	0,7739	0,3394		0,3202	1,0000	0,4386	0,5863		0,1743	0,3281	0,3889		0,4482	0,8437	1,0000	0,7639		0,2076	0,7704	0,0636		0,3312	0,0279	0,3884		0,0556	0,2235	0,7704		0,6357	0,3884	0,3507
102937		21,7257	23,0522	22,1101		0,9425	1,0000	0,9591	0,9672		19,2110	17,5938	22,6944		0,8465	0,7752	1,0000	0,8739		0,0114	0,0481	0,0014		0,0046	0,0534	0,1944		0,1789	0,3766	0,0481		0,0375	0,1944	0,0623
102939		1,0796	0,7391	1,0092		1,0000	0,6846	0,9348	0,8731		0,4679	0,5000	0,2037		0,9358	1,0000	0,4074	0,7811		0,1957	0,1741	0,0294		0,1304	0,3565	0,4688		0,0305	0,1957	0,8697		0,3565	0,0359	0,1284
102944		1,9292	0,9826	1,7248		1,0000	0,5093	0,8940	0,8011		0,4312	2,8828	1,7778		0,1496	1,0000	0,6167	0,5888		0,3199	0,3065	0,0453		0,5957	0,7642	0,0023		1,4206	0,3199	0,1301		0,7642	0,0185	0,3315
102945		0,5044	0,2174	0,3486		1,0000	0,4310	0,6911	0,7074		0,7523	2,1875	0,6574		0,3439	1,0000	0,3005	0,5481		0,4994	0,2378	0,0009		0,1217	0,8674	0,1804		0,4064	0,4994	0,5082		0,8674	0,0397	0,0616
102952		0,3717	1,4696	1,4954		0,2486	0,9827	1,0000	0,7438		0,6972	0,4766	1,1852		0,5883	0,4021	1,0000	0,6635		0,7734	0,3279	0,4271		0,0177	0,2052	0,5919		0,0827	0,3741	0,4271		0,5188	0,4831	0,5919
102958		0,7788	0,3304	0,4220		1,0000	0,4242	0,5419	0,6554		0,3761	0,5313	0,8148		0,4616	0,6521	1,0000	0,7045		0,6096	0,1601	0,0395		0,1845	0,0093	0,5052		0,1131	0,0000	0,6096		0,5052	0,2437	0,0847
102959		2,0973	2,4174	2,1468		0,8676	1,0000	0,8881	0,9185		2,7523	2,9063	4,6667		0,5898	0,6228	1,0000	0,7375		0,0214	0,1226	0,0081		0,0741	0,0454	0,4392		0,5798	0,4850	0,1226		0,0726	0,4392	0,1004
102964		0,4248	0,4870	0,3578		0,8723	1,0000	0,7347	0,8690		1,1468	0,2656	0,3241		1,0000	0,2316	0,2826	0,5047		0,0001	0,2026	0,0921		0,9864	0,2266	0,1470		0,2026	1,5193	1,3019		0,4387	0,9864	0,1590
102967		3,9115	4,3043	5,0734		0,7710	0,8484	1,0000	0,8731		3,9908	5,0391	5,0833		0,7851	0,9913	1,0000	0,9255		0,0568	0,0038	0,1957		0,1420	0,0713	0,1117		0,0430	0,1479	0,1957		0,1677	0,0489	0,1117
102968		6,2832	6,0870	6,8532		0,9168	0,8882	1,0000	0,9350		5,5138	7,2734	9,2778		0,5943	0,7840	1,0000	0,7928		0,0036	0,0217	0,0969		0,1461	0,0003	0,3350		0,6833	0,1751	0,0969		0,0828	0,0461	0,3350
102971		0,9469	0,8783	1,3028		0,7268	0,6742	1,0000	0,8003		0,6514	1,3203	0,8426		0,4934	1,0000	0,6382	0,7105		0,0225	0,0634	0,3213		0,1495	0,4930	0,0176		0,3362	0,3213	0,1019		0,0009	0,0045	0,4930
102972		0,4159	0,9391	0,3670		0,4429	1,0000	0,3908	0,6112		0,8349	0,2969	0,2963		1,0000	0,3556	0,3549	0,5702		0,0833	0,7102	0,1426		0,8105	0,1342	0,1351		0,7102	0,1919	0,1930		0,0471	0,8105	0,0935
102973		0,5044	0,6435	0,3853		0,7838	1,0000	0,5988	0,7942		0,4862	0,8281	0,4352		0,5871	1,0000	0,5255	0,7042		0,0005	0,3324	0,1425		0,0446	0,5059	0,1016		0,1588	0,3324	0,2587		0,0233	0,5059	0,0364
102988		8,6460	10,3913	10,6055		0,8152	0,9798	1,0000	0,9317		13,3670	12,2578	15,3056		0,8733	0,8009	1,0000	0,8914		0,1082	0,0357	0,1021		0,0023	0,0504	0,1658		0,0313	0,1325	0,1021		0,0366	0,0846	0,1658
102989		0,5575	0,5043	0,3394		1,0000	0,9046	0,6088	0,8378		0,4495	0,3203	0,5648		0,7959	0,5671	1,0000	0,7877		0,2553	0,0271	0,2164		0,0003	0,1761	0,3443		0,0088	0,2938	0,2553		0,3443	0,0705	0,1186
102997		52,1681	54,1565	48,2569		0,9633	1,0000	0,8911	0,9514		60,3486	63,3281	81,9167		0,7367	0,7731	1,0000	0,8366		0,0024	0,0718	0,0427		0,0461	0,0194	0,2574		0,3703	0,2733	0,0718		0,1169	0,2574	0,0174
102999		0,6283	0,6696	0,4679		0,9383	1,0000	0,6988	0,8790		0,3853	0,6406	0,2593		0,6015	1,0000	0,4048	0,6687		0,0284	0,1860	0,1651		0,0143	0,5804	0,2101		0,3562	0,1860	0,9154		0,3089	0,5804	0,0030
103002		0,4867	0,7304	0,8807		0,5526	0,8293	1,0000	0,7940		0,2844	0,3594	0,3148		0,7913	1,0000	0,8759	0,8891		0,2116	0,0058	0,3328		0,0573	0,1696	0,0012		0,0000	0,3328	0,0333		0,5210	0,0229	0,1696
103003		0,2212	0,4261	0,2110		0,5191	1,0000	0,4952	0,6714		0,1101	0,2969	0,3611		0,3049	0,8222	1,0000	0,7090		0,0716	0,5747	0,0952		0,5021	0,0493	0,4960		0,4042	0,0828	0,5747		0,1151	0,4960	0,1448
103010		16,4867	19,7391	17,9633		0,8352	1,0000	0,9100	0,9151		20,0367	18,7109	28,7315		0,6974	0,6512	1,0000	0,7829		0,0476	0,1280	0,0002		0,0286	0,0655	0,3531		0,2815	0,3913	0,1280		0,0124	0,3531	0,0833
103013		1,3540	1,6261	2,5229		0,5367	0,6445	1,0000	0,7271		1,2569	1,9297	2,7315		0,4601	0,7065	1,0000	0,7222		0,1187	0,0235	0,4598		0,2182	0,0009	0,4695		0,2275	0,0015	0,4598		0,1120	0,0206	0,4695
103021		1,7257	1,5739	1,5688		1,0000	0,9120	0,9091	0,9404		3,5872	1,8047	1,8148		1,0000	0,5031	0,5059	0,6697		0,0887	0,0091	0,0109		0,5785	0,0851	0,0823		0,0887	1,0660	1,0549		0,5785	0,2385	0,2316
103029		0,4159	0,4435	0,4404		0,9378	1,0000	0,9930	0,9769		0,4312	0,4922	0,3796		0,8761	1,0000	0,7712	0,8824		0,0337	0,0337	0,0114		0,0003	0,1804	0,0698		0,1628	0,0337	0,4941		0,0252	0,1804	0,1407
103030		0,1416	0,2348	0,4495		0,3150	0,5224	1,0000	0,6125		0,1560	0,2188	0,4722		0,3304	0,4634	1,0000	0,5979		0,2607	0,0241	0,7073		0,2100	0,0531	0,7420		0,2341	0,0655	0,7073		0,2352	0,0168	0,7420
103034		9,0265	10,2000	14,5138		0,6219	0,7028	1,0000	0,7749		12,2110	11,5469	17,5185		0,6970	0,6591	1,0000	0,7854		0,0855	0,0201	0,3679		0,0307	0,0609	0,3485		0,0234	0,0502	0,3679		0,0995	0,0270	0,3485
103043		1,7699	2,8435	2,1101		0,6224	1,0000	0,7421	0,7882		0,9541	1,9219	2,3333		0,4089	0,8237	1,0000	0,7442		0,1028	0,3434	0,0087		0,3610	0,0259	0,4262		0,4880	0,0057	0,3434		0,0516	0,4262	0,0000
103054		0,4602	0,3739	0,3119		1,0000	0,8125	0,6777	0,8301		0,3211	0,4063	0,7593		0,4229	0,5351	1,0000	0,6527		0,2687	0,0015	0,0993		0,1580	0,0422	0,6156		0,6065	0,3361	0,2687		0,6156	0,0900	0,0020
103058		0,9823	1,0522	0,9083		0,9336	1,0000	0,8632	0,9323		0,8807	1,8359	0,7870		0,4797	1,0000	0,4287	0,6361		0,0000	0,1012	0,0428		0,0731	0,6526	0,1278		1,0705	0,1012	1,2772		0,3537	0,6526	0,1871
103069		3,8938	4,9739	6,4312		0,6055	0,7734	1,0000	0,7930		3,7982	6,4375	7,0278		0,5405	0,9160	1,0000	0,8188		0,1314	0,0016	0,3347		0,2931	0,0551	0,2884		0,2297	0,0813	0,3347		0,1793	0,0095	0,2884
103070		0,5310	0,3826	0,2752		1,0000	0,7205	0,5183	0,7463		0,5872	0,5313	0,8241		0,7125	0,6447	1,0000	0,7857		0,4222	0,0025	0,1730		0,0214	0,0752	0,3478		0,0042	0,0365	0,4222		0,3478	0,0171	0,2520
103080		0,7788	0,4435	0,4220		1,0000	0,5695	0,5419	0,7038		0,4862	1,0859	0,3426		0,4477	1,0000	0,3155	0,5877		0,5068	0,0583	0,0838		0,0572	0,7667	0,2175		0,2042	0,5068	0,4619		0,7667	0,0010	0,0062
103082		0,6991	0,5043	0,9266		0,7545	0,5442	1,0000	0,7662		1,6972	0,5000	1,7315		0,9802	0,2888	1,0000	0,7563		0,0006	0,1704	0,3841		0,2949	0,6980	0,4029		0,2777	0,7352	0,3841		0,0000	0,1533	0,4029
103085		438,0266	479,8783	537,8348		0,8144	0,8922	1,0000	0,9022		550,1009	626,0000	718,9722		0,7651	0,8707	1,0000	0,8786		0,0513	0,0008	0,1484		0,0710	0,0004	0,1867		0,1150	0,0075	0,1484		0,0245	0,0013	0,1867
103095		271,0177	250,8783	294,0092		0,9218	0,8533	1,0000	0,9250		320,4862	279,4531	433,1759		0,7399	0,6451	1,0000	0,7950		0,0001	0,0427	0,1124		0,0127	0,0865	0,3310		0,2285	0,4606	0,1124		0,0881	0,0163	0,3310
103097		1054,9027	944,2522	643,9449		1,0000	0,8951	0,6104	0,8352		1255,1743	867,9922	1183,8704		1,0000	0,6915	0,9432	0,8782		0,2598	0,0211	0,2074		0,1873	0,1752	0,0346		0,2598	0,0906	0,0782		0,1873	0,0020	0,3333
103102		3,5664	5,0000	5,6055		0,6362	0,8920	1,0000	0,8427		3,4954	4,7266	5,1204		0,6826	0,9231	1,0000	0,8686		0,1821	0,0145	0,2468		0,1664	0,0216	0,2033		0,1140	0,0419	0,2468		0,2486	0,0037	0,2033
103103		0,8407	1,0957	0,5780		0,7673	1,0000	0,5275	0,7649		1,2202	1,2031	1,1389		1,0000	0,9860	0,9334	0,9731		0,0000	0,3866	0,1931		0,0393	0,0055	0,0311		0,3866	0,3041	0,1468		0,4616	0,0393	1,4880
103105		5,6195	6,4435	6,4862		0,8664	0,9934	1,0000	0,9533		7,4220	9,5156	12,8148		0,5792	0,7425	1,0000	0,7739		0,0831	0,0405	0,0690		0,1350	0,0039	0,3697		0,9179	0,3662	0,0690		0,0397	0,3243	0,3697
103107		0,3540	0,4522	0,3394		0,7828	1,0000	0,7506	0,8445		1,3578	0,5234	1,2037		1,0000	0,3855	0,8865	0,7573		0,0190	0,2439	0,0423		0,4010	0,4482	0,0770		0,2439	0,7820	0,0105		0,0026	0,4010	0,0002
103109		3,6460	3,5217	5,1284		0,7109	0,6867	1,0000	0,7992		3,1101	4,0156	4,9630		0,6267	0,8091	1,0000	0,8119		0,0319	0,0508	0,3233		0,1351	0,0000	0,3006		0,1142	0,0004	0,3233		0,0430	0,0647	0,3006
103111		1,6372	1,6522	1,0000		0,9909	1,0000	0,6053	0,8654		0,5413	2,3438	1,3519		0,2309	1,0000	0,5768	0,6026		0,1583	0,2086	0,3005		0,4129	0,7308	0,0020		1,4935	0,2086	0,3618		0,6616	0,7308	0,0000
103113		1,4159	2,4870	3,3578		0,4217	0,7407	1,0000	0,7208		1,9174	1,3672	2,7593		0,6949	0,4955	1,0000	0,7301		0,2814	0,0014	0,4724		0,0044	0,1782	0,4538		0,0024	0,1627	0,4724		0,3019	0,0004	0,4538
103115		0,2035	0,2957	0,3578		0,5688	0,8264	1,0000	0,7984		0,2752	0,2891	0,2037		0,9519	1,0000	0,7046	0,8855		0,1948	0,0037	0,3248		0,0391	0,1754	0,1716		0,1421	0,3248	0,0358		0,4618	0,0219	0,1754
103117		0,4336	0,4522	1,1743		0,3692	0,3851	1,0000	0,5848		1,8991	1,2188	1,1019		1,0000	0,6418	0,5802	0,7407		0,1355	0,1163	0,7740		0,4331	0,0343	0,0873		0,7740	0,0098	0,0001		0,4380	0,4026	0,4331
103143		36,3451	37,1565	30,5596		0,9782	1,0000	0,8225	0,9335		42,8349	34,4688	38,1111		1,0000	0,8047	0,8897	0,8981		0,0308	0,0992	0,1014		0,1550	0,0559	0,0005		0,0992	0,1313	0,0189		0,0719	0,1550	0,0379
103150		0,2655	0,3565	0,2569		0,7447	1,0000	0,7206	0,8218		0,4128	0,2734	1,0093		0,4090	0,2709	1,0000	0,5600		0,0265	0,2831	0,0446		0,0661	0,2474	0,8366		0,6104	1,0483	0,2831		0,1058	0,8366	0,0791
103153		1,4248	1,5739	1,4771		0,9053	1,0000	0,9385	0,9479		0,5046	1,1563	1,1574		0,4360	0,9990	1,0000	0,8117		0,0216	0,0771	0,0012		0,5017	0,2921	0,3010		1,4500	0,0702	0,0771		0,0486	0,3010	0,0973
103159		0,3628	0,4174	0,2202		0,8692	1,0000	0,5276	0,7989		0,3028	0,8047	0,2685		0,3763	1,0000	0,3337	0,5700		0,0246	0,3239	0,2664		0,1092	0,8110	0,1633		0,6098	0,3239	0,7314		0,3045	0,8110	0,0053
103164		0,7611	0,2957	0,7156		1,0000	0,3885	0,9402	0,7762		1,7248	1,9609	0,6852		0,8796	1,0000	0,3494	0,7430		0,3654	0,4989	0,1461		0,0824	0,4285	0,4914		0,0510	0,3654	0,5994		0,4285	0,4013	0,1935
103169		0,3894	0,4000	0,3486		0,9735	1,0000	0,8715	0,9483		0,2569	0,3750	0,7963		0,3226	0,4709	1,0000	0,5978		0,0113	0,0765	0,0627		0,2224	0,0472	0,7421		2,0130	1,3001	0,0765		0,5808	0,7421	0,2623
103171		0,2920	0,2000	0,1743		1,0000	0,6849	0,5969	0,7606		0,2385	0,1328	0,2130		1,0000	0,5568	0,8931	0,8166		0,3947	0,0213	0,0943		0,2922	0,2566	0,0321		0,3947	0,1433	0,0825		0,2922	0,0723	0,1881
103183		7,0442	4,4870	6,0092		1,0000	0,6370	0,8531	0,8300		4,7615	3,8438	5,2963		0,8990	0,7258	1,0000	0,8749		0,2688	0,1541	0,0028		0,0041	0,1149	0,1928		0,0277	0,0487	0,2688		0,1928	0,2664	0,0030
103185		2,4336	1,7043	3,0734		0,7918	0,5545	1,0000	0,7821		4,9725	1,7266	2,1481		1,0000	0,3472	0,4320	0,5931		0,0004	0,1845	0,3545		0,7537	0,1769	0,0758		0,3545	0,6266	0,4152		0,1289	0,0044	0,7537
103193		0,2920	1,5565	0,6789		0,1876	1,0000	0,4362	0,5413		1,3303	0,5156	0,8519		1,0000	0,3876	0,6404	0,6760		0,3831	0,8856	0,0319		0,5649	0,2515	0,0041		0,8856	0,0685	0,0291		0,7304	0,5649	0,1749
103201		200,7168	185,7652	249,3119		0,8051	0,7451	1,0000	0,8501		253,5963	234,9375	444,2778		0,5708	0,5288	1,0000	0,6999		0,0106	0,0535	0,2343		0,0536	0,0928	0,5148		0,3232	0,4163	0,2343		0,0413	0,0073	0,5148
103206		0,8850	0,7652	1,0642		0,8316	0,7190	1,0000	0,8502		0,6881	0,8516	0,5000		0,8080	1,0000	0,5871	0,7984		0,0019	0,0811	0,2341		0,0004	0,3248	0,1666		0,0094	0,2341	0,2903		0,0052	0,0259	0,3248
103211		0,7168	0,6348	0,9725		0,7371	0,6527	1,0000	0,7966		0,7064	1,0000	1,9352		0,3650	0,5167	1,0000	0,6273		0,0148	0,0804	0,3280		0,2029	0,0365	0,6729		0,6319	0,2807	0,3280		0,0392	0,0020	0,6729
103212		0,5752	0,4870	0,2569		1,0000	0,8467	0,4466	0,7644		0,3394	0,4688	0,1759		0,7240	1,0000	0,3752	0,6997		0,3875	0,0298	0,3355		0,0021	0,5151	0,3231		0,0063	0,3875	0,4940		0,5151	0,0842	0,1988
103214		13,1239	11,3130	20,1835		0,6502	0,5605	1,0000	0,7369		11,3028	15,0703	15,8056		0,7151	0,9535	1,0000	0,8895		0,0263	0,1041	0,4404		0,1642	0,0375	0,1689		0,0017	0,2381	0,4404		0,2876	0,5021	0,1689
103227		0,3363	0,5652	0,1284		0,5950	1,0000	0,2272	0,6074		0,3211	0,4453	0,2315		0,7211	1,0000	0,5199	0,7470		0,0005	0,7193	0,4328		0,0025	0,4208	0,1719		0,0409	0,7193	0,0227		0,0796	0,4208	0,8548
103232		6,3982	6,6000	6,2752		0,9694	1,0000	0,9508	0,9734		8,5046	6,5312	8,0648		1,0000	0,7680	0,9483	0,9054		0,0004	0,0389	0,0114		0,1433	0,1180	0,0182		0,0389	0,4625	0,0138		0,0457	0,1433	0,0207
103235		0,8053	0,4522	0,3303		1,0000	0,5615	0,4102	0,6572		0,3394	0,3281	0,2778		1,0000	0,9667	0,8185	0,9284		0,6055	0,0283	0,1829		0,1072	0,0196	0,0948		0,6055	0,4261	0,0926		0,1072	0,7391	1,3111
103239		0,4956	0,3913	0,3486		1,0000	0,7895	0,7034	0,8310		0,3303	0,7656	0,2685		0,4314	1,0000	0,3507	0,5940		0,2671	0,0083	0,0715		0,0773	0,7513	0,1733		0,5871	0,2671	0,8242		0,7513	0,1246	0,0372
103241		2,7257	1,2870	2,8440		0,9584	0,4525	1,0000	0,8036		1,2018	1,2109	4,1944		0,2865	0,2887	1,0000	0,5251		0,1504	0,4349	0,3154		0,1685	0,1654	0,9294		0,9017	0,8945	0,3154		0,6859	0,0152	0,9294
103252		0,3628	0,4174	0,3670		0,8692	1,0000	0,8793	0,9161		0,3853	0,3672	0,3611		1,0000	0,9530	0,9372	0,9634		0,0179	0,1263	0,0114		0,0538	0,0020	0,0116		0,1263	0,0150	0,0045		0,1113	0,0538	0,0920
103254		0,2124	0,5652	0,4220		0,3758	1,0000	0,7466	0,7075		0,3853	0,6563	0,2593		0,5871	1,0000	0,3951	0,6607		0,3395	0,4992	0,0055		0,0169	0,5979	0,2115		0,0474	0,4992	0,3020		0,2431	0,5979	0,0249
103259		0,7876	0,5217	0,6147		1,0000	0,6624	0,7805	0,8143		0,5138	0,7344	0,6759		0,6996	1,0000	0,9203	0,8733		0,2964	0,0938	0,0052		0,1503	0,1954	0,0163		0,0552	0,2964	0,0653		0,1954	0,2133	0,0476
103260		0,2655	0,6174	0,3394		0,4300	1,0000	0,5497	0,6599		0,8257	0,5781	0,8519		0,9692	0,6786	1,0000	0,8826		0,1589	0,5996	0,0374		0,0715	0,2097	0,1801		0,4309	0,0011	0,5996		0,8532	0,1801	0,4978
103264		3,7699	3,7652	4,8899		0,7710	0,7700	1,0000	0,8470		2,9725	2,6719	2,9630		1,0000	0,8989	0,9968	0,9652		0,0287	0,0294	0,2396		0,0510	0,0634	0,0353		0,2396	0,0167	0,2164		0,3729	0,3759	0,0510
103268		0,5575	0,3130	0,8624		0,6465	0,3629	1,0000	0,6698		0,5229	1,5625	0,9167		0,3347	1,0000	0,5867	0,6404		0,0018	0,2831	0,5782		0,2774	0,6428	0,0089		0,3375	0,5782	0,0217		0,0001	0,2283	0,6428
103269		0,8496	0,6522	0,2844		1,0000	0,7677	0,3347	0,7008		0,6697	0,5234	0,8611		0,7777	0,6078	1,0000	0,7952		0,5129	0,0161	0,4101		0,0013	0,1319	0,3306		0,0216	0,0283	0,5129		0,3306	0,0033	0,7128
103271		10,0885	11,1913	12,1376		0,8312	0,9220	1,0000	0,9177		7,4037	8,9375	10,1019		0,7329	0,8847	1,0000	0,8725		0,0563	0,0002	0,1238		0,1007	0,0010	0,1967		0,2160	0,0093	0,1238		0,0102	0,0181	0,1967
103273		4,3274	4,4000	3,6972		0,9835	1,0000	0,8403	0,9413		5,1927	4,9063	5,8704		0,8846	0,8358	1,0000	0,9068		0,0321	0,0873	0,0929		0,0039	0,0358	0,1412		0,0332	0,1003	0,0873		0,0740	0,1412	0,0317
103279		1,3982	2,0957	1,1468		0,6672	1,0000	0,5472	0,7381		1,8532	2,2031	0,9630		0,8412	1,0000	0,4371	0,7594		0,0178	0,4380	0,1214		0,0289	0,3970	0,3420		0,0440	0,4380	0,2910		0,0312	0,3970	0,1544
103288		0,6283	0,8870	1,0275		0,6115	0,8633	1,0000	0,8249		0,5963	0,8516	0,6389		0,7002	1,0000	0,7502	0,8168		0,1826	0,0078	0,2777		0,0574	0,2919	0,0197		0,0670	0,2777	0,0253		0,1660	0,0112	0,2919
103291		3,3363	2,3826	2,7982		1,0000	0,7141	0,8387	0,8510		2,8165	1,7031	1,9259		1,0000	0,6047	0,6838	0,7628		0,2328	0,0880	0,0008		0,3906	0,0887	0,0233		0,2328	0,2582	0,1274		0,3906	0,0091	0,0250
103297		0,7257	0,3565	0,4128		1,0000	0,4912	0,5688	0,6867		0,8532	0,4688	0,4167		1,0000	0,5495	0,4884	0,6793		0,5422	0,1184	0,0441		0,5579	0,0528	0,1122		0,5422	0,0594	0,1218		0,5579	0,1090	0,0385
103301		7,4513	10,2087	8,3303		0,7299	1,0000	0,8160	0,8486		6,8165	8,5859	7,2037		0,7939	1,0000	0,8390	0,8776		0,0669	0,2368	0,0057		0,0402	0,1883	0,0092		0,0154	0,2368	0,0005		0,1145	0,1883	0,0226
103305		0,4248	0,5217	0,3578		0,8143	1,0000	0,6858	0,8334		1,2202	0,4219	1,2130		1,0000	0,3458	0,9941	0,7800		0,0018	0,2630	0,0946		0,3585	0,6227	0,3171		0,2630	0,8521	0,2245		0,0051	0,3585	0,0342
103306		1,3805	1,1565	2,0092		0,6871	0,5756	1,0000	0,7542		1,8624	0,8359	2,6944		0,6912	0,3102	1,0000	0,6671		0,0166	0,1100	0,4069		0,0019	0,3824	0,5839		0,0147	0,6293	0,4069		0,0013	0,0262	0,5839
103318		0,7965	0,9652	0,6789		0,8252	1,0000	0,7034	0,8429		1,0183	0,7188	0,4722		1,0000	0,7059	0,4637	0,7232		0,0016	0,2466	0,0883		0,4675	0,0011	0,2144		0,2466	0,0854	0,5500		0,0412	0,4675	0,0014
103331		0,1947	0,4174	0,3028		0,4665	1,0000	0,7254	0,7306		0,3394	0,3516	0,3333		0,9653	1,0000	0,9480	0,9711		0,2241	0,4528	0,0001		0,0008	0,0423	0,0112		0,2853	0,4528	0,2327		1,7504	0,0423	0,5863
103341		1,1239	0,4000	1,3578		0,8277	0,2946	1,0000	0,7074		0,8624	0,4219	1,2222		0,7056	0,3452	1,0000	0,6836		0,0559	0,5233	0,4993		0,0016	0,3468	0,5488		0,0000	0,4038	0,4993		0,0774	0,4582	0,5488
103342		0,3540	0,4261	0,2936		0,8308	1,0000	0,6890	0,8399		0,4037	0,7344	0,3611		0,5497	1,0000	0,4917	0,6805		0,0004	0,2516	0,1011		0,0536	0,5554	0,1099		0,3358	0,2516	0,4676		0,0840	0,5554	0,0002
103344		1,4248	0,8609	0,5963		1,0000	0,6042	0,4185	0,6742		0,9358	0,5859	0,9537		0,9812	0,6143	1,0000	0,8652		0,5686	0,0156	0,1982		0,1248	0,2813	0,2089		0,4539	0,0115	0,5686		0,2089	0,3020	0,7878
103355		0,4956	0,5217	0,1927		0,9500	1,0000	0,3694	0,7731		0,3119	0,3672	0,2407		0,8494	1,0000	0,6555	0,8350		0,1732	0,3712	0,5365		0,0011	0,2602	0,1369		0,0263	0,3712	0,0515		0,0907	0,2602	0,7850
103357		26,4159	26,2261	32,7523		0,8065	0,8007	1,0000	0,8691		21,2936	34,8516	26,4074		0,6110	1,0000	0,7577	0,7896		0,0221	0,0261	0,2024		0,1188	0,3409	0,0043		0,3007	0,2024	0,0653		0,0013	0,0005	0,3409
103366		163,0443	164,3739	217,9266		0,7482	0,7543	1,0000	0,8341		138,1376	202,9766	212,2870		0,6507	0,9561	1,0000	0,8690		0,0343	0,0298	0,2616		0,2225	0,0626	0,2026		0,1422	0,1041	0,2616		0,0758	0,0689	0,2026
103367		0,3717	0,4435	0,2202		0,8381	1,0000	0,4965	0,7782		0,3945	0,3672	0,2593		1,0000	0,9308	0,6573	0,8627		0,0161	0,3618	0,2736		0,2131	0,0336	0,1944		0,3618	0,1242	0,0550		0,0035	0,2131	0,5481
103370		0,2478	0,9478	0,2936		0,2614	1,0000	0,3098	0,5237		0,2477	0,4063	3,4259		0,0723	0,1186	1,0000	0,3970		0,2054	0,9331	0,1348		0,3988	0,2759	1,3329		0,6858	0,5286	0,9331		0,0585	1,3329	0,0236
103384		3,0000	2,7826	3,6055		0,8321	0,7718	1,0000	0,8679		2,3211	3,6250	4,6296		0,5014	0,7830	1,0000	0,7615		0,0076	0,0494	0,2043		0,2281	0,0019	0,3932		0,5589	0,0391	0,2043		0,0214	0,0004	0,3932
103389		0,6991	0,2000	0,6330		1,0000	0,2861	0,9054	0,7305		0,3211	0,7188	0,6111		0,4467	1,0000	0,8502	0,7656		0,4530	0,6165	0,1376		0,3384	0,3853	0,0318		0,2572	0,4530	0,0592		0,3853	0,7409	0,0953
103392		27,9469	30,2087	28,2385		0,9251	1,0000	0,9348	0,9533		30,1927	32,6641	37,8241		0,7982	0,8636	1,0000	0,8873		0,0110	0,0690	0,0050		0,0477	0,0038	0,1725		0,2215	0,0878	0,0690		0,0116	0,1725	0,0189
103394		1,3451	1,2522	0,6422		1,0000	0,9309	0,4774	0,8028		1,0826	0,9766	0,5556		1,0000	0,9021	0,5132	0,8051		0,3169	0,0944	0,3767		0,3127	0,0508	0,3094		0,3169	0,0529	0,3033		0,3127	0,0917	0,3836
103395		8,8584	7,8174	9,4128		0,9411	0,8305	1,0000	0,9239		7,7615	7,5625	9,2963		0,8349	0,8135	1,0000	0,8828		0,0033	0,0681	0,1142		0,0144	0,0290	0,1798		0,0624	0,0918	0,1142		0,0284	0,0170	0,1798
103396		0,3628	0,5130	0,5138		0,7061	0,9984	1,0000	0,9015		0,2936	0,4063	0,9722		0,3020	0,4179	1,0000	0,5733		0,2147	0,1378	0,1496		0,2163	0,0702	0,8026		1,4956	1,0285	0,1496		0,0542	0,7865	0,8026
103401		0,6106	0,2783	0,3119		1,0000	0,4558	0,5108	0,6555		0,7064	0,3438	0,2685		1,0000	0,4867	0,3801	0,6223		0,6092	0,1201	0,0637		0,6844	0,0546	0,1727		0,6092	0,0863	0,2266		0,6844	0,0820	0,0370
103403		0,3097	0,3043	0,3394		0,9125	0,8966	1,0000	0,9364		0,7982	0,2734	0,4907		1,0000	0,3425	0,6148	0,6524		0,0062	0,0163	0,0949		0,6161	0,2862	0,0044		0,0949	1,7180	0,6276		0,2675	0,2303	0,6161
103406		1,2566	1,5565	1,8257		0,6883	0,8525	1,0000	0,8469		0,9450	1,9453	1,4537		0,4858	1,0000	0,7473	0,7444		0,1139	0,0002	0,2396		0,2194	0,4259	0,0000		0,5094	0,2396	0,0479		0,0114	0,0499	0,4259
103409		30,1770	25,4783	26,7248		1,0000	0,8443	0,8856	0,9100		33,9358	29,5391	33,6481		1,0000	0,8704	0,9915	0,9540		0,1361	0,0318	0,0049		0,0679	0,0784	0,0345		0,1361	0,0123	0,0939		0,0679	0,1251	0,0553
103413		171,1681	186,1739	188,6881		0,9071	0,9867	1,0000	0,9646		225,9541	212,9219	260,6204		0,8670	0,8170	1,0000	0,8947		0,0488	0,0134	0,0520		0,0055	0,0388	0,1606		0,1206	0,2381	0,0520		0,0012	0,0996	0,1606
103415		53,3186	57,2609	75,3211		0,7079	0,7602	1,0000	0,8227		55,9174	82,4609	78,1389		0,6781	1,0000	0,9476	0,8752		0,0569	0,0178	0,2815		0,1905	0,1922	0,0430		0,0879	0,2815	0,1010		0,1418	0,0715	0,1922
103417		8,0354	5,8435	8,5963		0,9347	0,6798	1,0000	0,8715		7,4587	5,9453	9,9167		0,7521	0,5995	1,0000	0,7839		0,0307	0,1782	0,1984		0,0042	0,1245	0,3513		0,0751	0,3332	0,1984		0,1246	0,0419	0,3513
103418		14,3717	16,0174	14,0183		0,8973	1,0000	0,8752	0,9241		15,3670	12,8125	19,6759		0,7810	0,6512	1,0000	0,8107		0,0068	0,1138	0,0209		0,0040	0,1018	0,3027		0,1454	0,4390	0,1138		0,0407	0,3027	0,0216
103423		11,7434	10,6087	12,3670		0,9496	0,8578	1,0000	0,9358		13,6789	11,4766	16,1204		0,8485	0,7119	1,0000	0,8535		0,0024	0,0554	0,0957		0,0001	0,0947	0,2285		0,0677	0,3431	0,0957		0,0686	0,0001	0,2285
103428		0,5133	0,5217	0,1835		0,9839	1,0000	0,3517	0,7785		0,2936	0,7578	0,2407		0,3874	1,0000	0,3176	0,5684		0,2714	0,3611	0,6013		0,0952	0,8151	0,1842		0,5091	0,3611	0,6970		0,7026	0,8151	0,1369
103431		5,5487	5,0696	5,3578		1,0000	0,9137	0,9656	0,9597		7,1468	7,8828	9,9074		0,7214	0,7956	1,0000	0,8390		0,0593	0,0302	0,0007		0,0633	0,0094	0,2532		0,4806	0,2638	0,0593		0,2532	0,0347	0,1192
103434		0,3805	0,3043	0,2477		1,0000	0,7997	0,6510	0,8169		0,1560	0,2656	0,4074		0,3829	0,6519	1,0000	0,6783		0,2917	0,0014	0,1116		0,2640	0,0023	0,5600		0,6631	0,1104	0,2917		0,5600	0,0531	0,0024
103435		4,6283	4,9130	5,9633		0,7761	0,8239	1,0000	0,8667		4,0734	5,7422	5,6759		0,7094	1,0000	0,9885	0,8993		0,0438	0,0105	0,2064		0,2015	0,1531	0,0987		0,1217	0,2064	0,1467		0,0931	0,0379	0,1531
103440		0,3982	0,2435	0,2477		1,0000	0,6115	0,6220	0,7445		0,1651	0,1719	0,2593		0,6367	0,6629	1,0000	0,7665		0,4256	0,0613	0,0522		0,0613	0,0397	0,3835		0,0408	0,0238	0,4256		0,3835	0,0861	0,0753
103441		2,9292	2,6087	2,8257		1,0000	0,8906	0,9647	0,9517		2,3945	2,5469	3,8519		0,6216	0,6612	1,0000	0,7609		0,0713	0,0439	0,0029		0,0693	0,0364	0,3941		0,7422	0,6052	0,0713		0,3941	0,0788	0,2327
103444		0,8761	1,5304	0,8349		0,5725	1,0000	0,5455	0,7060		1,5505	1,1484	0,8981		1,0000	0,7407	0,5792	0,7733		0,0578	0,5022	0,0826		0,3709	0,0042	0,1339		0,5022	0,0043	0,0522		0,1429	0,3709	0,1814
103446		16,7434	18,4522	16,5138		0,9074	1,0000	0,8949	0,9341		14,8165	18,9922	18,1481		0,7801	1,0000	0,9556	0,9119		0,0075	0,0983	0,0154		0,1144	0,1330	0,0206		0,1795	0,0983	0,0060		0,0002	0,1330	0,0024
103451		10,8761	11,0783	10,0000		0,9817	1,0000	0,9027	0,9615		13,5688	9,4766	16,7315		0,8110	0,5664	1,0000	0,7925		0,0099	0,0567	0,0479		0,0015	0,1865	0,3356		0,2346	1,0819	0,0567		0,2394	0,3356	0,0632
103457		1,9204	1,4957	1,9083		1,0000	0,7788	0,9937	0,9242		1,2294	0,6953	1,7685		0,6952	0,3932	1,0000	0,6961		0,1137	0,1493	0,0814		0,0000	0,2814	0,5226		0,3263	1,3362	0,1137		0,5226	0,0248	0,4750
103458		0,6903	0,6348	0,6055		1,0000	0,9196	0,8772	0,9323		0,4312	0,6953	0,2685		0,6202	1,0000	0,3862	0,6688		0,1012	0,0017	0,0284		0,0075	0,5804	0,2404		0,5800	0,1012	1,4607		0,5804	0,2583	0,1675
103461		2,9027	3,4783	3,9174		0,7410	0,8879	1,0000	0,8763		4,0826	3,0078	4,6852		0,8714	0,6420	1,0000	0,8378		0,0969	0,0009	0,1905		0,0064	0,1624	0,2553		0,0002	0,2607	0,1905		0,0436	0,0147	0,2553
103465		0,4159	0,3130	0,1927		1,0000	0,7526	0,4633	0,7386		0,5046	0,4141	0,5370		0,9397	0,7711	1,0000	0,9036		0,4370	0,0007	0,2453		0,0123	0,1091	0,1462		0,1987	0,0041	0,4370		0,1462	0,1379	0,8828
103467		0,3628	1,1217	0,3486		0,3234	1,0000	0,3108	0,5447		0,2661	1,0625	0,3796		0,2504	1,0000	0,3573	0,5359		0,1434	0,8763	0,1607		0,2435	0,8999	0,0930		0,2584	0,8763	0,1024		0,1323	0,8999	0,1489
103468		0,4248	0,4696	0,3670		0,9046	1,0000	0,7815	0,8954		0,1835	11,9609	0,3426		0,0153	1,0000	0,0286	0,3480		0,0007	0,1594	0,0787		0,5165	1,5228	0,4555		3,0947	0,1594	2,9804		0,9822	1,5228	0,5676
103474		2,3451	2,2087	1,2294		1,0000	0,9418	0,5242	0,8220		2,1284	1,6094	1,6944		1,0000	0,7562	0,7961	0,8507		0,2827	0,0910	0,3347		0,2332	0,0441	0,0155		0,2827	0,0197	0,0032		0,2332	0,0591	0,4295
103475		0,3097	0,2609	0,3761		0,8235	0,6937	1,0000	0,8390		0,3578	0,2891	0,3704		0,9660	0,7805	1,0000	0,9155		0,0013	0,0940	0,2532		0,0302	0,1226	0,1274		0,1200	0,0168	0,2532		0,0618	0,2914	0,1274
103476		1,9292	1,8174	1,7339		1,0000	0,9420	0,8988	0,9469		1,4495	1,1641	1,7315		0,8371	0,6723	1,0000	0,8365		0,0786	0,0003	0,0266		0,0000	0,1167	0,2576		0,1147	0,5285	0,0786		0,2576	0,0748	0,0231
103481		29,6460	29,5043	31,5046		0,9410	0,9365	1,0000	0,9592		35,2018	37,6875	37,2037		0,9340	1,0000	0,9872	0,9737		0,0054	0,0081	0,0601		0,0315	0,0384	0,0062		0,0099	0,0601	0,0195		0,0225	0,0282	0,0384
103491		131,9027	121,7478	148,6514		0,8873	0,8190	1,0000	0,9021		117,1284	138,0078	131,2592		0,8487	1,0000	0,9511	0,9333		0,0017	0,0463	0,1486		0,0624	0,0996	0,0040		0,0203	0,1486	0,0236		0,0205	0,1062	0,0996
103492		12,7257	13,1478	12,7798		0,9679	1,0000	0,9720	0,9800		13,8532	14,0781	17,7407		0,7809	0,7935	1,0000	0,8581		0,0045	0,0292	0,0021		0,0312	0,0222	0,2207		0,5004	0,4532	0,0292		0,0992	0,2207	0,1092
103516		1,3982	2,0000	2,7064		0,5166	0,7390	1,0000	0,7519		2,9083	1,6172	2,3333		1,0000	0,5561	0,8023	0,7861		0,1853	0,0006	0,4114		0,3472	0,1900	0,0011		0,4114	0,1306	0,0103		0,2557	0,0091	0,3472
103519		0,9469	1,4435	1,0917		0,6560	1,0000	0,7563	0,8041		0,6514	0,5391	0,6296		1,0000	0,8276	0,9665	0,9314		0,0868	0,3146	0,0099		0,1025	0,0881	0,0170		0,3146	0,0026	0,1713		0,4684	0,1025	0,2184
103520		5,0177	4,3478	4,0550		1,0000	0,8665	0,8081	0,8915		5,1927	5,2500	7,6019		0,6831	0,6906	1,0000	0,7912		0,1656	0,0044	0,0434		0,0460	0,0401	0,3378		0,2278	0,2134	0,1656		0,3378	0,0275	0,0013
103522		2,4602	3,5043	2,3670		0,7021	1,0000	0,6755	0,7925		0,5872	0,7266	1,1944		0,4916	0,6083	1,0000	0,7000		0,0328	0,3355	0,0537		0,1362	0,0275	0,5146		0,3186	0,1269	0,3355		0,0000	0,5146	0,0020
103524		0,4602	0,5130	0,1835		0,8971	1,0000	0,3577	0,7516		0,4771	0,6563	0,7963		0,5991	0,8242	1,0000	0,8078		0,0982	0,4120	0,4971		0,1668	0,0013	0,3080		0,0808	0,0220	0,4120		0,0429	0,3080	0,6975
103532		0,2832	0,2696	0,3578		0,7915	0,7535	1,0000	0,8483		0,2661	0,7813	0,3704		0,3406	1,0000	0,4741	0,6049		0,0165	0,0439	0,2373		0,2050	0,7252	0,0503		0,9497	0,2373	0,5455		0,1148	0,0710	0,7252
103536		0,5398	0,7739	0,5596		0,6975	1,0000	0,7231	0,8069		0,3303	0,4531	0,3981		0,7290	1,0000	0,8786	0,8692		0,0492	0,3096	0,0296		0,0998	0,2022	0,0006		0,0257	0,3096	0,0267		0,1444	0,2022	0,1076
103537		1,4159	0,8783	1,6330		0,8671	0,5378	1,0000	0,8016		1,2018	1,9844	1,8148		0,6056	1,0000	0,9145	0,8401		0,0214	0,2543	0,3190		0,2276	0,2514	0,0348		0,1460	0,3190	0,0700		0,0041	0,3615	0,2514
103547		0,5841	0,3304	0,4587		1,0000	0,5657	0,7853	0,7837		0,4587	0,6016	0,4722		0,7625	1,0000	0,7849	0,8491		0,3517	0,1707	0,0000		0,0371	0,2359	0,0210		0,0019	0,3517	0,0000		0,2359	0,3311	0,0207
103552		2,0354	0,3478	0,3486		1,0000	0,1709	0,1713	0,4474		0,4037	0,5234	0,1852		0,7713	1,0000	0,3538	0,7084		1,1604	0,2480	0,2472		0,0145	0,4974	0,3873		0,3150	1,1604	0,0260		0,4974	0,8993	0,8979
103553		2,2035	1,6957	2,6422		0,8340	0,6418	1,0000	0,8252		0,9358	3,8047	3,0741		0,2460	1,0000	0,8080	0,6846		0,0004	0,1381	0,2771		0,5851	0,5466	0,0556		1,1610	0,2771	0,0015		0,0837	0,0060	0,5466
103554		0,4336	0,2609	0,2018		1,0000	0,6017	0,4654	0,6890		0,4771	0,1797	0,3056		1,0000	0,3766	0,6405	0,6724		0,5373	0,0246	0,1544		0,5726	0,2636	0,0033		0,5373	0,2972	0,0077		0,5726	0,0158	0,1306
103558		0,6018	0,6261	0,1651		0,9612	1,0000	0,2637	0,7416		0,2477	0,7188	0,4074		0,3446	1,0000	0,5668	0,6371		0,2535	0,4312	0,7191		0,2535	0,6503	0,0151		0,4991	0,4312	0,1032		0,4450	0,6503	0,4160
103562		0,8850	0,6000	0,6147		1,0000	0,6780	0,6946	0,7908		0,4220	0,3672	0,4074		1,0000	0,8701	0,9654	0,9452		0,3385	0,0499	0,0368		0,0813	0,0577	0,0065		0,3385	0,0307	0,1880		0,0813	0,4976	0,4482
103563		0,6018	0,7739	0,3211		0,7776	1,0000	0,4149	0,7308		0,5596	0,7344	0,6759		0,7620	1,0000	0,9203	0,8941		0,0084	0,4523	0,3165		0,1023	0,1615	0,0057		0,0036	0,4523	0,1662		0,0814	0,1615	0,9833
103564		0,4336	0,2870	0,3028		1,0000	0,6619	0,6983	0,7867		0,4495	0,2031	0,2130		1,0000	0,4518	0,4739	0,6419		0,3460	0,0598	0,0308		0,6396	0,1078	0,0846		0,3460	0,3851	0,3389		0,6396	0,0013	0,0103
103567		0,7257	0,4870	0,7339		0,9888	0,6636	1,0000	0,8841		0,6972	0,4375	1,0093		0,6908	0,4335	1,0000	0,7081		0,1219	0,2426	0,1776		0,0010	0,2350	0,4980		0,1920	0,8514	0,1776		0,4238	0,0067	0,4980
103579		6,4779	7,0174	6,0917		0,9231	1,0000	0,8681	0,9304		6,0367	6,5000	7,3519		0,8211	0,8841	1,0000	0,9017		0,0006	0,1041	0,0349		0,0437	0,0024	0,1492		0,0956	0,0201	0,1041		0,0040	0,1492	0,0084
103585		38,7876	40,3652	57,7615		0,6715	0,6988	1,0000	0,7901		29,1376	37,7734	40,9722		0,7112	0,9219	1,0000	0,8777		0,0547	0,0331	0,3399		0,1422	0,0148	0,1882		0,0250	0,0938	0,3399		0,2088	0,1618	0,1882
103586		0,3451	1,1478	0,3028		0,3007	1,0000	0,2638	0,5215		0,4037	0,4688	0,2870		0,8611	1,0000	0,6122	0,8244		0,1440	0,9393	0,1982		0,0071	0,2785	0,1805		0,3753	0,9393	0,0240		0,9570	0,2785	1,0889
103587		0,7611	0,4870	0,5505		1,0000	0,6399	0,7233	0,7877		0,3853	0,5703	0,3796		0,6756	1,0000	0,6656	0,7804		0,3442	0,0827	0,0168		0,0420	0,3577	0,0501		0,0488	0,3442	0,0575		0,3577	0,0737	0,0130
103589		0,7876	0,6174	0,4312		1,0000	0,7839	0,5475	0,7771		0,2661	0,9219	0,4537		0,2886	1,0000	0,4921	0,5936		0,3638	0,0002	0,1857		0,2743	0,7524	0,0302		0,7786	0,3638	0,2791		0,7524	0,1176	0,0063
103604		3,8230	3,4174	3,5413		1,0000	0,8939	0,9263	0,9401		3,0367	3,1484	3,9074		0,7772	0,8058	1,0000	0,8610		0,0891	0,0225	0,0023		0,0368	0,0167	0,2159		0,2088	0,1503	0,0891		0,2159	0,0070	0,0303
103612		3,5487	2,9478	4,6055		0,7705	0,6401	1,0000	0,8035		4,1376	3,1875	6,8889		0,6006	0,4627	1,0000	0,6878		0,0048	0,1044	0,3156		0,0244	0,1562	0,5400		0,1566	0,4114	0,3156		0,0244	0,0075	0,5400
103613		0,4867	0,3565	0,5229		0,9308	0,6818	1,0000	0,8708		0,3578	0,3438	0,4630		0,7728	0,7425	1,0000	0,8384		0,0271	0,1733	0,1995		0,0209	0,0430	0,2542		0,0520	0,0855	0,1995		0,0556	0,1078	0,2542
103618		9,3009	10,7913	9,3578		0,8619	1,0000	0,8672	0,9097		13,4404	13,0625	18,8519		0,7129	0,6929	1,0000	0,8019		0,0175	0,1365	0,0140		0,0327	0,0482	0,3184		0,2282	0,2701	0,1365		0,0178	0,3184	0,0213
103624		806,4425	723,7131	781,3394		1,0000	0,8974	0,9689	0,9554		667,3945	866,7891	959,4167		0,6956	0,9035	1,0000	0,8664		0,0658	0,0423	0,0034		0,1412	0,0094	0,2069		0,5251	0,0348	0,0658		0,2069	0,0065	0,0909
103625		62,9646	62,0609	68,6881		0,9167	0,9035	1,0000	0,9401		65,6514	70,6641	71,3796		0,9197	0,9900	1,0000	0,9699		0,0063	0,0146	0,0892		0,0431	0,0134	0,0441		0,0048	0,0480	0,0892		0,0478	0,0698	0,0441
103626		0,5221	0,4957	0,4128		1,0000	0,9494	0,7907	0,9134		0,3119	0,5391	0,3056		0,5786	1,0000	0,5669	0,7151		0,1307	0,0138	0,1019		0,0612	0,4837	0,0718		0,5807	0,1307	0,6155		0,4837	0,2621	0,0215
103627		0,2920	0,3478	0,4037		0,7233	0,8615	1,0000	0,8616		0,7523	0,3516	0,3519		1,0000	0,4674	0,4678	0,6450		0,0940	0,0000	0,2149		0,6325	0,0946	0,0942		0,2149	0,6232	0,6221		0,0201	0,1716	0,6325
103629		1,6372	0,5391	0,3578		1,0000	0,3293	0,2185	0,5159		0,4220	0,4609	0,3148		0,9156	1,0000	0,6830	0,8662		0,9547	0,1023	0,2691		0,0172	0,2072	0,1603		0,5450	0,9547	0,0828		0,2072	1,1004	1,5555
103631		0,3451	0,2696	0,1835		1,0000	0,7812	0,5317	0,7710		0,2569	0,3203	0,2778		0,8021	1,0000	0,8673	0,8898		0,3752	0,0004	0,1982		0,0471	0,1684	0,0035		0,0041	0,3752	0,0428		0,1684	0,0698	0,5824
103640		0,2655	0,4870	0,3394		0,5452	1,0000	0,6969	0,7474		0,3394	0,2266	0,1944		1,0000	0,6676	0,5728	0,7468		0,1377	0,4201	0,0093		0,4212	0,0225	0,1032		0,4201	0,0229	0,1040		0,1368	0,4212	0,0091
103641		41,7080	44,7913	53,0092		0,7868	0,8450	1,0000	0,8773		51,8807	64,6094	70,1481		0,7396	0,9210	1,0000	0,8869		0,0463	0,0065	0,1889		0,1195	0,0093	0,1732		0,1004	0,0145	0,1889		0,0590	0,0115	0,1732
103642		0,3894	0,6348	0,2661		0,6134	1,0000	0,4192	0,6775		0,2385	0,2734	0,4722		0,5051	0,5790	1,0000	0,6947		0,0132	0,5616	0,2027		0,1127	0,0430	0,5255		0,0918	0,0307	0,5616		0,0215	0,5255	0,2334
103644		4,8850	6,3304	5,3853		0,7717	1,0000	0,8507	0,8741		7,0459	6,7266	10,9815		0,6416	0,6125	1,0000	0,7514		0,0574	0,1941	0,0034		0,0429	0,0675	0,4124		0,2547	0,3142	0,1941		0,0016	0,4124	0,0425
103651		1,4248	3,4522	2,2294		0,4127	1,0000	0,6458	0,6862		1,7064	3,3984	1,5648		0,5021	1,0000	0,4605	0,6542		0,2282	0,5433	0,0053		0,0701	0,6122	0,1130		0,1053	0,5433	0,1568		0,1744	0,6122	0,0002
103654		0,3097	0,3913	0,2936		0,7915	1,0000	0,7503	0,8473		0,2110	0,2734	0,5463		0,3862	0,5005	1,0000	0,6289		0,0159	0,2391	0,0455		0,1739	0,0493	0,6691		0,7939	0,4739	0,2391		0,0891	0,6691	0,0483
103659		0,4336	0,4348	0,3853		0,9972	1,0000	0,8862	0,9611		0,1284	1,5703	0,2222		0,0818	1,0000	0,1415	0,4078		0,0425	0,0572	0,0727		0,3914	1,2942	0,2438		3,8984	0,0572	3,4422		1,2653	1,2942	0,7215
103665		1,3186	0,8174	0,8716		1,0000	0,6199	0,6610	0,7603		0,7706	0,3750	0,8426		0,9145	0,4451	1,0000	0,7865		0,3953	0,0702	0,0360		0,0861	0,3993	0,3464		0,1166	0,3283	0,3953		0,3464	0,1035	0,0604
103677		0,4513	0,4870	0,8991		0,5019	0,5417	1,0000	0,6812		0,3394	0,3438	0,7963		0,4262	0,4317	1,0000	0,6193		0,0994	0,0609	0,5538		0,1099	0,1037	0,6912		0,1981	0,1898	0,5538		0,0409	0,0181	0,6912
103678		2,0354	0,9652	2,0550		0,9905	0,4697	1,0000	0,8200		2,1835	1,0703	0,8519		1,0000	0,4902	0,3902	0,6268		0,2294	0,4493	0,2862		0,6740	0,0556	0,1652		0,2862	0,4020	0,6557		0,6034	0,0733	0,6740
103690		7,7965	7,7304	11,3578		0,6864	0,6806	1,0000	0,7890		6,3853	8,6719	13,1204		0,4867	0,6609	1,0000	0,7159		0,0413	0,0459	0,3418		0,1671	0,0103	0,4822		0,3192	0,0632	0,3418		0,0030	0,0043	0,4822
103693		18,0354	21,3652	26,7798		0,6735	0,7978	1,0000	0,8238		21,1376	27,1094	29,6759		0,7123	0,9135	1,0000	0,8753		0,0948	0,0032	0,2797		0,1352	0,0107	0,1922		0,0540	0,0475	0,2797		0,1987	0,0342	0,1922
103694		297,8141	293,9305	302,1193		0,9857	0,9729	1,0000	0,9862		361,0183	319,2188	418,2963		0,8631	0,7631	1,0000	0,8754		0,0000	0,0074	0,0200		0,0010	0,0684	0,1920		0,2875	0,6895	0,0200		0,1243	0,0886	0,1920
103696		3,6726	3,6000	4,3028		0,8535	0,8367	1,0000	0,8967		2,7890	3,5781	4,2315		0,6591	0,8456	1,0000	0,8349		0,0130	0,0243	0,1572		0,1317	0,0006	0,2603		0,2946	0,0180	0,1572		0,0019	0,0000	0,2603
103703		3,4336	3,2348	4,7156		0,7281	0,6860	1,0000	0,8047		3,6147	5,0469	5,1296		0,7047	0,9839	1,0000	0,8962		0,0247	0,0572	0,3135		0,2010	0,0892	0,1581		0,0413	0,2273	0,3135		0,1594	0,2369	0,1581
103715		0,4956	0,2957	0,2294		1,0000	0,5966	0,4629	0,6865		0,1927	0,2891	0,2778		0,6666	1,0000	0,9609	0,8758		0,5426	0,0259	0,1540		0,2126	0,1913	0,0634		0,0013	0,5426	0,3488		0,1913	0,3551	0,7090
103717		1,7168	1,7217	1,4128		0,9972	1,0000	0,8206	0,9392		1,5596	1,8750	1,0093		0,8318	1,0000	0,5383	0,7900		0,0735	0,0904	0,1204		0,0080	0,3400	0,2269		0,1013	0,0904	0,9186		0,3173	0,3400	0,0042
103719		1,4602	1,4174	1,1927		1,0000	0,9707	0,8168	0,9292		1,3119	1,0391	0,7778		1,0000	0,7921	0,5929	0,7950		0,1060	0,0239	0,0993		0,3310	0,0000	0,1520		0,1060	0,1406	0,6428		0,3310	0,1974	0,0022
103720		7,4513	9,6522	8,2752		0,7720	1,0000	0,8573	0,8764		9,6422	9,3438	10,7407		0,8977	0,8699	1,0000	0,9226		0,0602	0,1903	0,0023		0,0057	0,0236	0,1163		0,0032	0,0003	0,1903		0,1568	0,1163	0,0351
103726		997,7965	930,4000	806,6880		1,0000	0,9325	0,8085	0,9136		954,9999	1065,5547	1032,9815		0,8962	1,0000	0,9694	0,9552		0,1303	0,0035	0,0775		0,0434	0,0661	0,0038		0,0026	0,1303	0,0371		0,0661	0,0076	0,2070
103729		0,2478	0,3826	0,2844		0,6477	1,0000	0,7433	0,7970		0,2385	0,2734	0,2407		0,8723	1,0000	0,8804	0,9176		0,0864	0,3273	0,0121		0,0169	0,1241	0,0117		0,0283	0,3273	0,0351		0,4129	0,1241	0,1948
103744		0,3009	0,2609	0,4771		0,6307	0,5468	1,0000	0,7258		0,3211	0,5078	0,6481		0,4954	0,7835	1,0000	0,7597		0,0309	0,1051	0,4623		0,2343	0,0023	0,3966		0,1711	0,0127	0,4623		0,0596	0,1553	0,3966
103746		1,0619	1,5478	1,0550		0,6861	1,0000	0,6816	0,7892		1,2844	1,0078	0,7778		1,0000	0,7846	0,6056	0,7967		0,0418	0,3415	0,0453		0,3278	0,0006	0,1376		0,3415	0,0001	0,1252		0,0488	0,3278	0,0527
103748		1,2389	0,6174	0,4220		1,0000	0,4983	0,3406	0,6130		0,3853	0,5625	0,1759		0,6850	1,0000	0,3127	0,6659		0,7060	0,0389	0,2181		0,0012	0,5866	0,3742		0,0162	0,7060	0,2658		0,5866	0,0858	0,3173
103754		0,3805	0,6261	0,3303		0,6077	1,0000	0,5276	0,7118		0,3394	0,2500	0,2500		1,0000	0,7366	0,7366	0,8244		0,0359	0,4905	0,1089		0,2786	0,0344	0,0344		0,4905	0,0022	0,0022		0,1875	0,2786	0,3348
103763		6,3805	6,4174	9,2569		0,6893	0,6933	1,0000	0,7942		6,5688	8,2188	7,8889		0,7992	1,0000	0,9599	0,9197		0,0438	0,0406	0,3325		0,1035	0,1207	0,0190		0,0001	0,3325	0,1677		0,3198	0,3104	0,1207
103764		0,3894	0,3652	0,2202		1,0000	0,9379	0,5655	0,8344		0,2110	0,3359	0,1852		0,6282	1,0000	0,5514	0,7265		0,2611	0,0702	0,2875		0,0330	0,4609	0,1009		0,1767	0,2611	0,3157		0,4609	0,2126	0,0858
103769		1,6549	1,1217	1,1284		1,0000	0,6778	0,6819	0,7866		0,8257	0,4688	0,6296		1,0000	0,5678	0,7625	0,7768		0,3464	0,0459	0,0427		0,3645	0,1553	0,0008		0,3464	0,1730	0,0024		0,3645	0,0373	0,0344
103775		4,3097	5,8174	7,2661		0,5931	0,8006	1,0000	0,7979		5,4037	8,6719	7,3611		0,6231	1,0000	0,8488	0,8240		0,1570	0,0000	0,3257		0,1628	0,2793	0,0032		0,1166	0,3257	0,0124		0,2106	0,0026	0,2793
103778		128,4779	128,2957	163,7523		0,7846	0,7835	1,0000	0,8560		134,2110	182,7969	184,9722		0,7256	0,9882	1,0000	0,9046		0,0266	0,0274	0,2243		0,1875	0,0906	0,1446		0,0823	0,1623	0,2243		0,0920	0,0936	0,1446
103779		0,2566	0,3391	0,2202		0,7567	1,0000	0,6494	0,8020		0,2844	0,7422	0,3056		0,3832	1,0000	0,4117	0,5983		0,0089	0,3183	0,0913		0,1353	0,7410	0,1018		0,6030	0,3183	0,5282		0,0804	0,7410	0,0079
103786		0,6814	0,4348	0,6055		1,0000	0,6381	0,8886	0,8422		0,3945	0,4063	0,5833		0,6763	0,6966	1,0000	0,7910		0,2477	0,1780	0,0128		0,0514	0,0354	0,3383		0,1215	0,0955	0,2477		0,3383	0,0889	0,0481
103792		0,3097	0,3130	0,9450		0,3277	0,3312	1,0000	0,5530		0,1927	0,7266	0,2407		0,2652	1,0000	0,3313	0,5322		0,1484	0,1438	0,8547		0,2121	0,9101	0,1181		0,2457	0,8547	0,1437		0,1224	0,1182	0,9101
103793		13,3982	12,5913	13,8257		0,9691	0,9107	1,0000	0,9599		10,2477	13,6172	13,2222		0,7526	1,0000	0,9710	0,9078		0,0017	0,0341	0,0590		0,1489	0,1395	0,0458		0,3857	0,0590	0,0025		0,0425	0,0001	0,1395
103795		11,6106	13,0696	16,1009		0,7211	0,8117	1,0000	0,8443		12,7523	15,1484	21,7870		0,5853	0,6953	1,0000	0,7602		0,0704	0,0055	0,2442		0,1069	0,0158	0,3955		0,2766	0,1003	0,2442		0,0058	0,0111	0,3955
103802		0,3628	0,2957	0,5229		0,6938	0,5655	1,0000	0,7531		0,5229	0,5547	0,5000		0,9427	1,0000	0,9014	0,9480		0,0130	0,1206	0,4091		0,0004	0,0770	0,0255		0,1846	0,4091	0,1032		0,4708	0,9095	0,0770
103805		5,6460	5,2783	8,1101		0,6962	0,6508	1,0000	0,7823		3,7798	5,0781	6,2315		0,6066	0,8149	1,0000	0,8072		0,0290	0,0653	0,3541		0,1547	0,0003	0,3091		0,1133	0,0047	0,3541		0,0507	0,0969	0,3091
103806		0,8230	0,3652	0,2385		1,0000	0,4437	0,2898	0,5778		0,3028	0,3828	0,3796		0,7910	1,0000	0,9916	0,9276		0,7912	0,0523	0,2445		0,1377	0,1085	0,0695		0,1464	0,7912	0,7253		0,1085	1,1638	1,8525
103809		0,8761	0,3391	0,4312		1,0000	0,3871	0,4922	0,6264		0,3028	2,4844	0,4352		0,1219	1,0000	0,1752	0,4324		0,6748	0,1690	0,0537		0,3301	1,2097	0,2163		0,7949	0,6748	0,6205		1,2097	0,0061	0,0104
103810		7,8496	8,0435	8,4220		0,9320	0,9551	1,0000	0,9624		6,0000	10,2344	7,0926		0,5863	1,0000	0,6930	0,7598		0,0149	0,0010	0,0553		0,1052	0,3964	0,0166		1,0117	0,0553	0,6013		0,1510	0,2065	0,3964
103813		0,3628	0,4696	0,4037		0,7726	1,0000	0,8597	0,8774		0,4312	0,8672	0,2870		0,4972	1,0000	0,3309	0,6094		0,0609	0,1887	0,0020		0,0372	0,7145	0,2280		0,6163	0,1887	1,1725		0,0870	0,7145	0,2195
103822		1,1947	1,8435	1,0275		0,6481	1,0000	0,5574	0,7351		2,2752	1,3594	0,7407		1,0000	0,5975	0,3256	0,6410		0,0265	0,4439	0,1053		0,6416	0,0058	0,2954		0,4439	0,0643	0,5269		0,0002	0,6416	0,0213
103824		0,6283	0,6609	1,0734		0,5853	0,6157	1,0000	0,7337		1,0917	1,2031	0,8704		0,9074	1,0000	0,7235	0,8770		0,0741	0,0476	0,4468		0,0067	0,1894	0,1223		0,1371	0,4468	0,0004		0,3854	0,3172	0,1894
103829		1,5221	1,0087	0,5229		1,0000	0,6627	0,3435	0,6687		0,4679	0,4844	0,7222		0,6479	0,6707	1,0000	0,7729		0,5804	0,0001	0,3176		0,0578	0,0392	0,3717		0,0014	0,0000	0,5804		0,3717	0,0454	0,6033
103831		0,2832	0,2087	0,2569		1,0000	0,7369	0,9071	0,8814		0,3670	0,2734	0,1389		1,0000	0,7450	0,3785	0,7078		0,1822	0,1119	0,0049		0,4985	0,0049	0,3350		0,1822	0,1009	1,0234		0,4985	0,0030	0,1711
103843		1,6372	1,5478	1,2385		1,0000	0,9454	0,7565	0,9006		1,6055	1,5547	1,7778		0,9031	0,8745	1,0000	0,9259		0,1510	0,0190	0,1245		0,0050	0,0233	0,1111		0,0000	0,0051	0,1510		0,1111	0,0044	0,1973
103846		4,9823	4,6957	6,2385		0,7986	0,7527	1,0000	0,8504		5,2569	6,7813	5,5093		0,7752	1,0000	0,8124	0,8625		0,0140	0,0469	0,2337		0,0401	0,2133	0,0140		0,0286	0,2337	0,0077		0,0222	0,0616	0,2133
103851		16,6903	15,2435	19,5596		0,8533	0,7793	1,0000	0,8775		15,4679	20,9609	25,6481		0,6031	0,8172	1,0000	0,8068		0,0037	0,0540	0,1884		0,1590	0,0005	0,3097		0,3471	0,0216	0,1884		0,0107	0,0034	0,3097
103857		0,5398	0,6174	0,6055		0,8743	1,0000	0,9807	0,9517		0,3578	0,7109	0,5000		0,5033	1,0000	0,7033	0,7355		0,0664	0,0714	0,0170		0,1762	0,4431	0,0038		1,2071	0,0714	0,4699		0,0831	0,4431	0,3342
103866		0,2832	0,2174	0,3578		0,7915	0,6076	1,0000	0,7997		0,2844	0,8359	0,2315		0,3402	1,0000	0,2769	0,5391		0,0003	0,1399	0,3224		0,1155	0,8915	0,2035		0,7152	0,3224	0,9154		0,2000	0,0138	0,8915
103867		3,0265	5,1304	4,5872		0,5899	1,0000	0,8941	0,8280		5,4312	7,2891	8,0741		0,6727	0,9028	1,0000	0,8585		0,2255	0,2723	0,0250		0,1593	0,0129	0,2201		0,1023	0,0326	0,2723		0,3101	0,2201	0,0082
103870		0,7522	0,7217	0,6239		1,0000	0,9595	0,8294	0,9296		0,2752	0,5000	0,2963		0,5504	1,0000	0,5926	0,7143		0,1053	0,0115	0,0814		0,0872	0,4853	0,0489		0,7867	0,1053	0,6471		0,4853	0,2941	0,0519
103875		8,0089	8,7913	6,9725		0,9110	1,0000	0,7931	0,9014		12,3670	12,0313	12,7130		0,9728	0,9464	1,0000	0,9731		0,0008	0,1498	0,0747		0,0000	0,0153	0,0394		0,0564	0,0194	0,1498		0,0668	0,0394	0,3744
103876		0,8673	0,6783	1,9817		0,4377	0,3423	1,0000	0,5933		1,0183	0,3672	1,9722		0,5163	0,1862	1,0000	0,5675		0,0708	0,1845	0,7531		0,0076	0,4428	0,8173		0,0174	0,5031	0,7531		0,0490	0,1481	0,8173
103877		0,5929	0,5478	0,3028		1,0000	0,9239	0,5107	0,8115		0,3028	0,8359	0,6296		0,3622	1,0000	0,7532	0,7051		0,3012	0,0733	0,3323		0,3617	0,5040	0,0083		0,7001	0,3012	0,0150		0,5040	0,2115	0,1198
103883		1,7611	0,6783	1,5321		1,0000	0,3852	0,8700	0,7517		1,6239	1,1328	1,7685		0,9182	0,6405	1,0000	0,8529		0,4117	0,4328	0,0620		0,0285	0,1988	0,2295		0,1341	0,0440	0,4117		0,2295	0,8271	0,0017
103885		0,5575	0,7130	0,4128		0,7819	1,0000	0,5790	0,7870		1,3028	0,8594	0,3704		1,0000	0,6597	0,2843	0,6480		0,0001	0,3456	0,1574		0,6259	0,0004	0,3948		0,3456	0,0621	0,8336		0,0613	0,6259	0,0147
103888		0,7699	1,0348	0,5138		0,7440	1,0000	0,4965	0,7468		0,4495	0,6250	0,5741		0,7192	1,0000	0,9186	0,8793		0,0000	0,4211	0,2070		0,1334	0,1856	0,0117		0,0028	0,4211	0,1410		0,0982	0,1856	0,6278
103892		12,2566	7,4348	16,7339		0,7324	0,4443	1,0000	0,7256		9,7064	6,7891	16,0278		0,6056	0,4236	1,0000	0,6764		0,0002	0,2513	0,4628		0,0160	0,1941	0,5640		0,0485	0,2883	0,4628		0,0107	0,1641	0,5640
103896		1,8142	1,4870	1,9725		0,9197	0,7539	1,0000	0,8912		1,8624	2,2813	2,1574		0,8164	1,0000	0,9457	0,9207		0,0066	0,1079	0,1662		0,0808	0,1192	0,0069		0,0354	0,1662	0,0265		0,0000	0,1847	0,1192
103907		1,4867	1,4000	1,9633		0,7572	0,7131	1,0000	0,8234		1,5872	2,5469	0,8981		0,6232	1,0000	0,3526	0,6586		0,0200	0,0529	0,2802		0,0040	0,6025	0,2798		0,1616	0,2802	0,7820		0,0330	0,0098	0,6025
103910		10,2301	10,2000	13,7982		0,7414	0,7392	1,0000	0,8269		9,4037	10,8125	15,2407		0,6170	0,7094	1,0000	0,7755		0,0330	0,0346	0,2742		0,0916	0,0170	0,3668		0,1781	0,0603	0,2742		0,0047	0,0053	0,3668
103913		1,6637	2,0087	2,6881		0,6189	0,7473	1,0000	0,7887		1,8899	2,0313	1,6759		0,9304	1,0000	0,8250	0,9185		0,1078	0,0071	0,3424		0,0014	0,1227	0,0651		0,1102	0,3424	0,0060		0,4954	0,1902	0,1227
103918		0,5752	0,6957	0,8807		0,6531	0,7899	1,0000	0,8144		0,4495	0,4609	0,6481		0,6936	0,7112	1,0000	0,8016		0,1050	0,0028	0,2963		0,0473	0,0337	0,3191		0,0609	0,0452	0,2963		0,0865	0,0006	0,3191
103919		0,6195	0,5217	0,2477		1,0000	0,8421	0,3998	0,7473		0,8624	0,6328	0,7222		1,0000	0,7338	0,8374	0,8571		0,4202	0,0380	0,3883		0,2225	0,0745	0,0022		0,4202	0,0007	0,0341		0,2225	0,0013	0,8025
103920		0,3717	0,1913	0,2202		1,0000	0,5147	0,5924	0,7024		0,2202	0,3125	1,6019		0,1375	0,1951	1,0000	0,4442		0,5097	0,1115	0,0394		0,3142	0,1984	1,1708		1,0005	0,7947	0,5097		1,1708	0,0144	0,0637
103921		0,4071	0,3913	0,2385		1,0000	0,9612	0,5859	0,8490		0,4404	0,6797	0,2593		0,6479	1,0000	0,3815	0,6765		0,2361	0,0960	0,2893		0,0026	0,5639	0,2630		0,1774	0,2361	0,8180		0,5639	0,3684	0,0260
103928		4,3009	3,2261	3,3211		1,0000	0,7501	0,7722	0,8408		2,9908	1,9297	3,7037		0,8075	0,5210	1,0000	0,7762		0,2502	0,0390	0,0229		0,0042	0,2261	0,3655		0,0057	0,4013	0,2502		0,3655	0,0028	0,0001
103931		16,0266	17,2261	18,3578		0,8730	0,9384	1,0000	0,9371		16,0550	17,2813	21,0370		0,7632	0,8215	1,0000	0,8615		0,0395	0,0000	0,0937		0,0499	0,0090	0,2150		0,2270	0,1127	0,0937		0,0008	0,0436	0,2150
103944		1,8496	2,4783	2,5780		0,7175	0,9613	1,0000	0,8929		1,3486	1,6484	2,0556		0,6561	0,8019	1,0000	0,8193		0,1691	0,0455	0,1634		0,1091	0,0014	0,2875		0,2873	0,0514	0,1634		0,0448	0,1357	0,2875
103950		0,3540	0,1652	0,1927		1,0000	0,4667	0,5443	0,6703		0,5138	0,2344	0,2593		1,0000	0,4562	0,5047	0,6536		0,5770	0,1263	0,0493		0,6134	0,1172	0,0673		0,5770	0,1394	0,0843		0,6134	0,1053	0,0366
103958		0,5133	1,3478	0,4220		0,3808	1,0000	0,3131	0,5646		0,4404	0,5391	0,6944		0,6342	0,7764	1,0000	0,8035		0,0982	0,8246	0,1856		0,1115	0,0033	0,3156		0,0144	0,1417	0,8246		0,6151	0,3156	0,8146
103964		0,5044	0,2783	0,5505		0,9163	0,5055	1,0000	0,8073		0,2752	0,4844	0,1481		0,5681	1,0000	0,3057	0,6246		0,0667	0,3307	0,3089		0,0096	0,6789	0,3008		0,2148	0,3089	0,8553		0,3252	0,0423	0,6789
103970		0,9912	0,9913	1,4037		0,7061	0,7062	1,0000	0,8041		0,8073	0,9922	1,4167		0,5698	0,7004	1,0000	0,7567		0,0396	0,0395	0,3145		0,1205	0,0119	0,4021		0,2050	0,0442	0,3145		0,0096	0,0096	0,4021
103975		0,1947	0,8087	0,3945		0,2408	1,0000	0,4878	0,5762		1,7798	0,6953	0,7870		1,0000	0,3907	0,4422	0,6109		0,3355	0,7954	0,0228		0,7109	0,1424	0,0837		0,7954	0,1002	0,0522		0,4089	0,7109	0,0448
103976		0,8673	0,6870	1,4404		0,6021	0,4769	1,0000	0,6930		2,6147	0,3828	1,0556		1,0000	0,1464	0,4037	0,5167		0,0267	0,1450	0,5290		0,9526	0,4341	0,0370		0,5290	0,9310	0,2564		0,0213	0,0046	0,9526
103999		11,1062	13,8522	10,2661		0,8018	1,0000	0,7411	0,8476		14,7064	13,2656	15,8796		0,9261	0,8354	1,0000	0,9205		0,0109	0,2385	0,0544		0,0003	0,0559	0,1195		0,0412	0,0008	0,2385		0,1016	0,1195	0,2092
104002		1,1947	2,4522	1,8991		0,4872	1,0000	0,7744	0,7539		0,8349	1,9297	1,2593		0,4327	1,0000	0,6526	0,6951		0,2362	0,4076	0,0017		0,2123	0,5247	0,0060		0,3370	0,4076	0,0369		0,1348	0,5247	0,0227
104009		7,2389	5,8000	6,4220		1,0000	0,8012	0,8872	0,8961		7,7890	7,6641	12,0556		0,6461	0,6357	1,0000	0,7606		0,1582	0,0567	0,0006		0,0475	0,0561	0,3948		0,3210	0,3445	0,1582		0,3948	0,0068	0,0745
104013		0,7168	0,5478	0,6422		1,0000	0,7642	0,8959	0,8867		0,8349	0,6641	0,4074		1,0000	0,7954	0,4880	0,7611		0,1734	0,0854	0,0006		0,3938	0,0048	0,2503		0,1734	0,0498	0,6939		0,3938	0,0000	0,0860
104031		0,3894	0,3652	0,5229		0,7447	0,6984	1,0000	0,8144		0,3945	0,2422	0,5093		0,7746	0,4756	1,0000	0,7500		0,0213	0,0564	0,2962		0,0024	0,2481	0,4149		0,0072	0,4167	0,2962		0,0001	0,0098	0,4149
104032		0,5133	0,9391	0,7615		0,5466	1,0000	0,8109	0,7858		0,5505	0,7266	0,7407		0,7432	0,9810	1,0000	0,9081		0,2043	0,3477	0,0028		0,1657	0,0660	0,1391		0,0074	0,2474	0,3477		0,6435	0,1391	0,0644
104033		0,4159	0,3913	0,4862		0,8554	0,8048	1,0000	0,8867		0,5413	0,5234	0,3704		1,0000	0,9669	0,6843	0,8837		0,0066	0,0407	0,1734		0,1783	0,0655	0,2025		0,1734	0,0620	0,2111		0,0053	0,0373	0,1783
104036		0,7699	0,4696	0,7706		0,9991	0,6094	1,0000	0,8695		2,0917	0,6328	0,9352		1,0000	0,3025	0,4471	0,5832		0,1937	0,3053	0,2017		0,7779	0,2316	0,0540		0,2017	1,2257	0,7226		0,7679	0,0020	0,7779
104040		0,7434	0,6696	0,5046		1,0000	0,9007	0,6788	0,8598		0,4862	0,4453	0,5741		0,8469	0,7756	1,0000	0,8742		0,2179	0,0110	0,1528		0,0046	0,0534	0,1940		0,0010	0,0369	0,2179		0,1940	0,0049	0,1866
104054		7,4867	8,2696	8,1468		0,9053	1,0000	0,9851	0,9635		8,6697	11,5391	12,1204		0,7153	0,9520	1,0000	0,8891		0,0488	0,0536	0,0123		0,1628	0,0359	0,1695		0,5362	0,0025	0,0536		0,0020	0,1695	0,1027
104057		578,1593	596,6348	606,9816		0,9525	0,9830	1,0000	0,9785		720,1100	570,1328	799,6019		0,9006	0,7130	1,0000	0,8712		0,0173	0,0007	0,0314		0,0060	0,1256	0,1989		0,1118	0,7471	0,0314		0,0543	0,1214	0,1989
104059		12,3540	13,2696	14,5688		0,8480	0,9108	1,0000	0,9196		13,1927	12,7266	16,0093		0,8241	0,7949	1,0000	0,8730		0,0405	0,0007	0,1209		0,0141	0,0343	0,1959		0,0684	0,1099	0,1209		0,0039	0,0102	0,1959
104062		80,3009	71,8696	81,5138		0,9851	0,8817	1,0000	0,9556		82,6972	71,1250	95,8981		0,8623	0,7417	1,0000	0,8680		0,0198	0,0649	0,0655		0,0002	0,0819	0,2042		0,0970	0,3851	0,0655		0,1330	0,0012	0,2042
104079		2,4867	2,1217	3,6330		0,6845	0,5840	1,0000	0,7562		1,9817	1,5156	3,4630		0,5722	0,4377	1,0000	0,6700		0,0190	0,1029	0,4032		0,0299	0,1635	0,5778		0,1168	0,3327	0,4032		0,0007	0,0232	0,5778
104080		0,4779	0,2957	0,3303		1,0000	0,6187	0,6911	0,7700		0,1560	0,5938	0,2685		0,2627	1,0000	0,4522	0,5716		0,3771	0,0827	0,0236		0,2829	0,8068	0,0415		0,8314	0,3771	0,3386		0,8068	0,0066	0,0436
104081		0,3982	0,5130	0,2661		0,7762	1,0000	0,5187	0,7650		0,2661	0,7813	0,3796		0,3406	1,0000	0,4859	0,6088		0,0005	0,3865	0,2070		0,2114	0,7159	0,0446		0,5839	0,3865	0,2625		0,0917	0,7159	0,0241
104090		21,2212	18,7652	19,8807		1,0000	0,8843	0,9368	0,9404		19,4771	16,0078	23,8704		0,8160	0,6706	1,0000	0,8289		0,0887	0,0322	0,0002		0,0008	0,1062	0,2708		0,1322	0,4850	0,0887		0,2708	0,0172	0,0747
104096		8,1239	7,8783	7,9358		1,0000	0,9698	0,9768	0,9822		5,3303	6,5391	7,9074		0,6741	0,8270	1,0000	0,8337		0,0259	0,0053	0,0011		0,1097	0,0002	0,2624		1,0011	0,3626	0,0259		0,2624	0,1372	0,1575
104099		1,4513	1,4000	1,7706		0,8197	0,7907	1,0000	0,8701		1,4220	1,5078	1,0278		0,9431	1,0000	0,6817	0,8749		0,0147	0,0349	0,2007		0,0374	0,1928	0,1836		0,0418	0,2007	0,1717		0,0180	0,0400	0,1928
104102		0,2389	0,2087	0,2569		0,9299	0,8124	1,0000	0,9141		0,2661	0,6094	0,2315		0,4367	1,0000	0,3799	0,6055		0,0024	0,0732	0,1296		0,0836	0,7238	0,1492		1,0631	0,1296	1,2873		0,4009	0,1433	0,7238
104105		0,2566	0,2087	0,2844		0,9022	0,7338	1,0000	0,8787		0,6055	0,7969	0,2778		0,7598	1,0000	0,3486	0,7028		0,0040	0,1110	0,1866		0,0117	0,5088	0,3848		0,0773	0,1866	1,1146		0,1684	0,0034	0,5088
104108		0,3540	0,5304	0,1743		0,6674	1,0000	0,3286	0,6653		0,2936	0,7188	0,4074		0,4085	1,0000	0,5668	0,6584		0,0000	0,5878	0,3399		0,1873	0,6029	0,0260		0,1986	0,5878	0,0302		0,0003	0,6029	0,3250
104115		16,0885	15,5217	22,9908		0,6998	0,6751	1,0000	0,7916		18,7706	21,4063	25,8889		0,7250	0,8269	1,0000	0,8506		0,0337	0,0531	0,3371		0,0750	0,0031	0,2334		0,0181	0,0057	0,3371		0,1053	0,1391	0,2334
104116		1,8761	1,6870	1,0092		1,0000	0,8992	0,5379	0,8124		0,8991	1,6719	1,3333		0,5378	1,0000	0,7975	0,7784		0,2998	0,0414	0,2809		0,2034	0,3614	0,0016		0,2812	0,2998	0,0010		0,3614	0,0726	0,2031
104119		1,3982	1,0261	1,5229		0,9181	0,6738	1,0000	0,8640		1,4220	0,8047	0,6296		1,0000	0,5659	0,4428	0,6695		0,0206	0,1700	0,2109		0,5787	0,0336	0,1559		0,2109	0,3813	0,7066		0,2534	0,0001	0,5787
104123		1,1504	1,2609	1,0367		0,9124	1,0000	0,8222	0,9115		0,3670	1,1016	1,4722		0,2493	0,7483	1,0000	0,6659		0,0000	0,1336	0,0567		0,5233	0,0231	0,5867		1,8495	0,1667	0,1336		0,2454	0,5867	0,0883
104128		9,4336	10,9565	11,4495		0,8239	0,9569	1,0000	0,9270		13,0459	16,3281	14,6667		0,7990	1,0000	0,8982	0,8991		0,0834	0,0111	0,1094		0,0638	0,1535	0,0000		0,1223	0,1094	0,0079		0,0376	0,0332	0,1535
104131		77,8584	80,9044	76,6238		0,9623	1,0000	0,9471	0,9698		77,5413	78,9219	109,2130		0,7100	0,7226	1,0000	0,8109		0,0013	0,0442	0,0104		0,0428	0,0331	0,3024		0,6272	0,5808	0,0442		0,1501	0,3024	0,1149
104139		3,6283	3,4783	3,9908		0,9092	0,8716	1,0000	0,9269		2,9541	2,7813	4,3519		0,6788	0,6391	1,0000	0,7726		0,0031	0,0270	0,1095		0,0333	0,0656	0,3721		0,3809	0,4887	0,1095		0,0932	0,0457	0,3721
104140		44,1770	48,4435	54,3761		0,8124	0,8909	1,0000	0,9011		47,3486	55,2266	68,3148		0,6931	0,8084	1,0000	0,8338		0,0518	0,0008	0,1502		0,0868	0,0032	0,2621		0,2390	0,0562	0,1502		0,0023	0,0189	0,2621
104142		1,5664	1,1913	1,3028		1,0000	0,7605	0,8317	0,8641		0,5413	1,5000	1,5463		0,3501	0,9701	1,0000	0,7734		0,2107	0,0556	0,0061		0,5876	0,2297	0,3707		1,0110	0,0966	0,2107		0,3707	0,0007	0,0150
104153		0,4336	0,3652	0,3303		1,0000	0,8422	0,7618	0,8680		0,3486	0,3281	0,2407		1,0000	0,9412	0,6905	0,8772		0,2042	0,0040	0,0595		0,1890	0,0331	0,1745		0,2042	0,0413	0,1526		0,1890	0,0076	0,0727
104158		1,8142	2,9217	1,8624		0,6209	1,0000	0,6374	0,7528		0,5596	0,7813	1,5278		0,3663	0,5114	1,0000	0,6259		0,0613	0,4097	0,0474		0,1988	0,0392	0,6760		0,4800	0,1950	0,4097		0,0001	0,6760	0,0004
104166		1,8407	1,4348	2,6697		0,6895	0,5374	1,0000	0,7423		2,4679	2,6797	3,8519		0,6407	0,6957	1,0000	0,7788		0,0101	0,1400	0,4299		0,0710	0,0268	0,3607		0,0362	0,0079	0,4299		0,0308	0,2047	0,3607
104172		1,1239	1,4783	0,9817		0,7603	1,0000	0,6641	0,8081		0,3945	1,1016	1,0556		0,3581	1,0000	0,9582	0,7721		0,0101	0,3074	0,0833		0,5621	0,3731	0,1963		0,6977	0,3074	0,1437		0,0006	0,3731	0,0437
104186		1,2124	0,6522	1,0550		1,0000	0,5379	0,8702	0,8027		0,1927	0,3672	0,6111		0,3153	0,6009	1,0000	0,6387		0,3170	0,2567	0,0229		0,3104	0,0044	0,6467		0,8039	0,1546	0,3170		0,6467	0,0308	0,1965
104189		0,4513	0,2522	0,3853		1,0000	0,5588	0,8538	0,8042		0,2477	0,2188	0,2593		0,9553	0,8438	1,0000	0,9330		0,3144	0,2236	0,0121		0,0064	0,0685	0,1000		0,1420	0,0076	0,3144		0,1000	0,7866	0,0554
104193		371,8496	350,4348	512,4128		0,7257	0,6839	1,0000	0,8032		446,4312	318,1641	606,5555		0,7360	0,5245	1,0000	0,7535		0,0252	0,0575	0,3162		0,0012	0,1765	0,4083		0,0191	0,2826	0,3162		0,0029	0,0178	0,4083
104200		2,6018	3,0870	3,6330		0,7162	0,8497	1,0000	0,8553		2,6239	2,7266	4,0278		0,6514	0,6769	1,0000	0,7761		0,0924	0,0002	0,2255		0,0580	0,0374	0,3656		0,1862	0,1459	0,2255		0,0141	0,0246	0,3656
104202		0,4690	0,5739	0,2294		0,8172	1,0000	0,3997	0,7390		0,4771	0,3281	0,2130		1,0000	0,6877	0,4464	0,7114		0,0247	0,4364	0,3668		0,4913	0,0019	0,2200		0,4364	0,0095	0,2758		0,0431	0,4913	0,3018
104207		0,2920	0,6783	0,2018		0,4305	1,0000	0,2975	0,5760		0,2294	0,3672	1,0741		0,2136	0,3419	1,0000	0,5185		0,0616	0,7958	0,2281		0,2833	0,0913	0,9476		0,3952	0,1602	0,7958		0,0224	0,9476	0,1444
104213		3,7788	5,2609	3,4771		0,7183	1,0000	0,6609	0,7931		4,8073	7,1875	4,1759		0,6688	1,0000	0,5810	0,7499		0,0228	0,3345	0,0678		0,0238	0,4151	0,0981		0,0603	0,3345	0,1657		0,0038	0,4151	0,0285
104215		0,4071	0,2783	0,3028		1,0000	0,6836	0,7438	0,8091		0,1835	0,2891	0,2778		0,6347	1,0000	0,9609	0,8652		0,3055	0,0644	0,0185		0,2417	0,2089	0,0756		0,1197	0,3055	0,1489		0,2089	0,1571	0,0751
104218		0,3717	0,4783	0,7064		0,5262	0,6771	1,0000	0,7344		0,3670	0,4219	1,0556		0,3477	0,3997	1,0000	0,5824		0,1426	0,0117	0,4453		0,1611	0,0973	0,7798		0,4706	0,3555	0,4453		0,0093	0,0273	0,7798
104220		15,4336	13,5913	21,9450		0,7033	0,6193	1,0000	0,7742		14,1835	13,3281	16,0926		0,8814	0,8282	1,0000	0,9032		0,0194	0,0874	0,3692		0,0037	0,0386	0,1469		0,0547	0,0128	0,3692		0,2256	0,4148	0,1469
104225		45,1416	53,8087	55,3853		0,8150	0,9715	1,0000	0,9289		54,9817	68,3047	60,5926		0,8049	1,0000	0,8871	0,8973		0,1012	0,0253	0,1065		0,0544	0,1562	0,0008		0,1176	0,1065	0,0164		0,0440	0,0587	0,1562
104234		5,1947	4,4522	6,2110		0,8364	0,7168	1,0000	0,8511		3,7064	4,5469	5,4630		0,6785	0,8323	1,0000	0,8369		0,0012	0,0850	0,2326		0,1095	0,0001	0,2568		0,1352	0,0019	0,2326		0,0000	0,0653	0,2568
104237		34,6549	31,2783	30,3761		1,0000	0,9026	0,8765	0,9264		43,3028	37,4219	51,0370		0,8485	0,7332	1,0000	0,8606		0,1103	0,0055	0,0221		0,0009	0,0803	0,2166		0,0503	0,2481	0,1103		0,2166	0,0117	0,0016
104240		1,0708	0,4348	0,4404		1,0000	0,4061	0,4113	0,6058		0,7706	0,3750	0,5741		1,0000	0,4866	0,7450	0,7439		0,7231	0,1169	0,1108		0,4268	0,2171	0,0000		0,7231	0,0418	0,0621		0,4268	0,3661	0,3553
104251		0,3894	0,5478	0,4954		0,7108	1,0000	0,9043	0,8717		1,2018	0,9844	0,6204		1,0000	0,8191	0,5162	0,7784		0,1298	0,1980	0,0074		0,3613	0,0073	0,2391		0,1980	0,0161	0,5363		0,0179	0,3613	0,0797
104259		9,5044	9,9565	13,0550		0,7280	0,7627	1,0000	0,8302		11,8349	14,3828	17,9630		0,6588	0,8007	1,0000	0,8198		0,0469	0,0213	0,2684		0,1065	0,0017	0,2866		0,1237	0,0043	0,2684		0,0369	0,0148	0,2866
104260		65,9646	61,2783	62,9817		1,0000	0,9290	0,9548	0,9612		64,0275	65,8047	81,2315		0,7882	0,8101	1,0000	0,8661		0,0570	0,0163	0,0008		0,0329	0,0176	0,2074		0,2932	0,2355	0,0570		0,2074	0,0289	0,0635
104262		1,7257	1,6174	2,2385		0,7709	0,7225	1,0000	0,8312		1,0550	0,5781	1,1667		0,9043	0,4955	1,0000	0,7999		0,0172	0,0528	0,2668		0,0581	0,3308	0,3221		0,0316	0,4269	0,2668		0,0037	0,0248	0,3221
104263		0,8761	0,2870	0,3119		1,0000	0,3276	0,3560	0,5612		1,2202	0,2188	0,2407		1,0000	0,1793	0,1973	0,4589		0,8334	0,1596	0,1227		1,1239	0,2500	0,2164		0,8334	0,4461	0,4019		1,1239	0,0514	0,0313
104268		0,4425	0,1826	0,2385		1,0000	0,4127	0,5390	0,6505		1,0642	0,5625	0,2778		1,0000	0,5286	0,2610	0,5965		0,6203	0,1690	0,0380		0,7453	0,0136	0,3339		0,6203	0,0453	0,4545		0,7453	0,0988	0,0098
104271		0,3628	0,4435	1,5138		0,2397	0,2930	1,0000	0,5109		0,3119	0,7188	0,2778		0,4339	1,0000	0,3865	0,6068		0,2222	0,1408	0,9689		0,0877	0,7207	0,1423		0,0171	0,9689	0,0450		0,4022	0,2907	0,7207
104275		1,7699	1,6000	1,0459		1,0000	0,9040	0,5909	0,8316		1,1927	1,1953	0,7037		0,9978	1,0000	0,5887	0,8622		0,2659	0,0310	0,2326		0,1973	0,2139	0,3247		0,2486	0,2659	0,2366		0,2139	0,0117	0,3200
104276		0,6195	0,5913	0,6330		0,9787	0,9341	1,0000	0,9709		0,4495	1,0547	0,3148		0,4262	1,0000	0,2985	0,5749		0,0017	0,0257	0,0425		0,0643	0,7986	0,2247		1,9629	0,0425	2,7141		0,6591	0,4770	0,7986
104280		6,7257	4,5043	8,1101		0,8293	0,5554	1,0000	0,7949		3,6606	4,0547	6,2315		0,5874	0,6507	1,0000	0,7460		0,0055	0,2090	0,3311		0,0862	0,0323	0,4227		0,1597	0,0804	0,3311		0,0288	0,1228	0,4227
104292		0,8142	0,8435	0,9266		0,8787	0,9103	1,0000	0,9297		0,2844	0,6641	0,5833		0,4282	1,0000	0,8783	0,7689		0,0239	0,0038	0,1052		0,3855	0,3792	0,0560		1,2496	0,1052	0,0242		0,0564	0,0993	0,3792
104293		3,8230	4,1826	3,4404		0,9140	1,0000	0,8225	0,9122		4,3394	3,8516	4,6019		0,9430	0,8370	1,0000	0,9266		0,0000	0,1326	0,0574		0,0030	0,0649	0,1099		0,0096	0,0416	0,1326		0,0016	0,1099	0,0847
104294		0,3894	0,4522	0,2569		0,8611	1,0000	0,5681	0,8097		0,1651	0,4453	0,2500		0,3708	1,0000	0,5614	0,6441		0,0134	0,3044	0,2203		0,2218	0,6347	0,0209		0,6680	0,3044	0,2318		0,1723	0,6347	0,0177
104309		6,4336	6,6435	10,4037		0,6184	0,6386	1,0000	0,7523		5,6055	6,2656	8,2037		0,6833	0,7638	1,0000	0,8157		0,0631	0,0460	0,4106		0,0728	0,0121	0,2939		0,0175	0,0005	0,4106		0,1536	0,1256	0,2939
104310		0,4513	0,3739	1,0275		0,4392	0,3639	1,0000	0,6010		0,4954	0,5313	0,6574		0,7536	0,8082	1,0000	0,8539		0,0767	0,1647	0,7345		0,0500	0,0112	0,2278		0,0746	0,1426	0,7345		0,6670	0,9023	0,2278
104319		0,4159	0,3565	0,2752		1,0000	0,8572	0,6617	0,8396		0,3303	0,6250	0,2407		0,5285	1,0000	0,3851	0,6379		0,2522	0,0017	0,1370		0,0361	0,6487	0,1893		0,3807	0,2522	0,7591		0,6487	0,1737	0,0018
104322		2,0973	2,5043	2,9817		0,7034	0,8399	1,0000	0,8478		2,3394	2,6250	3,0833		0,7587	0,8514	1,0000	0,8700		0,0960	0,0003	0,2383		0,0655	0,0021	0,2008		0,0388	0,0001	0,2383		0,1373	0,0055	0,2008
104328		1,1770	2,2783	2,8440		0,4139	0,8011	1,0000	0,7383		3,0367	2,8594	3,8426		0,7903	0,7441	1,0000	0,8448		0,3363	0,0156	0,4377		0,0150	0,0483	0,2433		0,0106	0,0001	0,4377		0,6977	0,0098	0,2433
104331		0,2389	0,2348	0,1651		1,0000	0,9828	0,6911	0,8913		0,4954	0,2266	0,1481		1,0000	0,4574	0,2989	0,5855		0,1660	0,0929	0,2119		0,7724	0,0478	0,2415		0,1660	0,8184	1,4142		0,7724	0,6557	0,0343
104341		383,6195	350,1740	372,6697		1,0000	0,9128	0,9715	0,9614		432,2936	407,7266	434,5000		0,9949	0,9384	1,0000	0,9778		0,0567	0,0342	0,0021		0,0141	0,0350	0,0324		0,0343	0,0088	0,0567		0,0324	0,0814	0,0012
104346		3,7788	2,9565	3,2569		1,0000	0,7824	0,8619	0,8814		2,3394	3,8438	3,7963		0,6086	1,0000	0,9876	0,8654		0,1821	0,0561	0,0025		0,2937	0,2085	0,1457		0,3491	0,1821	0,1218		0,2085	0,0370	0,0001
104347		0,3097	0,3913	0,4862		0,6370	0,8048	1,0000	0,8139		1,2844	0,2891	0,6296		1,0000	0,2251	0,4902	0,5718		0,1248	0,0004	0,2970		0,8065	0,3603	0,0194		0,2970	1,1775	0,3827		0,0127	0,1757	0,8065
104350		3,1681	2,8000	3,3486		0,9461	0,8362	1,0000	0,9274		3,6789	3,4922	6,2500		0,5886	0,5588	1,0000	0,7158		0,0041	0,0675	0,1087		0,0534	0,0804	0,4824		0,6435	0,7405	0,1087		0,2515	0,0573	0,4824
104351		3,9027	3,8435	5,0642		0,7706	0,7590	1,0000	0,8432		4,1468	3,3047	5,6204		0,7378	0,5880	1,0000	0,7753		0,0258	0,0343	0,2460		0,0056	0,1257	0,3672		0,0523	0,2684	0,2460		0,0001	0,0011	0,3672
104353		0,4779	0,2348	0,4679		1,0000	0,4913	0,9791	0,8235		0,2936	0,5625	0,5463		0,5220	1,0000	0,9712	0,8311		0,2802	0,4106	0,1801		0,3671	0,2670	0,1448		0,3437	0,2802	0,1559		0,2670	0,4363	0,1685
104356		2,4602	6,4522	6,2661		0,3813	1,0000	0,9712	0,7842		3,8440	1,8047	5,3519		0,7182	0,3372	1,0000	0,6852		0,5433	0,3508	0,2159		0,0037	0,3669	0,5455		0,0173	0,6622	0,3508		0,2806	0,5455	0,3893
104360		1,3097	1,1304	2,0917		0,6261	0,5404	1,0000	0,7222		0,7798	1,8125	1,7130		0,4302	1,0000	0,9451	0,7918		0,0312	0,1077	0,4695		0,4488	0,3368	0,1358		0,2689	0,4695	0,2384		0,1037	0,2271	0,3368
104371		1,3717	1,1130	1,1651		1,0000	0,8114	0,8494	0,8869		0,5963	1,0781	1,1667		0,5111	0,9241	1,0000	0,8117		0,1731	0,0350	0,0093		0,3320	0,0733	0,3009		0,6263	0,0111	0,1731		0,3009	0,0000	0,0071
104372		48,6283	51,2957	44,7798		0,9480	1,0000	0,8730	0,9403		51,8991	46,2188	58,6574		0,8848	0,7879	1,0000	0,8909		0,0008	0,0888	0,0448		0,0003	0,0637	0,1666		0,0316	0,1869	0,0888		0,0294	0,1666	0,0023
104377		14,9204	14,2435	14,0642		1,0000	0,9546	0,9426	0,9657		16,0000	12,8281	16,9167		0,9458	0,7583	1,0000	0,9014		0,0503	0,0025	0,0098		0,0188	0,1235	0,1498		0,0074	0,4168	0,0503		0,1498	0,0282	0,0160
104379		0,7168	0,5217	0,6239		1,0000	0,7278	0,8704	0,8661		0,5046	0,3828	0,6111		0,8257	0,6264	1,0000	0,8174		0,2074	0,0959	0,0001		0,0003	0,1453	0,2909		0,0094	0,2601	0,2074		0,2909	0,0348	0,0148
104384		0,1947	0,2522	0,5963		0,3265	0,4229	1,0000	0,5832		0,1468	0,2188	0,3333		0,4404	0,6565	1,0000	0,6990		0,1929	0,0748	0,7780		0,2070	0,0060	0,5167		0,0593	0,0163	0,7780		0,4239	0,2352	0,5167
104386		0,6195	0,4000	0,2477		1,0000	0,6457	0,3998	0,6818		0,3211	0,4297	0,4630		0,6935	0,9281	1,0000	0,8739		0,5525	0,0043	0,2416		0,1613	0,0223	0,1945		0,0005	0,2585	0,5525		0,1945	0,2461	0,8996
104387		1,5310	1,6261	1,3303		0,9415	1,0000	0,8181	0,9199		1,7982	1,6016	1,7407		1,0000	0,8907	0,9680	0,9529		0,0050	0,1205	0,0768		0,0696	0,0460	0,0041		0,1205	0,0076	0,0289		0,0019	0,0696	0,1746
104400		45,5398	40,7478	59,8899		0,7604	0,6804	1,0000	0,8136		55,3486	47,2500	81,3611		0,6803	0,5807	1,0000	0,7537		0,0126	0,0731	0,2976		0,0197	0,1033	0,4080		0,0732	0,2078	0,2976		0,0002	0,0197	0,4080
104402		18,7699	18,6000	22,1284		0,8482	0,8405	1,0000	0,8963		16,0550	18,0547	23,6667		0,6784	0,7629	1,0000	0,8137		0,0159	0,0211	0,1580		0,0754	0,0116	0,2973		0,2524	0,1055	0,1580		0,0060	0,0036	0,2973
104408		1,8407	1,9826	2,3211		0,7930	0,8542	1,0000	0,8824		2,2110	0,5625	1,9537		1,0000	0,2544	0,8836	0,7127		0,0466	0,0052	0,1805		0,4887	0,6476	0,1223		0,1805	1,5301	0,0000		0,0243	0,0805	0,4887
104409		257,0708	266,9391	374,8899		0,6857	0,7120	1,0000	0,7993		279,5413	412,3438	534,8519		0,5227	0,7709	1,0000	0,7645		0,0517	0,0312	0,3233		0,1999	0,0002	0,3873		0,2763	0,0035	0,3233		0,0233	0,0105	0,3873
104424		0,9027	0,4696	0,5046		1,0000	0,5202	0,5590	0,6931		0,4220	0,3125	0,4167		1,0000	0,7405	0,9874	0,9093		0,5289	0,0939	0,0572		0,1371	0,1742	0,0816		0,5289	0,0079	0,4464		0,1371	0,7340	0,6140
104427		128,1151	119,5217	139,1560		0,9207	0,8589	1,0000	0,9265		118,6147	158,5703	155,0000		0,7480	1,0000	0,9775	0,9085		0,0004	0,0389	0,1101		0,1585	0,1384	0,0577		0,2170	0,1101	0,0371		0,0013	0,0186	0,1384
104428		7,8938	6,7130	10,2294		0,7717	0,6562	1,0000	0,8093		10,2477	10,9297	15,0093		0,6828	0,7282	1,0000	0,8036		0,0063	0,0938	0,3052		0,0590	0,0239	0,3153		0,0655	0,0280	0,3052		0,0045	0,0859	0,3153
104431		16,7965	15,6522	14,7890		1,0000	0,9319	0,8805	0,9375		21,1376	18,3125	26,8056		0,7886	0,6832	1,0000	0,8239		0,0932	0,0004	0,0320		0,0059	0,0839	0,2794		0,1748	0,4297	0,0932		0,2794	0,0722	0,0175
104450		0,3009	1,5478	0,3119		0,1944	1,0000	0,2015	0,4653		0,2844	0,6328	0,3519		0,4494	1,0000	0,5561	0,6685		0,2316	1,1037	0,2187		0,1455	0,5810	0,0393		0,0007	1,1037	0,0238		0,6856	0,5810	0,6641
104454		0,2920	0,3304	0,8073		0,3617	0,4093	1,0000	0,5903		0,2477	0,3750	0,3056		0,6605	1,0000	0,8149	0,8252		0,1527	0,0956	0,7604		0,1129	0,2772	0,0005		0,0150	0,7604	0,1669		0,7621	0,6236	0,2772
104456		413,7964	518,6957	579,5505		0,7140	0,8950	1,0000	0,8697		553,9266	662,6016	751,7778		0,7368	0,8814	1,0000	0,8727		0,1211	0,0043	0,2015		0,0959	0,0005	0,1964		0,0906	0,0009	0,2015		0,1273	0,0034	0,1964
104458		9,9735	11,7391	12,9083		0,7726	0,9094	1,0000	0,8940		10,9908	12,3906	11,4630		0,8870	1,0000	0,9251	0,9374		0,0877	0,0019	0,1616		0,0255	0,0933	0,0017		0,0004	0,1616	0,0081		0,2075	0,0085	0,0933
104460		0,3894	1,0261	0,5321		0,3795	1,0000	0,5186	0,6327		1,1743	0,3906	0,8889		1,0000	0,3326	0,7570	0,6965		0,1895	0,6604	0,0391		0,5217	0,4041	0,0130		0,6604	0,2664	0,0510		0,3078	0,5217	0,0998
104468		0,5487	0,6696	0,3303		0,8194	1,0000	0,4933	0,7709		0,3028	0,5391	0,3241		0,5617	1,0000	0,6012	0,7210		0,0102	0,3754	0,2626		0,0833	0,4720	0,0479		0,1537	0,3754	0,1033		0,0380	0,4720	0,1661
104469		0,3540	0,5913	0,3303		0,5987	1,0000	0,5586	0,7191		0,5688	0,4766	0,2222		1,0000	0,8379	0,3906	0,7428		0,0483	0,4757	0,0843		0,4288	0,0376	0,3962		0,4757	0,0563	0,3369		0,0713	0,4288	0,1143
104471		295,7257	313,0696	303,7706		0,9446	1,0000	0,9703	0,9716		350,2569	288,3672	461,4907		0,7590	0,6249	1,0000	0,7946		0,0150	0,0415	0,0000		0,0054	0,1094	0,3317		0,4736	0,9995	0,0415		0,1309	0,3317	0,1968
104475		0,2920	0,3652	0,2752		0,7996	1,0000	0,7536	0,8510		0,5229	0,3750	0,8056		0,6491	0,4655	1,0000	0,7049		0,0139	0,2327	0,0467		0,0104	0,1793	0,5046		0,1801	0,5801	0,2327		0,0335	0,5046	0,0085
104477		2,1593	1,7739	2,2477		0,9607	0,7892	1,0000	0,9166		2,7982	1,8359	2,4167		1,0000	0,6561	0,8637	0,8399		0,0224	0,1117	0,1256		0,2517	0,1456	0,0032		0,1256	0,3865	0,0226		0,1065	0,0128	0,2517
104481		0,3717	0,7478	0,3945		0,4971	1,0000	0,5275	0,6749		0,4587	1,1016	0,4352		0,4164	1,0000	0,3951	0,6038		0,0972	0,5673	0,0673		0,1029	0,7278	0,1276		0,2025	0,5673	0,2367		0,0336	0,7278	0,0172
104483		44,5221	51,6000	69,5321		0,6403	0,7421	1,0000	0,7941		51,3853	78,0625	73,3055		0,6583	1,0000	0,9391	0,8658		0,0907	0,0113	0,3325		0,2005	0,2079	0,0407		0,0717	0,3325	0,1201		0,2328	0,0779	0,2079
104484		0,3628	0,2348	0,3945		0,9196	0,5952	1,0000	0,8383		1,1009	0,3359	0,3056		1,0000	0,3051	0,2776	0,5276		0,0418	0,2418	0,2545		0,9226	0,1458	0,1855		0,2545	1,0166	1,1173		0,5319	0,0133	0,9226
104490		0,8673	0,5217	0,7982		1,0000	0,6015	0,9203	0,8406		0,7431	0,5938	0,5648		1,0000	0,7991	0,7601	0,8530		0,2505	0,2364	0,0406		0,2293	0,0153	0,0432		0,2505	0,0087	0,0311		0,2293	0,2703	0,0304
104494		0,2301	0,3391	0,1743		0,6786	1,0000	0,5140	0,7309		0,1468	0,2109	0,2963		0,4954	0,7118	1,0000	0,7357		0,0097	0,4523	0,1533		0,1881	0,0021	0,4427		0,1796	0,0013	0,4523		0,0116	0,4427	0,1612
104504		0,2301	0,5478	0,2202		0,4200	1,0000	0,4020	0,6073		0,2477	0,2891	0,1759		0,8568	1,0000	0,6084	0,8217		0,1029	0,7194	0,1236		0,0064	0,2832	0,1807		0,2170	0,7194	0,0000		0,5804	0,2832	0,6296
104510		0,6106	0,6522	0,6789		0,8994	0,9607	1,0000	0,9534		0,2477	0,2578	0,4630		0,5350	0,5568	1,0000	0,6973		0,0360	0,0009	0,0689		0,0835	0,0630	0,5202		1,0967	1,0076	0,0689		0,1704	0,3284	0,5202
104511		3,2566	2,9913	2,9266		1,0000	0,9185	0,8987	0,9391		3,2202	2,5078	4,4722		0,7200	0,5608	1,0000	0,7603		0,0907	0,0048	0,0173		0,0062	0,1375	0,3954		0,3400	0,8346	0,0907		0,3954	0,1237	0,0909
104523		0,5310	0,4000	0,9541		0,5565	0,4192	1,0000	0,6586		0,8991	0,6641	1,7222		0,5221	0,3856	1,0000	0,6359		0,0321	0,1719	0,6025		0,0390	0,1855	0,6531		0,0570	0,2230	0,6025		0,0191	0,1392	0,6531
104525		11,1062	12,5913	11,3303		0,8821	1,0000	0,8999	0,9273		12,5963	19,6250	22,9722		0,5483	0,8543	1,0000	0,8009		0,0187	0,1089	0,0073		0,2340	0,0139	0,3203		0,7746	0,0451	0,1089		0,0337	0,3203	0,0520
104528		0,5044	0,3043	0,2110		1,0000	0,6033	0,4183	0,6739		0,2936	0,2031	0,3148		0,9327	0,6452	1,0000	0,8593		0,5694	0,0158	0,1978		0,0387	0,2067	0,2188		0,2840	0,0027	0,5694		0,2188	0,2853	0,7565
104531		0,7345	0,2957	0,2844		1,0000	0,4026	0,3872	0,5966		0,4404	0,1875	0,3333		1,0000	0,4257	0,7568	0,7275		0,7452	0,1100	0,1281		0,4589	0,2885	0,0032		0,7452	0,0853	0,0822		0,4589	0,3329	0,3642
104533		0,4248	0,6000	0,9083		0,4677	0,6606	1,0000	0,7094		0,5688	0,9063	1,4167		0,4015	0,6397	1,0000	0,6804		0,1838	0,0081	0,4953		0,2362	0,0054	0,5555		0,2942	0,0163	0,4953		0,1389	0,0013	0,5555
104539		0,4779	0,3826	0,4312		1,0000	0,8006	0,9023	0,9010		0,4404	0,6094	0,4722		0,7227	1,0000	0,7749	0,8325		0,1505	0,0649	0,0000		0,0542	0,2644	0,0159		0,1821	0,1505	0,0982		0,2644	0,0050	0,0288
104547		2,0619	1,0174	1,5780		1,0000	0,4934	0,7653	0,7529		1,9174	1,0625	1,5278		1,0000	0,5541	0,7968	0,7836		0,4094	0,2239	0,0006		0,3517	0,1881	0,0007		0,4094	0,1346	0,0078		0,3517	0,2925	0,0014
104549		0,2478	0,4348	0,4771		0,5194	0,9113	1,0000	0,8102		0,6239	1,8828	0,2963		0,3314	1,0000	0,1574	0,4962		0,3112	0,0573	0,3036		0,0801	1,0109	0,3646		0,7875	0,3036	1,4402		0,0015	0,5770	1,0109
104557		0,3982	0,4348	1,0826		0,3678	0,4016	1,0000	0,5898		0,9541	0,6484	1,0370		0,9201	0,6253	1,0000	0,8484		0,1439	0,1033	0,7616		0,0338	0,2141	0,2371		0,4016	0,0038	0,7616		0,8591	0,7521	0,2371
104562		13,1770	11,8870	17,0183		0,7743	0,6985	1,0000	0,8243		12,0367	12,1563	15,5185		0,7756	0,7833	1,0000	0,8530		0,0116	0,0680	0,2788		0,0305	0,0250	0,2294		0,0110	0,0079	0,2788		0,0315	0,1111	0,2294
104564		60,3451	69,0261	71,5688		0,8432	0,9645	1,0000	0,9359		61,3670	57,6406	78,0370		0,7864	0,7386	1,0000	0,8417		0,0755	0,0116	0,0956		0,0152	0,0499	0,2487		0,1734	0,2776	0,0956		0,0000	0,1129	0,2487
104566		20,9115	19,8957	19,2110		1,0000	0,9514	0,9187	0,9567		18,3853	18,9531	19,0463		0,9653	0,9951	1,0000	0,9868		0,0638	0,0005	0,0202		0,0177	0,0050	0,0192		0,0014	0,0411	0,0638		0,0192	0,0412	0,1185
104569		20,7965	19,7913	20,2936		1,0000	0,9517	0,9758	0,9758		17,9725	25,6250	23,2315		0,7014	1,0000	0,9066	0,8693		0,0353	0,0139	0,0000		0,1388	0,2020	0,0097		0,7489	0,0353	0,0859		0,2020	0,0549	0,1038
104572		0,7345	1,2174	0,5596		0,6033	1,0000	0,4597	0,6877		1,2385	0,7031	0,6019		1,0000	0,5677	0,4860	0,6846		0,0229	0,5402	0,1602		0,5467	0,0432	0,1219		0,5402	0,0457	0,1260		0,0212	0,5467	0,1554
104576		0,4425	0,8087	0,4679		0,5472	1,0000	0,5786	0,7086		0,3028	0,2344	0,3148		0,9619	0,7446	1,0000	0,9022		0,0839	0,4970	0,0551		0,0371	0,1473	0,1485		0,3122	0,0047	0,4970		0,6062	0,1485	0,5170
104577		0,4159	0,3652	0,3670		1,0000	0,8781	0,8824	0,9202		1,1193	0,3359	0,7500		1,0000	0,3001	0,6701	0,6567		0,1200	0,0152	0,0124		0,6066	0,3803	0,0006		0,1200	1,7071	0,3688		0,6066	0,1859	0,1943
104585		0,8142	0,4522	0,7798		1,0000	0,5554	0,9577	0,8377		0,7156	0,4766	0,7222		0,9909	0,6599	1,0000	0,8836		0,2555	0,3171	0,1030		0,1302	0,2481	0,1785		0,2021	0,1358	0,2555		0,1785	0,4876	0,0496
104588		2,2124	1,7304	1,2661		1,0000	0,7821	0,5723	0,7848		1,6422	1,9766	1,8333		0,8308	1,0000	0,9275	0,9194		0,3496	0,0000	0,1631		0,0596	0,1212	0,0007		0,0096	0,3496	0,1097		0,1212	0,1302	0,6387
104590		0,3894	0,6696	0,5780		0,5815	1,0000	0,8632	0,8149		0,3211	0,4375	0,1852		0,7339	1,0000	0,4233	0,7191		0,2094	0,2953	0,0120		0,0008	0,4757	0,2748		0,0285	0,2953	0,5455		0,0625	0,4757	0,0855
104594		1006,9469	1032,8783	612,3486		0,9749	1,0000	0,5929	0,8559		978,3762	1239,4375	910,7592		0,7894	1,0000	0,7348	0,8414		0,1198	0,2244	0,2961		0,0135	0,2491	0,0531		0,0232	0,2244	0,0717		0,1404	0,2491	0,2543
104610		0,4159	0,3739	0,6330		0,6570	0,5907	1,0000	0,7492		0,2202	0,4688	0,2130		0,4697	1,0000	0,4544	0,6414		0,0305	0,0867	0,4165		0,0881	0,6408	0,1044		0,2565	0,4165	0,2842		0,0008	0,0079	0,6408
104615		0,6726	0,5913	0,5413		1,0000	0,8791	0,8048	0,8946		0,4495	0,3672	0,3981		1,0000	0,8169	0,8856	0,9009		0,1606	0,0018	0,0508		0,1506	0,0467	0,0018		0,1606	0,0388	0,0006		0,1506	0,0036	0,0599
104619		27,5664	25,7043	39,5780		0,6965	0,6495	1,0000	0,7820		22,8716	24,7422	39,7407		0,5755	0,6226	1,0000	0,7327		0,0285	0,0662	0,3548		0,0827	0,0416	0,4487		0,1535	0,0941	0,3548		0,0047	0,0241	0,4487
104621		3,8407	4,1478	3,6606		0,9260	1,0000	0,8825	0,9362		6,1284	5,4063	5,9630		1,0000	0,8822	0,9730	0,9517		0,0012	0,0951	0,0282		0,0714	0,0551	0,0084		0,0951	0,0286	0,0207		0,0090	0,0714	0,0546
104625		971,4070	987,9566	696,1193		0,9832	1,0000	0,7046	0,8960		979,0275	1174,7188	1203,6945		0,8134	0,9759	1,0000	0,9298		0,0877	0,1585	0,2005		0,1062	0,0310	0,1051		0,0439	0,0695	0,1585		0,0447	0,1051	0,3303
104627		22,9558	20,9044	26,6789		0,8604	0,7836	1,0000	0,8813		18,7431	26,3438	27,7778		0,6748	0,9484	1,0000	0,8744		0,0029	0,0547	0,1822		0,1941	0,0449	0,1937		0,2131	0,0383	0,1822		0,0012	0,0459	0,1937
104634		0,6106	0,8174	0,6514		0,7470	1,0000	0,7969	0,8480		0,8257	1,0781	0,3611		0,7659	1,0000	0,3349	0,7003		0,0493	0,2379	0,0134		0,0155	0,5140	0,4083		0,0333	0,2379	0,9672		0,0078	0,5140	0,0346
104638		0,1770	0,3391	0,2110		0,5220	1,0000	0,6222	0,7147		0,2477	0,2266	0,2963		0,8360	0,7648	1,0000	0,8669		0,1194	0,4845	0,0286		0,0056	0,0550	0,2060		0,0580	0,0092	0,4845		0,4998	0,2060	0,2709
104641		1,4425	0,8087	0,7982		1,0000	0,5606	0,5533	0,7047		1,3761	1,5938	1,5926		0,8634	1,0000	0,9992	0,9542		0,5050	0,0668	0,0736		0,0908	0,0676	0,0620		0,1011	0,5050	0,4970		0,0676	1,0033	1,0328
104642		0,2655	0,3739	0,2477		0,7101	1,0000	0,6625	0,7909		0,2752	0,1719	0,4352		0,6324	0,3950	1,0000	0,6758		0,0262	0,3385	0,0638		0,0061	0,2385	0,5654		0,0951	0,5315	0,3385		0,0040	0,5654	0,0006
104648		0,2655	0,3304	0,4037		0,6577	0,8184	1,0000	0,8254		0,2110	0,3516	0,4444		0,4748	0,7912	1,0000	0,7553		0,1169	0,0002	0,2769		0,2608	0,0052	0,4048		0,4555	0,0056	0,2769		0,0345	0,0166	0,4048
104651		1,6106	1,2870	1,6789		0,9593	0,7666	1,0000	0,9086		1,8257	1,5625	2,1667		0,8426	0,7211	1,0000	0,8546		0,0276	0,1279	0,1382		0,0008	0,0853	0,2267		0,0318	0,2085	0,1382		0,0852	0,0392	0,2267
104662		0,2743	0,4174	0,2385		0,6572	1,0000	0,5714	0,7429		0,3486	0,2813	0,3426		1,0000	0,8069	0,9828	0,9299		0,0260	0,4288	0,0996		0,1048	0,1171	0,0435		0,4288	0,0165	0,3297		0,4560	0,1048	0,7182
104667		2,9646	3,2174	3,6972		0,8018	0,8702	1,0000	0,8907		3,1009	3,6562	5,5278		0,5610	0,6614	1,0000	0,7408		0,0485	0,0029	0,1670		0,1087	0,0223	0,4328		0,5065	0,2683	0,1670		0,0148	0,0726	0,4328
104680		0,3186	0,4087	0,5413		0,5886	0,7550	1,0000	0,7812		0,2752	0,6641	0,1759		0,4144	1,0000	0,2649	0,5598		0,1344	0,0028	0,3562		0,0613	0,8371	0,2578		0,4527	0,3562	0,8720		0,0024	0,1188	0,8371
104683		234,3894	232,1391	228,3303		1,0000	0,9904	0,9741	0,9882		274,1468	263,9141	313,2037		0,8753	0,8426	1,0000	0,9060		0,0171	0,0003	0,0091		0,0073	0,0288	0,1424		0,2707	0,3941	0,0171		0,1424	0,0957	0,0538
104697		7,4867	6,6696	6,8257		1,0000	0,8909	0,9117	0,9342		9,0826	6,7578	12,0648		0,7528	0,5601	1,0000	0,7710		0,0982	0,0186	0,0054		0,0013	0,1560	0,3752		0,2375	0,7922	0,0982		0,3752	0,0690	0,0991
104706		0,3186	0,3391	0,3853		0,8269	0,8801	1,0000	0,9023		0,3028	0,6563	0,2500		0,4614	1,0000	0,3809	0,6141		0,0388	0,0038	0,1483		0,0688	0,7034	0,1597		0,8803	0,1483	1,1753		0,1547	0,2547	0,7034
104707		1,0531	1,0174	0,3761		1,0000	0,9661	0,3571	0,7744		0,7523	1,1406	0,6204		0,6596	1,0000	0,5439	0,7345		0,3688	0,2156	0,5725		0,0197	0,4452	0,1203		0,0494	0,3688	0,1859		0,4452	0,2813	0,4486
104708		1,5133	1,6783	1,1468		0,9017	1,0000	0,6833	0,8617		0,3028	0,4063	0,3611		0,7453	1,0000	0,8888	0,8780		0,0106	0,2148	0,1498		0,0943	0,1877	0,0008		0,0683	0,2148	0,0047		0,0040	0,1877	0,1887
104711		2,5487	2,7217	3,1651		0,8053	0,8599	1,0000	0,8884		4,2569	2,0859	4,4074		0,9659	0,4733	1,0000	0,8130		0,0423	0,0055	0,1707		0,1562	0,4176	0,2986		0,0581	0,7491	0,1707		0,0003	0,0112	0,2986
104716		0,5133	0,7304	0,4862		0,7028	1,0000	0,6657	0,7895		0,4679	0,6094	1,9722		0,2372	0,3090	1,0000	0,5154		0,0299	0,3410	0,0593		0,2336	0,1257	0,9562		1,0051	0,7667	0,3410		0,1048	0,9562	0,0666
104718		26,2743	27,7304	45,7248		0,5746	0,6065	1,0000	0,7270		41,4771	50,0234	59,6296		0,6956	0,8389	1,0000	0,8448		0,0772	0,0490	0,4599		0,1009	0,0002	0,2433		0,0035	0,0507	0,4599		0,2994	0,2383	0,2433
104721		2,9558	1,3739	2,6972		1,0000	0,4648	0,9125	0,7924		3,6147	3,4375	3,1481		1,0000	0,9510	0,8709	0,9406		0,3356	0,3736	0,0767		0,0883	0,0015	0,0479		0,3356	0,1481	0,0302		0,0883	1,2250	0,0090
104723		8,4248	8,0609	7,4128		1,0000	0,9568	0,8799	0,9456		9,2018	8,6016	10,2593		0,8969	0,8384	1,0000	0,9118		0,0807	0,0019	0,0458		0,0019	0,0396	0,1332		0,0266	0,1081	0,0807		0,1332	0,0220	0,0083
104728		1,3097	0,8261	0,7982		1,0000	0,6308	0,6095	0,7467		0,7706	1,0078	0,9722		0,7646	1,0000	0,9647	0,9098		0,4213	0,0472	0,0654		0,1338	0,1364	0,0338		0,0012	0,4213	0,2560		0,1364	0,4173	0,4733
104729		0,7257	0,3826	0,2385		1,0000	0,5272	0,3286	0,6186		0,4862	0,4531	0,9259		0,5251	0,4894	1,0000	0,6715		0,6929	0,0249	0,2478		0,0662	0,1016	0,5745		0,0261	0,0495	0,6929		0,5745	0,0643	0,3535
104731		185,3097	165,8087	215,5688		0,8596	0,7692	1,0000	0,8763		212,9449	176,7188	311,4537		0,6837	0,5674	1,0000	0,7504		0,0018	0,0630	0,1905		0,0162	0,1144	0,4143		0,1835	0,4254	0,1905		0,0520	0,0014	0,4143
104739		1,4867	1,5478	1,6330		0,9104	0,9478	1,0000	0,9527		1,6422	2,0391	2,1481		0,7645	0,9493	1,0000	0,9046		0,0230	0,0004	0,0698		0,1214	0,0198	0,1447		0,3029	0,0002	0,0698		0,0003	0,0184	0,1447
104741		11,3628	10,5130	13,4771		0,8431	0,7801	1,0000	0,8744		8,6972	11,4453	11,9537		0,7276	0,9575	1,0000	0,8950		0,0060	0,0493	0,1936		0,1574	0,0377	0,1600		0,1113	0,0589	0,1936		0,0183	0,0799	0,1600
104742		20,0089	23,6870	31,4128		0,6370	0,7541	1,0000	0,7970		19,6055	31,4609	33,9630		0,5773	0,9263	1,0000	0,8345		0,0985	0,0078	0,3273		0,2651	0,0535	0,2609		0,1788	0,0932	0,3273		0,1633	0,0303	0,2609
104748		34,8496	36,7043	37,7890		0,9222	0,9713	1,0000	0,9645		35,6789	30,7188	52,7870		0,6759	0,5819	1,0000	0,7526		0,0284	0,0010	0,0521		0,0215	0,1005	0,4100		0,6874	1,0633	0,0521		0,1405	0,2682	0,4100
104750		10,3097	11,9391	9,7339		0,8635	1,0000	0,8153	0,8929		14,5688	13,3438	14,7130		0,9902	0,9069	1,0000	0,9657		0,0061	0,1633	0,0383		0,0181	0,0519	0,0503		0,1139	0,0015	0,1633		0,1326	0,0503	0,2496
104760		24,3451	25,7304	31,7798		0,7661	0,8096	1,0000	0,8586		29,2752	39,0078	37,7037		0,7505	1,0000	0,9666	0,9057		0,0439	0,0131	0,2200		0,1467	0,1429	0,0407		0,0587	0,2200	0,0957		0,1216	0,0619	0,1429
104762		1,3009	0,8261	1,4495		0,8975	0,5699	1,0000	0,8225		0,6606	0,8828	1,3889		0,4756	0,6356	1,0000	0,7037		0,0318	0,2474	0,2820		0,1631	0,0154	0,5069		0,4435	0,1417	0,2820		0,1579	0,0579	0,5069
104763		0,5487	1,0522	0,6239		0,5215	1,0000	0,5929	0,7048		0,3394	0,4766	1,0278		0,3302	0,4637	1,0000	0,5980		0,1069	0,5047	0,0409		0,2103	0,0528	0,7418		0,4305	0,1819	0,5047		0,0173	0,7418	0,0001
104764		1,4336	0,9304	1,5321		0,9357	0,6073	1,0000	0,8477		2,6606	1,1094	1,2778		1,0000	0,4170	0,4803	0,6324		0,0534	0,2444	0,2384		0,6610	0,1374	0,0690		0,2384	0,7021	0,5265		0,3671	0,0019	0,6610
104767		1,8584	0,6522	0,1284		1,0000	0,3509	0,0691	0,4733		0,2385	0,2734	0,2870		0,8310	0,9526	1,0000	0,9279		1,0790	0,0442	0,5732		0,0754	0,0074	0,1080		0,3976	0,7965	1,0790		0,1080	1,5651	3,1762
104770		38,5221	44,1391	39,0734		0,8727	1,0000	0,8852	0,9193		35,3761	29,0938	42,5463		0,8315	0,6838	1,0000	0,8384		0,0182	0,1213	0,0101		0,0003	0,1052	0,2542		0,0586	0,3311	0,1213		0,0067	0,2542	0,0127
104771		0,3540	0,6087	0,2752		0,5816	1,0000	0,4521	0,6779		0,4312	0,5078	0,2685		0,8492	1,0000	0,5288	0,7926		0,0293	0,5609	0,1557		0,0151	0,3353	0,2493		0,1109	0,5609	0,0692		0,1640	0,3353	0,4018
104772		4,3805	3,9565	5,3394		0,8204	0,7410	1,0000	0,8538		2,5046	2,7031	3,0185		0,8297	0,8955	1,0000	0,9084		0,0061	0,0622	0,2280		0,0439	0,0014	0,1386		0,0032	0,0110	0,2280		0,0539	0,1707	0,1386
104774		9,2301	10,8348	10,5046		0,8519	1,0000	0,9695	0,9405		9,8165	13,2109	17,9630		0,5465	0,7354	1,0000	0,7606		0,0732	0,0885	0,0131		0,1574	0,0025	0,3947		0,9006	0,3084	0,0885		0,0367	0,3947	0,2488
104777		1,3274	0,4174	0,3853		1,0000	0,3144	0,2903	0,5349		0,4771	0,5313	0,7963		0,5991	0,6672	1,0000	0,7555		0,9026	0,1427	0,1768		0,0854	0,0284	0,4046		0,0121	0,0520	0,9026		0,4046	0,6219	0,6904
104778		0,4425	0,2522	0,3945		1,0000	0,5699	0,8915	0,8205		0,4037	0,3125	0,3241		1,0000	0,7741	0,8028	0,8590		0,2854	0,2425	0,0280		0,2193	0,0374	0,0170		0,2854	0,0099	0,0015		0,2193	0,3545	0,0068
104782		179,3274	189,4957	250,9449		0,7146	0,7551	1,0000	0,8232		173,8257	273,4531	273,3796		0,6357	1,0000	0,9997	0,8785		0,0514	0,0211	0,2806		0,2804	0,1869	0,1841		0,1430	0,2806	0,2776		0,1386	0,0827	0,1869
104785		0,4867	0,9217	0,1835		0,5280	1,0000	0,1991	0,5757		0,3303	0,3359	0,2685		0,9833	1,0000	0,7993	0,9276		0,0067	0,7966	0,4291		0,0475	0,1085	0,1234		0,6816	0,7966	0,1617		0,8469	0,1085	2,3346
104791		0,9381	0,8348	0,8073		1,0000	0,8899	0,8606	0,9168		0,5138	1,5313	0,5463		0,3355	1,0000	0,3568	0,5641		0,1253	0,0063	0,0253		0,1526	0,8260	0,1253		1,5054	0,1253	1,4124		0,8260	0,3667	0,2951
104795		2,0708	0,6348	1,8165		1,0000	0,3065	0,8772	0,7279		2,5413	1,9063	3,0185		0,8419	0,6315	1,0000	0,8245		0,4581	0,5535	0,0951		0,0016	0,1513	0,2784		0,0529	0,0318	0,4581		0,2784	0,9370	0,0152
104824		1,8761	3,3217	2,0092		0,5648	1,0000	0,6049	0,7232		3,1560	1,4844	2,5093		1,0000	0,4703	0,7951	0,7551		0,0827	0,4675	0,0470		0,4052	0,2683	0,0065		0,4675	0,2040	0,0198		0,1244	0,4052	0,0792
104827		0,4425	0,2957	0,3028		1,0000	0,6682	0,6843	0,7842		0,4679	0,4219	0,4722		0,9909	0,8935	1,0000	0,9615		0,3507	0,0515	0,0387		0,0242	0,0617	0,0567		0,2929	0,0597	0,3507		0,0567	0,6795	0,6221
104831		0,4425	0,3478	0,3945		1,0000	0,7860	0,8915	0,8925		0,2385	0,4375	0,5000		0,4770	0,8750	1,0000	0,7840		0,1641	0,0685	0,0000		0,3253	0,0400	0,3511		0,7626	0,0022	0,1641		0,3511	0,0000	0,0575
104833		0,4248	0,5565	0,7431		0,5717	0,7489	1,0000	0,7735		0,6972	0,1953	0,7963		0,8755	0,2453	1,0000	0,7069		0,1444	0,0024	0,3705		0,1164	0,6555	0,5003		0,0490	0,9042	0,3705		0,0594	0,0063	0,5003
104834		37,5752	35,6870	40,9450		0,9177	0,8716	1,0000	0,9298		38,9083	41,9375	39,8611		0,9278	1,0000	0,9505	0,9594		0,0015	0,0305	0,1051		0,0152	0,0598	0,0014		0,0000	0,1051	0,0053		0,0251	0,0927	0,0598
104851		0,3540	0,4174	0,6697		0,5286	0,6233	1,0000	0,7173		1,2936	0,3516	0,2222		1,0000	0,2718	0,1718	0,4812		0,1149	0,0297	0,4794		1,0553	0,1322	0,3036		0,4794	0,6135	0,9301		0,0065	0,0587	1,0553
104861		80,1947	103,8174	122,1651		0,6564	0,8498	1,0000	0,8354		95,2294	160,3516	128,1389		0,5939	1,0000	0,7991	0,7977		0,1364	0,0011	0,2594		0,1555	0,3261	0,0000		0,2368	0,2594	0,0065		0,0779	0,0131	0,3261
104862		1,0531	0,7739	1,3211		0,7971	0,5858	1,0000	0,7943		1,1376	0,7578	1,6944		0,6714	0,4472	1,0000	0,7062		0,0000	0,1609	0,3322		0,0041	0,2093	0,5018		0,0593	0,4177	0,3322		0,0309	0,0473	0,5018
104870		2,0265	2,7739	2,0550		0,7306	1,0000	0,7408	0,8238		2,4862	2,6094	4,1019		0,6061	0,6361	1,0000	0,7474		0,0385	0,2796	0,0308		0,0693	0,0437	0,4200		0,1888	0,1434	0,2796		0,0011	0,4200	0,0002
104873		46,7788	50,2435	61,2018		0,7643	0,8209	1,0000	0,8618		49,3761	54,9297	77,3981		0,6379	0,7097	1,0000	0,7826		0,0491	0,0094	0,2146		0,0783	0,0210	0,3537		0,2261	0,1120	0,2146		0,0014	0,0065	0,3537
104878		0,5133	0,6957	0,4220		0,7378	1,0000	0,6066	0,7815		0,4679	0,4844	0,4722		0,9659	1,0000	0,9748	0,9802		0,0077	0,3557	0,1120		0,0063	0,0288	0,0010		0,2040	0,3557	0,2324		0,6757	0,0288	1,2780
104890		6,4159	9,0609	10,4495		0,6140	0,8671	1,0000	0,8270		7,2844	9,4844	9,9815		0,7298	0,9502	1,0000	0,8933		0,1832	0,0087	0,2740		0,1494	0,0299	0,1627		0,0422	0,1009	0,2740		0,3841	0,0049	0,1627
104893		1,6726	2,8783	1,5963		0,5811	1,0000	0,5546	0,7119		1,9174	1,8828	1,5463		1,0000	0,9820	0,8065	0,9295		0,0560	0,4902	0,0802		0,1055	0,0423	0,1167		0,4902	0,3835	0,0340		0,6829	0,1055	0,7711
104900		11,4248	10,7217	11,9358		0,9572	0,8983	1,0000	0,9518		13,8991	14,5391	14,7407		0,9429	0,9863	1,0000	0,9764		0,0005	0,0346	0,0712		0,0253	0,0036	0,0344		0,0012	0,0258	0,0712		0,0094	0,1064	0,0344
104901		205,8938	147,3652	268,6422		0,7664	0,5486	1,0000	0,7717		185,9449	130,8125	286,2408		0,6496	0,4570	1,0000	0,7022		0,0001	0,1739	0,3739		0,0093	0,1874	0,5100		0,0551	0,3332	0,3739		0,0149	0,0755	0,5100
104903		38,4071	35,3391	44,2202		0,8685	0,7992	1,0000	0,8892		34,8807	42,5469	46,9074		0,7436	0,9070	1,0000	0,8835		0,0030	0,0493	0,1693		0,1069	0,0041	0,1786		0,1186	0,0024	0,1693		0,0015	0,0422	0,1786
104905		5,8230	7,1826	6,3303		0,8107	1,0000	0,8813	0,8973		7,4037	6,6172	8,7685		0,8444	0,7547	1,0000	0,8663		0,0484	0,1562	0,0019		0,0029	0,0647	0,2070		0,0193	0,1199	0,1562		0,0174	0,2070	0,0014
104921		1,4779	2,1217	1,3211		0,6966	1,0000	0,6227	0,7731		0,5780	1,1641	1,7130		0,3374	0,6796	1,0000	0,6723		0,0225	0,3713	0,0825		0,3375	0,0002	0,5727		0,6207	0,0331	0,3713		0,0019	0,5727	0,0079
104923		0,3186	1,0435	0,8440		0,3053	1,0000	0,8088	0,7047		0,7156	0,2656	0,3519		1,0000	0,3712	0,4918	0,6210		0,4890	0,5049	0,0409		0,6874	0,1837	0,0496		0,5049	0,3425	0,1429		0,2945	0,6874	0,1196
104925		6,2920	5,9304	9,2661		0,6790	0,6400	1,0000	0,7730		4,5505	5,6563	6,3519		0,7164	0,8905	1,0000	0,8690		0,0334	0,0652	0,3714		0,1164	0,0031	0,2026		0,0125	0,0666	0,3714		0,1732	0,2425	0,2026
104926		0,3451	0,2870	0,1743		1,0000	0,8316	0,5051	0,7789		0,3211	0,1641	0,3519		0,9125	0,4663	1,0000	0,7929		0,3605	0,0124	0,2597		0,0761	0,3718	0,3347		0,0913	0,3333	0,3605		0,3347	0,0069	0,2935
104931		1,0531	0,8783	1,3119		0,8027	0,6695	1,0000	0,8241		1,0367	1,0469	1,6019		0,6472	0,6535	1,0000	0,7669		0,0022	0,1000	0,2791		0,0525	0,0473	0,3829		0,1286	0,1201	0,2791		0,0054	0,0353	0,3829
104932		0,6018	0,2870	0,3486		1,0000	0,4769	0,5793	0,6854		0,2110	0,8359	0,3426		0,2524	1,0000	0,4099	0,5541		0,5450	0,1342	0,0358		0,2710	0,8518	0,0603		0,5697	0,5450	0,2315		0,8518	0,0173	0,0019
104934		1,6814	1,3478	1,4495		1,0000	0,8016	0,8621	0,8879		1,7890	1,1641	1,2500		1,0000	0,6507	0,6987	0,7831		0,1715	0,0452	0,0045		0,3526	0,0663	0,0279		0,1715	0,2809	0,1882		0,3526	0,0015	0,0294
104936		0,3540	0,2696	0,3119		1,0000	0,7616	0,8811	0,8809		0,3394	0,2500	0,1759		1,0000	0,7366	0,5183	0,7516		0,1830	0,0788	0,0000		0,4119	0,0009	0,1824		0,1830	0,1115	0,5745		0,4119	0,0004	0,0756
104939		3,0973	2,3826	4,4587		0,6947	0,5344	1,0000	0,7430		3,5229	3,9141	5,1667		0,6818	0,7576	1,0000	0,8131		0,0085	0,1452	0,4285		0,0710	0,0137	0,2984		0,0135	0,0008	0,4285		0,0585	0,2897	0,2984
104942		1,0088	1,9826	2,0092		0,5021	0,9868	1,0000	0,8296		0,6697	0,8047	0,9167		0,7306	0,8778	1,0000	0,8695		0,4066	0,1981	0,2695		0,0982	0,0005	0,2018		0,0441	0,0129	0,2695		0,5639	0,1365	0,2018
104945		17,2566	24,4783	25,7615		0,6699	0,9502	1,0000	0,8733		22,4771	30,0547	34,8889		0,6442	0,8614	1,0000	0,8352		0,2000	0,0485	0,1954		0,1537	0,0038	0,2597		0,2473	0,0009	0,1954		0,1178	0,0908	0,2597
104948		0,3540	0,3217	1,3211		0,2680	0,2435	1,0000	0,5038		0,5229	0,9297	0,9167		0,5624	1,0000	0,9860	0,8495		0,1666	0,2049	0,9890		0,3391	0,2353	0,1641		0,0099	0,9890	0,8831		1,2245	1,3232	0,2353
104952		0,6549	0,2696	0,2569		1,0000	0,4117	0,3923	0,6013		0,3486	0,3594	0,4167		0,8366	0,8625	1,0000	0,8997		0,7338	0,1052	0,1279		0,0273	0,0100	0,1525		0,1883	0,2377	0,7338		0,1525	1,0372	1,1097
104955		7,1770	9,2783	8,2110		0,7735	1,0000	0,8850	0,8862		9,9725	9,3984	9,8981		1,0000	0,9424	0,9925	0,9783		0,0730	0,1743	0,0000		0,0316	0,0303	0,0092		0,1743	0,0271	0,1330		0,5045	0,0316	0,1489
104959		0,9823	1,5652	1,2110		0,6276	1,0000	0,7737	0,8004		0,2752	0,7969	1,0278		0,2678	0,7753	1,0000	0,6810		0,1149	0,3211	0,0031		0,5173	0,0315	0,5542		0,9503	0,0028	0,3211		0,0092	0,5542	0,0303
104969		158,3894	155,6870	188,9358		0,8383	0,8240	1,0000	0,8874		197,4404	159,4766	242,1481		0,8154	0,6586	1,0000	0,8247		0,0156	0,0253	0,1722		0,0004	0,1145	0,2781		0,0322	0,2632	0,1722		0,0010	0,0000	0,2781
104977		0,2301	0,3391	0,3578		0,6431	0,9477	1,0000	0,8636		0,4220	0,3281	0,3981		1,0000	0,7775	0,9434	0,9070		0,2218	0,0548	0,2115		0,1409	0,1071	0,0130		0,2115	0,0393	0,0484		0,3732	0,0167	0,1409
104984		0,8053	0,7565	0,6147		1,0000	0,9394	0,7633	0,9009		1,2936	0,4141	0,2500		1,0000	0,3201	0,1933	0,5045		0,1505	0,0137	0,1148		0,9872	0,1002	0,2997		0,1505	1,4111	2,0114		0,9872	0,6589	0,2038
104988		86,3805	80,3826	108,3027		0,7976	0,7422	1,0000	0,8466		66,3578	101,5937	114,1944		0,5811	0,8897	1,0000	0,8236		0,0123	0,0521	0,2402		0,2303	0,0243	0,2800		0,2916	0,0112	0,2402		0,0032	0,0297	0,2800
104996		0,4071	0,2522	0,2844		1,0000	0,6195	0,6986	0,7727		1,1835	0,3750	0,7963		1,0000	0,3169	0,6728	0,6632		0,3720	0,0853	0,0211		0,5924	0,3594	0,0003		0,3720	0,6771	0,0376		0,5924	0,0061	0,0041
[truncated: 29,728 more rows]
